# Supplementary material for: A novel strategy for improving watermelon resistance to cucumber green mottle mosaic virus by exogenous boron application
Source: Mol Plant Pathol. 2022 Jun 7;23(9):1361–80. doi: 10.1111/mpp.13234 (PMC9366068; doi:10.1111/mpp.13234)
Supplement: Supplementary file 7 — TABLE S1 Summary of sequencing reads after filtering [file MPP-23-1361-s001.xlsx]

## Sheet: Sheet1
Table S1. Summary of sequencing reads after filtering.
Sample name of 36 cDNA libraries	Clean reads	Clean bases	≥Q20(%)	≥Q30%	GC Content
P+H_1_1	21140491	6325243802	0.9764	0.9337	0.4444
P+H_1_2	20235123	6053940666	0.9765	0.9335	0.4455
P+H_1_3	21149844	6327485894	0.9763	0.933	0.4431
P+B_1_1	21273986	6363450088	0.9763	0.9334	0.4443
P+B_1_2	21439844	6406715344	0.977	0.935	0.4461
P+B_1_3	21185864	6337534516	0.9772	0.9351	0.4443
C+H_1_1	21200024	6342953306	0.9771	0.9346	0.4432
C+H_1_2	21457778	6420301530	0.9755	0.9317	0.4432
C+H_1_3	22054819	6599000264	0.9771	0.9354	0.4435
C+B_1_1	21984233	6575193324	0.9773	0.9356	0.4436
C+B_1_2	23381480	6992981982	0.9772	0.9355	0.444
C+B_1_3	22945473	6857607370	0.9777	0.9362	0.4446
P+H_2_1	22681208	6790231726	0.9768	0.935	0.4398
P+H_2_2	21902085	6550886178	0.9771	0.9355	0.4438
P+H_2_3	21064903	6307294390	0.9766	0.9343	0.4419
P+B_2_1	22283494	6672774162	0.9753	0.9328	0.4435
P+B_2_2	23123540	6918215418	0.9779	0.9377	0.4436
P+B_2_3	22011198	6587963370	0.9776	0.9369	0.446
C+H_2_1	21038953	6294526310	0.9758	0.9324	0.4413
C+H_2_2	21161714	6333632038	0.9768	0.9351	0.4439
C+H_2_3	21284821	6365759550	0.9768	0.9343	0.4445
C+B_2_1	22252905	6664850776	0.9764	0.933	0.4443
C+B_2_2	22294984	6677513494	0.9764	0.9335	0.4435
C+B_2_3	20978858	6283601774	0.9751	0.9308	0.4431
P+H_3_1	21133564	6327225468	0.9764	0.9337	0.4396
P+H_3_2	20405266	6110875208	0.9768	0.9343	0.4446
P+H_3_3	21461690	6426888232	0.9765	0.9336	0.4427
P+B_3_1	20424705	6110412716	0.9766	0.9338	0.4421
P+B_3_2	21179743	6335563358	0.977	0.9347	0.4449
P+B_3_3	21051506	6297948102	0.9775	0.9362	0.4431
C+H_3_1	19982837	5978316262	0.9773	0.935	0.4395
C+H_3_2	21115944	6309638520	0.9763	0.9335	0.4411
C+H_3_3	21353906	6391621734	0.9769	0.9356	0.4419
C+B_3_1	20809080	6230987514	0.978	0.9375	0.4485
C+B_3_2	21009932	6291504622	0.9765	0.9341	0.4429
C+B_3_3	21970733	6575541050	0.978	0.9372	0.4436
