# Supplementary material for: A novel strategy for improving watermelon resistance to cucumber green mottle mosaic virus by exogenous boron application
Source: Mol Plant Pathol. 2022 Jun 7;23(9):1361–80. doi: 10.1111/mpp.13234 (PMC9366068; doi:10.1111/mpp.13234)
Supplement: Supplementary file 8 — TABLE S2 Read numbers mapped onto the watermelon reference genome [file MPP-23-1361-s015.xlsx]

## Sheet: Sheet1
Table S2. Read numbers mapped onto the watermelon reference genome.
Sample name	Total Reads	Mapped Reads	Uniq Mapped Reads	Multiple Map Reads	Reads Map to '+'	Reads Map to '-'
P+H_1_1	42280982	40,391,305 (95.53%)	39,599,879 (93.66%)	791,426 (1.87%)	20,089,570 (47.51%)	20,141,151 (47.64%)
P+H_1_2	40470246	38,662,049 (95.53%)	37,906,592 (93.67%)	755,457 (1.87%)	19,255,033 (47.58%)	19,290,912 (47.67%)
P+H_1_3	42299688	39,332,617 (92.99%)	38,579,484 (91.21%)	753,133 (1.78%)	19,556,280 (46.23%)	19,611,214 (46.36%)
P+B_1_1	42547972	40,665,528 (95.58%)	39,884,083 (93.74%)	781,445 (1.84%)	20,238,638 (47.57%)	20,280,838 (47.67%)
P+B_1_2	42879688	40,921,509 (95.43%)	40,054,403 (93.41%)	867,106 (2.02%)	20,329,923 (47.41%)	20,385,534 (47.54%)
P+B_1_3	42371728	40,566,465 (95.74%)	39,761,745 (93.84%)	804,720 (1.90%)	20,188,517 (47.65%)	20,228,302 (47.74%)
C+H_1_1	42400048	40,634,504 (95.84%)	39,829,116 (93.94%)	805,388 (1.90%)	20,214,677 (47.68%)	20,260,837 (47.78%)
C+H_1_2	42915556	40,944,169 (95.41%)	40,113,953 (93.47%)	830,216 (1.93%)	20,368,609 (47.46%)	20,412,942 (47.57%)
C+H_1_3	44109638	42,249,555 (95.78%)	41,425,264 (93.91%)	824,291 (1.87%)	21,030,421 (47.68%)	21,071,327 (47.77%)
C+B_1_1	43968466	41,944,744 (95.40%)	41,093,098 (93.46%)	851,646 (1.94%)	20,855,321 (47.43%)	20,909,968 (47.56%)
C+B_1_2	46762960	44,742,160 (95.68%)	43,861,212 (93.79%)	880,948 (1.88%)	22,269,488 (47.62%)	22,323,184 (47.74%)
C+B_1_3	45890946	43,982,219 (95.84%)	43,172,439 (94.08%)	809,780 (1.76%)	21,896,868 (47.72%)	21,948,636 (47.83%)
P+H_2_1	45362416	43,243,201 (95.33%)	42,363,528 (93.39%)	879,673 (1.94%)	21,524,194 (47.45%)	21,565,396 (47.54%)
P+H_2_2	43804170	41,789,119 (95.40%)	40,954,350 (93.49%)	834,769 (1.91%)	20,789,849 (47.46%)	20,837,132 (47.57%)
P+H_2_3	42129806	40,311,208 (95.68%)	39,512,661 (93.79%)	798,547 (1.90%)	20,053,513 (47.60%)	20,106,013 (47.72%)
P+B_2_1	44566988	42,475,050 (95.31%)	41,604,538 (93.35%)	870,512 (1.95%)	21,136,328 (47.43%)	21,186,873 (47.54%)
P+B_2_2	46247080	44,302,860 (95.80%)	43,391,451 (93.83%)	911,409 (1.97%)	22,040,236 (47.66%)	22,097,027 (47.78%)
P+B_2_3	44022396	42,019,467 (95.45%)	41,110,148 (93.38%)	909,319 (2.07%)	20,886,243 (47.44%)	20,949,002 (47.59%)
C+H_2_1	42077906	40,184,274 (95.50%)	39,458,748 (93.78%)	725,526 (1.72%)	19,997,130 (47.52%)	20,049,500 (47.65%)
C+H_2_2	42323428	40,414,861 (95.49%)	39,561,863 (93.48%)	852,998 (2.02%)	20,095,484 (47.48%)	20,151,031 (47.61%)
C+H_2_3	42569642	40,539,351 (95.23%)	39,593,501 (93.01%)	945,850 (2.22%)	20,147,615 (47.33%)	20,196,842 (47.44%)
C+B_2_1	44505810	42,671,384 (95.88%)	41,809,005 (93.94%)	862,379 (1.94%)	21,218,332 (47.68%)	21,279,531 (47.81%)
C+B_2_2	44589968	42,666,219 (95.69%)	41,716,719 (93.56%)	949,500 (2.13%)	21,218,646 (47.59%)	21,273,321 (47.71%)
C+B_2_3	41957716	40,132,420 (95.65%)	39,273,968 (93.60%)	858,452 (2.05%)	19,959,710 (47.57%)	20,010,612 (47.69%)
P+H_3_1	42267128	40,485,256 (95.78%)	39,626,120 (93.75%)	859,136 (2.03%)	20,141,005 (47.65%)	20,199,793 (47.79%)
P+H_3_2	40810532	39,007,757 (95.58%)	38,122,324 (93.41%)	885,433 (2.17%)	19,359,939 (47.44%)	19,452,437 (47.67%)
P+H_3_3	42923380	41,180,356 (95.94%)	40,182,166 (93.61%)	998,190 (2.33%)	20,461,198 (47.67%)	20,528,432 (47.83%)
P+B_3_1	40849410	39,190,409 (95.94%)	38,391,196 (93.98%)	799,213 (1.96%)	19,488,784 (47.71%)	19,556,820 (47.88%)
P+B_3_2	42359486	40,615,102 (95.88%)	39,512,929 (93.28%)	1,102,173 (2.60%)	20,126,863 (47.51%)	20,212,262 (47.72%)
P+B_3_3	42103012	40,250,799 (95.60%)	39,330,889 (93.42%)	919,910 (2.18%)	19,977,264 (47.45%)	20,060,453 (47.65%)
C+H_3_1	39965674	38,222,170 (95.64%)	37,457,459 (93.72%)	764,711 (1.91%)	19,019,138 (47.59%)	19,077,092 (47.73%)
C+H_3_2	42231888	40,391,978 (95.64%)	39,614,571 (93.80%)	777,407 (1.84%)	20,101,710 (47.60%)	20,159,310 (47.73%)
C+H_3_3	42707812	40,778,504 (95.48%)	39,871,214 (93.36%)	907,290 (2.12%)	20,259,671 (47.44%)	20,335,399 (47.62%)
C+B_3_1	41618160	39,128,218 (94.02%)	37,706,297 (90.60%)	1,421,921 (3.42%)	19,334,913 (46.46%)	19,410,697 (46.64%)
C+B_3_2	42019864	40,105,368 (95.44%)	39,325,677 (93.59%)	779,691 (1.86%)	19,947,035 (47.47%)	20,018,425 (47.64%)
C+B_3_3	43941466	41,963,467 (95.50%)	40,944,941 (93.18%)	1,018,526 (2.32%)	20,833,402 (47.41%)	20,914,433 (47.60%)
