# Supplementary material for: A novel strategy for improving watermelon resistance to cucumber green mottle mosaic virus by exogenous boron application
Source: Mol Plant Pathol. 2022 Jun 7;23(9):1361–80. doi: 10.1111/mpp.13234 (PMC9366068; doi:10.1111/mpp.13234)
Supplement: Supplementary file 9 — TABLE S3 Gene Ontology (GO) analysis of differentially expressed genes (DEGs) of three sampling stages (15, 30 and 45 days after pollination [DAP]) in CGMMV (C) + water (H) vs. phosphate‐buffered saline (P) + H and C + boron (B) vs. C + H [file MPP-23-1361-s005.xlsx]

## Sheet: Sheet1
Table S3. GO analysis of DEGs of three sampling stages (15, 30 and 45 DAP) in C+H vs. P+H and C+B vs. C+H.
The GO terms and related genes of C+H vs P+H in this study
GO classify1	GO classify2	GO ID	All Gene number	Selected gene number	Selected gene number/All Gene number	Selected gene ID
Total gene			17722	444
biological process	cellular process	GO:0009987	14068	361	0.0256611	Cla023195;Cla012258;Cla006426;Cla003789;Cla020709;Cla021354;Cla006540;Cla002312;Cla020309;Cla007820;Cla022718;Cla002657;Cla017549;Cla006920;Cla021010;Cla017151;Cla016724;Cla016325;Cla008334;Cla021294;Cla014414;Cla019933;Cla021338;Cla005156;Cla004292;Cla002832;Cla020648;Cla012019;Cla014786;Cla006216;Cla014934;Cla016816;Cla002252;Cla011368;Cla011551;Cla013063;Cla021662;Cla014481;Cla022963;Cla013238…
biological process	single-organism process	GO:0044699	13456	345	0.0256391	Cla018770;Cla016764;Cla010912;Cla022529;Cla018911;Cla007491;Cla011362;Cla021121;Cla017696;Cla021525;Cla002935;Cla004024;Cla012561;Cla018208;Cla010386;Cla019181;Cla019899;Cla021804;Cla007856;Cla007668;Cla001067;Cla004259;Cla018758;Cla021155;Cla015067;Cla013721;Cla013099;Cla015028;Cla019301;Cla016840;Cla010492;Cla015192;Cla007819;Cla003127;Cla022349;Cla021581;Cla020050;Cla017862;Cla005078;Cla015276…
biological process	metabolic process	GO:0008152	13206	353	0.0267303	Cla010837;Cla014376;Cla022033;Citrullus_lanatus_newGene_1277;Cla009074;Cla019213;Cla006580;Cla020300;Cla018927;Cla014741;Cla004250;Cla019464;Cla014843;Cla001476;Cla014045;Cla010907;Cla020245;Cla015723;Cla020400;Cla000152;Cla017951;Cla020583;Cla018604;Cla017484;Cla020328;Cla009280;Cla009181;Cla016175;Cla018407;Cla009752;Cla009891;Cla008152;Cla009704;Cla013686;Cla009011;Cla004931;Citrullus_lanatus_…
biological process	response to stimulus	GO:0050896	10008	298	0.0297762	Cla014414;Cla004292;Cla005156;Cla019933;Cla021338;Cla020648;Cla002832;Cla014786;Cla012019;Cla017364;Cla002252;Cla016816;Cla013063;Cla011368;Cla011551;Cla023195;Cla003789;Cla020709;Cla021354;Cla002312;Cla006540;Cla022718;Cla007820;Cla006920;Cla002657;Cla017549;Cla017151;Cla021010;Cla008334;Cla016325;Cla021294;Cla013613;Cla001621;Cla015830;Cla017067;Cla016817;Cla008161;Cla009071;Cla013340;Cla022747…
biological process	biological regulation	GO:0065007	8571	258	0.0301015	Cla008495;Cla012368;Cla020330;Cla023209;Cla018593;Cla000535;Cla013922;Citrullus_lanatus_newGene_2459;Cla004931;Cla009011;Cla013686;Cla002321;Cla009704;Cla008152;Cla016175;Cla020328;Cla017484;Cla018604;Cla000152;Cla019417;Cla020245;Cla010907;Cla019464;Cla004250;Cla018927;Cla014741;Cla006580;Cla019213;Cla009074;Cla022033;Cla014376;Cla010837;Cla019702;Cla011936;Cla023356;Cla011251;Cla007680;Cla00137…
biological process	developmental process	GO:0032502	7913	222	0.0280551	Cla021010;Cla020328;Cla016325;Cla017484;Cla018604;Cla021294;Cla007820;Cla010907;Cla022718;Cla017549;Cla004250;Cla006920;Cla019464;Cla018927;Cla021354;Cla019213;Cla023195;Cla022033;Cla006426;Cla003789;Cla014376;Cla020709;Cla010837;Cla013063;Cla020330;Cla023209;Cla021662;Cla000535;Cla013922;Cla002252;Cla004931;Cla009011;Cla012019;Cla014786;Cla008152;Cla009704;Cla014414;Cla004292;Cla016175;Cla005156…
biological process	multicellular organismal process	GO:0032501	7663	212	0.0276654	Cla019181;Cla019899;Cla018208;Cla012561;Cla004024;Cla016058;Cla015719;Cla000752;Cla001254;Cla017696;Cla021121;Cla016238;Cla011362;Cla007491;Cla013073;Cla022529;Cla010912;Cla015714;Cla019508;Cla017555;Cla022349;Cla021581;Cla003127;Cla007819;Cla010492;Cla016840;Cla016579;Cla019301;Cla017158;Cla023265;Cla013099;Cla017674;Cla011881;Cla010610;Cla017010;Cla006693;Cla011758;Cla004462;Cla021155;Cla022838…
biological process	cellular component organization or biogenesis	GO:0071840	7294	186	0.0255004	Cla022605;Cla010165;Cla010793;Cla013334;Cla018205;Cla003454;Cla016506;Cla020288;Cla017463;Cla002277;Cla007969;Cla020870;Cla018318;Cla007847;Cla013862;Cla006384;Cla003615;Cla015246;Cla014253;Cla011761;Cla004898;Cla010844;Cla011211;Cla013238;Cla021845;Cla011936;Cla013356;Cla018886;Cla003774;Cla011251;Cla013976;Cla004759;Cla023356;Cla009071;Cla015574;Cla008161;Cla017067;Cla001373;Cla015830;Cla023160…
biological process	localization	GO:0051179	5780	162	0.0280277	Cla003454;Cla010793;Cla003615;Cla006384;Cla018318;Cla020870;Cla007847;Cla013808;Cla002277;Cla013865;Cla017463;Cla010844;Cla011761;Cla004898;Cla003508;Cla022963;Cla014481;Cla010686;Cla015287;Cla011211;Cla016662;Cla019702;Cla003774;Cla013356;Cla021845;Cla011936;Cla022747;Cla023356;Cla013976;Cla015830;Cla016817;Cla017067;Cla015574;Cla009835;Cla008161;Cla009071;Cla013613;Cla015125;Cla023160;Cla002911…
biological process	reproductive process	GO:0022414	5015	125	0.0249252	Cla017429;Cla021765;Cla006764;Cla023247;Cla014414;Cla004292;Cla005816;Cla017437;Cla006917;Cla008152;Cla009704;Cla005103;Cla011361;Cla009011;Cla014786;Cla002252;Cla013312;Cla004931;Cla019671;Cla008272;Cla020608;Cla022246;Cla015799;Cla011338;Cla016510;Cla021584;Cla020330;Cla009241;Cla023209;Cla023376;Cla018036;Cla005337;Cla001335;Cla020299;Cla022620;Cla007768;Cla010201;Cla003789;Cla014376;Cla010837…
biological process	multi-organism process	GO:0051704	4386	151	0.0344277	Cla003454;Cla016506;Cla013334;Cla010165;Cla006384;Cla013808;Cla013862;Cla007847;Cla017463;Cla010844;Cla011761;Cla015246;Cla008356;Cla003774;Cla018886;Citrullus_lanatus_newGene_1185;Cla011936;Cla023356;Cla022747;Cla013976;Cla007680;Cla017067;Cla008161;Cla015574;Cla013340;Cla013613;Cla015125;Cla001621;Cla020328;Cla017484;Cla016325;Cla020245;Cla021294;Cla019464;Cla006920;Cla017549;Cla002657;Cla00658…
biological process	signaling	GO:0023052	3759	131	0.0348497	Cla002012;Cla015154;Cla005103;Cla017742;Cla008620;Cla020180;Cla005816;Cla006764;Cla023247;Cla021765;Cla020029;Cla017429;Cla023270;Cla022620;Cla001335;Cla011542;Cla016702;Cla016510;Cla006692;Cla020608;Cla002701;Cla015799;Cla013312;Cla023397;Cla010166;Cla019682;Cla018976;Cla015241;Cla008914;Cla017516;Cla018158;Cla006604;Cla007761;Cla012155;Cla005046;Cla015463;Cla010201;Cla017021;Cla015104;Cla005408…
biological process	growth	GO:0040007	2763	97	0.0351068	Cla004292;Cla006764;Cla011361;Cla002012;Cla012019;Cla004976;Cla014786;Cla017437;Cla020180;Cla006917;Cla017742;Cla022246;Cla019671;Cla022912;Cla000535;Cla020608;Cla015799;Cla016510;Cla002252;Cla004931;Cla020299;Cla018287;Cla007768;Cla022620;Cla023209;Cla010389;Cla023376;Cla005046;Cla023195;Cla022033;Cla010615;Cla010201;Cla014376;Cla020709;Cla010837;Cla000796;Cla021354;Cla009623;Cla013986;Cla015241…
biological process	immune system process	GO:0002376	2385	92	0.0385744	Cla018976;Cla006580;Cla006540;Cla019213;Cla007761;Cla005046;Cla010201;Cla003789;Cla017021;Cla015104;Cla019057;Cla021294;Cla018870;Cla017977;Cla016325;Cla017484;Cla011227;Cla017485;Cla020050;Cla006927;Cla017862;Cla002657;Cla017549;Cla006920;Cla019464;Cla017389;Cla008511;Cla019402;Cla013686;Cla015458;Cla008152;Cla017742;Cla005103;Cla019933;Cla005816;Cla005156;Cla016175;Cla021765;Cla020648;Cla013063…
biological process	reproduction	GO:0000003	1369	33	0.0241052	Cla008161;Cla015458;Cla019301;Cla023247;Cla005816;Cla017010;Cla020330;Cla004931;Cla007668;Cla019671;Cla008272;Cla016510;Cla011338;Cla001067;Cla015246;Cla017516;Cla010844;Cla013986;Cla001254;Cla006426;Cla019052;Cla022605;Cla016506;Cla013073;Cla010684;Cla007969;Cla008511;Cla013865;Cla022616;Cla020288;Cla005078;Cla006384;Cla013808
biological process	rhythmic process	GO:0048511	422	11	0.0260664	Cla022718;Cla020050;Cla004250;Cla023247;Cla004898;Cla015104;Cla001335;Cla016702;Cla021294;Cla020180;Cla010793
biological process	biological adhesion	GO:0022610	164	4	0.0243902	Cla008620;Cla012281;Cla019671;Cla023265
biological process	locomotion	GO:0040011	79	4	0.0506329	Cla023265;Cla013099;Cla022246;Cla018925
biological process	biological phase	GO:0044848	54	0	0
biological process	cell killing	GO:0001906	12	2	0.166667	Citrullus_lanatus_newGene_1185;Cla007847
biological process	behavior	GO:0007610	8	2	0.25	Cla008914;Cla005816
cellular component	cell	GO:0005623	15471	398	0.0257256	Cla009704;Cla008152;Cla009011;Cla013686;Cla022094;Cla009181;Cla016175;Cla009752;Cla018593;Cla020330;Cla011272;Cla012368;Cla008495;Cla005659;Citrullus_lanatus_newGene_2459;Cla004931;Cla013922;Cla000535;Cla009074;Cla019213;Cla006580;Cla020300;Cla017233;Cla018927;Cla014741;Cla012713;Cla010837;Cla014376;Cla022033;Cla006999;Cla015723;Cla020245;Cla017484;Cla018604;Cla020583;Cla020400;Cla000152;Cla01795…
cellular component	cell part	GO:0044464	15470	398	0.0257272	Cla021121;Cla017696;Cla021525;Cla015349;Cla004024;Cla012561;Cla018208;Cla019899;Cla010386;Cla019181;Cla008458;Cla018770;Cla016764;Cla010912;Cla013483;Cla022529;Cla018911;Cla007491;Cla015293;Cla011362;Cla013721;Cla013099;Cla018475;Cla006822;Cla015028;Cla019301;Cla016840;Cla010492;Cla022103;Cla015192;Cla007819;Cla022349;Cla021581;Cla007668;Cla007856;Cla017137;Cla001067;Citrullus_lanatus_newGene_277…
cellular component	organelle	GO:0043226	13219	332	0.0251154	Cla018318;Cla002277;Cla013865;Cla017722;Cla017463;Cla011809;Cla016506;Cla003454;Cla018205;Citrullus_lanatus_newGene_1704;Cla022605;Cla022963;Cla014481;Cla011211;Cla005139;Cla003508;Cla014037;Cla022747;Cla004759;Cla013976;Cla022161;Cla016662;Cla003774;Cla018886;Cla013356;Cla015033;Cla021845;Cla013613;Cla019008;Cla017231;Cla015830;Cla016817;Cla008161;Cla008531;Cla019886;Cla013340;Cla009071;Cla02271…
cellular component	membrane	GO:0016020	7262	220	0.0302947	Cla006764;Cla004641;Cla023270;Cla015805;Cla016727;Cla004271;Cla017742;Cla006917;Cla020180;Cla017437;Cla008620;Cla001204;Cla007871;Cla018714;Cla019423;Cla011361;Cla023397;Cla011748;Cla011420;Cla013312;Cla010166;Cla002618;Cla016510;Cla011338;Cla015799;Cla022912;Cla019671;Cla008272;Cla022334;Cla010389;Cla018036;Cla005337;Cla023376;Cla021584;Cla022104;Cla019339;Cla007768;Cla018287;Cla015051;Cla010615…
cellular component	organelle part	GO:0044422	5391	120	0.0222593	Cla017437;Cla007871;Cla008620;Cla001204;Cla019423;Cla018714;Cla014786;Cla013686;Cla006173;Cla021765;Cla009181;Cla005816;Cla021338;Cla004271;Cla009752;Cla011542;Cla023376;Cla018036;Cla010389;Cla009241;Cla021584;Cla012368;Cla013063;Cla011368;Cla008495;Cla011748;Cla004931;Cla011420;Cla013312;Cla010166;Cla015799;Cla022912;Cla019671;Cla008272;Cla005420;Cla015241;Cla020300;Cla019799;Cla021354;Cla017580…
cellular component	membrane part	GO:0044425	2539	89	0.0350532	Cla011251;Cla017325;Cla011881;Cla010610;Cla001764;Cla018758;Cla003774;Cla019301;Cla002911;Cla016720;Cla000034;Cla021581;Cla015192;Cla023344;Cla022529;Cla019105;Cla020288;Cla013483;Cla013865;Cla002277;Cla007718;Cla015714;Cla006384;Cla012720;Cla013334;Cla015680;Cla016506;Cla012338;Cla015287;Cla022963;Citrullus_lanatus_newGene_907;Cla012561;Cla015246;Cla010844;Cla011420;Citrullus_lanatus_newGene_245…
cellular component	macromolecular complex	GO:0032991	2337	54	0.0231065	Cla020770;Cla005420;Cla019799;Cla022963;Cla008504;Cla021294;Cla009753;Cla011362;Cla017951;Cla020400;Cla000152;Cla015680;Cla019052;Cla020583;Cla016724;Cla002657;Cla011391;Cla022529;Cla019105;Cla013483;Cla015714;Cla006384;Cla015276;Cla009071;Cla000034;Cla007871;Cla008620;Cla021581;Cla019423;Cla015830;Cla013686;Cla009011;Cla017158;Cla017429;Cla009181;Cla005816;Cla009752;Cla008593;Cla021845;Cla016702…
cellular component	cell junction	GO:0030054	1951	49	0.0251153	Cla012561;Cla022302;Cla010844;Cla021354;Cla011211;Cla005046;Cla012336;Cla012338;Cla013334;Cla017951;Cla020313;Cla017484;Cla021294;Cla012281;Cla011362;Cla009975;Cla018205;Cla013073;Cla011391;Cla002657;Cla023344;Cla006920;Cla018773;Cla015276;Cla007847;Cla017485;Cla008161;Cla017437;Cla022349;Cla009704;Cla010492;Cla018714;Cla021338;Cla015033;Cla017010;Cla005337;Cla021662;Cla010610;Cla016662;Cla018287…
cellular component	symplast	GO:0055044	1947	49	0.0251669	Cla009704;Cla008161;Cla022349;Cla017437;Cla018714;Cla010492;Cla021338;Cla005337;Cla010610;Cla021662;Cla017010;Cla015033;Cla018287;Cla016662;Cla004931;Cla023397;Cla011251;Cla013312;Cla002252;Cla016510;Cla007856;Cla000535;Cla022747;Cla022302;Cla012561;Cla021354;Cla010844;Cla011211;Cla012338;Cla012336;Cla005046;Cla011362;Cla012281;Cla021294;Cla017484;Cla013334;Cla020313;Cla017951;Cla013073;Cla018205…
cellular component	extracellular region	GO:0005576	1850	64	0.0345946	Cla009753;Cla005408;Cla021294;Cla020400;Cla010684;Cla006920;Cla002657;Cla022616;Cla018773;Cla009074;Cla002312;Cla006540;Cla022302;Cla005643;Cla000796;Cla008397;Cla023376;Cla011542;Cla021584;Cla005659;Cla004931;Cla022912;Cla000535;Cla008152;Cla002321;Cla019423;Cla020029;Cla006764;Cla004641;Cla016175;Cla009752;Cla011362;Cla019487;Cla018205;Cla016506;Cla020288;Cla018292;Cla013483;Cla017722;Cla010912…
cellular component	membrane-enclosed lumen	GO:0031974	1253	17	0.0135674	Cla005139;Cla003789;Cla015125;Cla021765;Cla013063;Cla019052;Cla010793;Cla017951;Cla011362;Cla015276;Cla007820;Cla013808;Cla017722;Cla004931;Cla017389;Cla006920;Cla013312
cellular component	extracellular region part	GO:0044421	65	2	0.0307692	Cla020029;Cla015033
cellular component	nucleoid	GO:0009295	51	0	0
cellular component	virion	GO:0019012	9	0	0
cellular component	virion part	GO:0044423	9	0	0
molecular function	binding	GO:0005488	9753	264	0.0270686	Cla018308;Cla010201;Cla012155;Cla018275;Cla017516;Cla013986;Cla020472;Cla006639;Cla019402;Cla022616;Cla017389;Cla006927;Cla015405;Cla017485;Cla009753;Cla005408;Cla019057;Cla012315;Cla010684;Cla009975;Cla004641;Cla017429;Cla006764;Citrullus_lanatus_newGene_670;Cla020180;Cla001204;Cla005103;Cla015154;Cla019423;Cla011748;Cla023397;Cla011420;Cla015799;Cla008272;Cla020608;Cla002701;Cla022912;Cla006692…
molecular function	catalytic activity	GO:0003824	8732	204	0.0233623	Cla006545;Cla010844;Cla005139;Cla008356;Cla013627;Cla015246;Cla014253;Cla013238;Cla014481;Cla011547;Cla011211;Cla003454;Cla016506;Cla022605;Citrullus_lanatus_newGene_1704;Cla010165;Cla013334;Cla018318;Cla020870;Cla013862;Cla014783;Cla003615;Cla006384;Cla009057;Cla011809;Cla020288;Citrullus_lanatus_newGene_2392;Cla002277;Cla017722;Cla007969;Cla019224;Cla017067;Cla007680;Cla015830;Cla013340;Cla0198…
molecular function	transporter activity	GO:0005215	1318	41	0.0311077	Cla011881;Cla022334;Cla018287;Cla016662;Cla019339;Cla003774;Cla013976;Cla010166;Cla007668;Cla022912;Cla011338;Cla017437;Cla009011;Cla011361;Cla016416;Cla013686;Cla018714;Cla013300;Cla002911;Cla016579;Cla023160;Cla019301;Cla017484;Cla008334;Cla012281;Cla015947;Cla013865;Cla019402;Cla002657;Cla023344;Cla012720;Cla007820;Cla017485;Cla009930;Cla004116;Cla021354;Cla004024;Cla020709;Cla015463;Cla012336…
molecular function	nucleic acid binding transcription factor activity	GO:0001071	1204	42	0.0348837	Cla000557;Cla009071;Cla015458;Cla015154;Cla016817;Cla001373;Cla020648;Cla021765;Cla023247;Cla013099;Cla016175;Cla020330;Cla013063;Cla014516;Cla013976;Cla005613;Citrullus_lanatus_newGene_2779;Cla013922;Cla001067;Cla017516;Cla018927;Cla004898;Cla011761;Cla003789;Cla010201;Cla012155;Cla021121;Cla021525;Cla017696;Cla007761;Cla018604;Cla010793;Cla018870;Cla021010;Cla017463;Cla017389;Cla015276;Cla02271…
molecular function	structural molecule activity	GO:0005198	445	6	0.0134831	Cla018205;Cla015714;Cla011748;Cla009071;Cla021845;Cla017951
molecular function	molecular transducer activity	GO:0060089	436	16	0.0366972	Citrullus_lanatus_newGene_2459;Cla013976;Cla015714;Cla006384;Cla015799;Cla019508;Cla022718;Cla017977;Cla015104;Cla003454;Cla014376;Cla004292;Cla019213;Cla021581;Cla014786;Cla010844
molecular function	signal transducer activity	GO:0004871	436	16	0.0366972	Cla021581;Cla019213;Cla014786;Cla010844;Cla014376;Cla004292;Cla017977;Cla003454;Cla015104;Citrullus_lanatus_newGene_2459;Cla013976;Cla015714;Cla015799;Cla022718;Cla019508;Cla006384
molecular function	electron carrier activity	GO:0009055	288	8	0.0277778	Cla022033;Cla020870;Cla014843;Cla006173;Cla011547;Cla016506;Cla007768;Cla019423
molecular function	antioxidant activity	GO:0016209	163	3	0.0184049	Cla000535;Cla013686;Cla017067
molecular function	transcription factor activity, protein binding	GO:0000988	78	1	0.0128205	Cla013099
molecular function	nutrient reservoir activity	GO:0045735	48	0	0
molecular function	metallochaperone activity	GO:0016530	10	0	0
molecular function	translation regulator activity	GO:0045182	6	0	0
molecular function	protein tag	GO:0031386	4	0	0
The GO terms and related genes of C+B vs C+H in this study
GO classify1	GO classify2	GO ID	All Gene number	Selected gene number	Selected gene number/All Gene number	Selected gene ID
Total gene			17722	908
biological process	cellular process	GO:0009987	14068	756	0.053739	Cla008189;Cla021538;Cla018770;Cla015192;Cla002053;Cla013553;Cla019072;Cla017176;Cla017737;Cla010739;Cla021576;Cla004710;Cla001204;Cla006701;Cla016882;Cla018951;Cla022584;Cla010016;Cla011542;Cla010837;Cla017886;Cla009156;Cla016012;Cla011866;Cla003454;Cla008901;Cla019382;Cla008934;Cla010341;Cla009619;Cla008176;Cla019256;Cla022625;Cla005526;Cla016577;Cla011272;Cla016373;Cla005515;Cla014935;Cla021305…
biological process	single-organism process	GO:0044699	13456	738	0.0548454	Cla023106;Cla009183;Cla012561;Cla022595;Cla020657;Cla000745;Cla012633;Cla006048;Cla004116;Cla004660;Cla015187;Cla017232;Cla017389;Cla017093;Cla005983;Cla017583;Cla018775;Cla010724;Cla013546;Cla004112;Cla002956;Cla004962;Cla009849;Cla013389;Cla010253;Cla019425;Cla018976;Cla020358;Cla001487;Cla003564;Cla005127;Cla017484;Cla009388;Cla021053;Cla005801;Cla020675;Cla017569;Cla004024;Cla012121;Cla018810…
biological process	metabolic process	GO:0008152	13206	699	0.0529305	Cla001495;Cla017338;Cla003377;Cla014434;Cla001505;Cla004949;Cla021354;Cla009373;Cla015246;Cla007307;Cla018226;Cla000535;Cla004097;Cla005971;Cla008328;Cla010012;Cla018013;Cla011547;Cla020347;Cla017097;Cla008411;Cla012315;Cla008460;Citrullus_lanatus_newGene_1903;Cla014396;Cla018797;Cla009081;Cla014155;Cla023008;Cla021049;Cla014267;Cla011269;Cla005571;Cla015815;Cla017951;Cla012541;Cla012397;Cla00181…
biological process	response to stimulus	GO:0050896	10008	631	0.0630496	Cla014155;Cla023008;Cla021049;Cla003993;Cla011269;Cla018822;Cla005571;Cla014267;Cla017951;Cla015815;Cla012541;Cla012397;Cla001816;Cla015615;Cla015574;Cla011936;Cla017446;Cla011547;Cla020347;Cla008411;Cla019917;Cla017097;Cla011333;Cla006646;Cla012315;Cla008460;Cla014396;Cla018797;Cla009081;Cla018226;Cla005434;Cla000535;Cla010012;Cla008328;Cla001495;Cla003377;Cla014434;Cla017338;Cla001505;Cla021354…
biological process	biological regulation	GO:0065007	8571	509	0.0593863	Cla016011;Cla001815;Cla010738;Cla008096;Cla006927;Cla021584;Cla021803;Cla010165;Cla021020;Cla013099;Cla016831;Cla019288;Cla007995;Cla020980;Cla003232;Cla018150;Cla018925;Cla012972;Cla017010;Cla013089;Cla015739;Cla014572;Cla013334;Cla013996;Cla016612;Cla010255;Cla016938;Cla010313;Cla021258;Cla004472;Cla016601;Cla006692;Cla021931;Cla020039;Cla021601;Cla010795;Cla018604;Cla011329;Cla002642;Cla000796…
biological process	developmental process	GO:0032502	7913	469	0.0592696	Cla021931;Cla021601;Cla021202;Cla010313;Cla006692;Cla013334;Cla014572;Cla005395;Cla010255;Cla013996;Cla016612;Cla009966;Cla017010;Cla013089;Cla012972;Cla018925;Cla021020;Cla013099;Cla020980;Cla023265;Cla007995;Cla003232;Cla013839;Cla016831;Cla019288;Cla010165;Cla016011;Cla021584;Cla008096;Cla006927;Cla010738;Cla001496;Cla000974;Cla019269;Cla001857;Cla017433;Cla000544;Cla010740;Cla017909;Cla013748…
biological process	multicellular organismal process	GO:0032501	7663	451	0.0588542	Cla018568;Cla002911;Cla019705;Cla023026;Cla002824;Cla005895;Cla010201;Cla013228;Cla020702;Cla003642;Cla003347;Cla005485;Cla004591;Cla018507;Cla016954;Cla020795;Cla008649;Cla016510;Cla009727;Cla019788;Cla021771;Cla020871;Cla005613;Cla021423;Cla015295;Cla010438;Cla002345;Cla015694;Cla019339;Cla009289;Cla013788;Cla020140;Cla006426;Cla022055;Cla006329;Cla020709;Cla002691;Cla011106;Cla013262;Cla023039…
biological process	cellular component organization or biogenesis	GO:0071840	7294	389	0.0533315	Cla000796;Cla021153;Cla021972;Cla007657;Cla018604;Cla002642;Cla002139;Cla017067;Cla016674;Cla022912;Cla021424;Cla001542;Cla015235;Cla004348;Cla013748;Cla018318;Cla005831;Cla015820;Cla002910;Cla015103;Cla018917;Cla014120;Cla013922;Cla001496;Cla000974;Cla019269;Cla001857;Cla017433;Cla021910;Cla017909;Cla000544;Cla014379;Cla010165;Cla008206;Cla022783;Cla016011;Cla001815;Cla021584;Cla018150;Cla018925…
biological process	localization	GO:0051179	5780	365	0.0631488	Cla017829;Cla022912;Cla017067;Cla006356;Cla010066;Cla021153;Cla021972;Cla007657;Cla000796;Cla010795;Cla019269;Cla001857;Cla000974;Cla001496;Cla008334;Cla017909;Cla000544;Cla010740;Cla017433;Cla021910;Cla001434;Cla004348;Cla018318;Cla015820;Cla015103;Cla013922;Cla010584;Cla019508;Cla013958;Cla005831;Cla019124;Cla019288;Cla007995;Cla023265;Cla003232;Cla021020;Cla001815;Cla006927;Cla021584;Cla022783…
biological process	reproductive process	GO:0022414	5015	268	0.0534397	Cla022625;Cla018226;Cla008328;Cla004341;Cla018013;Cla021305;Cla015022;Cla017338;Cla003454;Cla017886;Cla001495;Cla009156;Cla015246;Cla010341;Cla009619;Cla004949;Cla021354;Cla009373;Cla014267;Cla011269;Cla015574;Cla018951;Cla015615;Cla017446;Cla011936;Cla010837;Cla012397;Cla011333;Cla017097;Cla008411;Cla018797;Cla017737;Cla010739;Cla014396;Cla013130;Cla018693;Cla010844;Cla015429;Cla006941;Cla015834…
biological process	multi-organism process	GO:0051704	4386	276	0.0629275	Cla017437;Cla013912;Cla005944;Cla014092;Cla015982;Cla011361;Cla013986;Cla017226;Cla013656;Cla012434;Cla007076;Cla010076;Cla016488;Cla015756;Cla017021;Cla010743;Cla016945;Cla014721;Cla018519;Cla020846;Cla009074;Cla020299;Cla001369;Cla006736;Cla019181;Cla023269;Cla008085;Cla007597;Cla005491;Cla001067;Cla023349;Cla009591;Cla020702;Cla005485;Cla003642;Cla003347;Cla003918;Cla010201;Cla013228;Cla005895…
biological process	signaling	GO:0023052	3759	258	0.0686353	Cla016817;Cla020738;Cla016930;Cla020425;Cla004898;Cla012636;Cla018310;Cla018976;Cla012155;Cla001487;Cla013256;Cla005127;Cla017429;Cla017484;Cla014909;Cla009733;Cla013613;Cla017389;Cla010918;Cla013546;Cla002956;Cla021613;Cla013389;Cla022447;Cla010253;Cla019566;Cla023106;Cla012561;Cla009283;Cla011740;Cla020657;Cla006048;Cla008765;Cla000745;Cla004660;Cla015187;Cla015169;Cla013360;Cla007095;Cla022922…
biological process	growth	GO:0040007	2763	189	0.0684039	Cla022364;Cla010739;Cla023269;Cla020608;Cla008460;Cla019072;Cla015192;Cla012315;Cla023349;Cla015574;Cla022584;Cla010837;Cla011936;Cla012397;Cla014067;Cla006417;Cla020299;Cla001604;Cla011269;Cla023008;Cla001615;Cla001369;Cla019882;Cla015246;Cla011361;Cla013986;Cla021354;Cla013656;Cla009373;Cla008832;Cla023147;Cla010076;Cla016488;Cla001495;Cla019247;Cla016245;Cla004341;Cla021305;Cla017437;Cla015022…
biological process	immune system process	GO:0002376	2385	169	0.0708595	Cla012636;Cla004534;Cla018310;Cla016817;Cla017522;Cla017484;Cla012519;Cla010316;Cla007849;Cla006527;Cla018976;Cla005127;Cla001487;Cla010151;Cla013256;Cla006735;Cla005253;Cla018904;Cla021613;Cla018034;Cla013389;Cla017389;Cla010918;Cla013546;Cla004896;Cla008765;Cla000745;Cla009283;Cla013808;Cla004660;Cla006379;Cla019409;Cla012561;Cla010665;Cla009183;Cla019288;Cla007095;Cla005156;Cla022104;Cla017463…
biological process	reproduction	GO:0000003	1369	74	0.0540541	Cla014721;Cla018951;Cla005457;Cla020288;Cla011269;Cla020738;Cla014396;Cla012302;Cla007849;Cla019759;Cla014005;Cla017522;Cla009870;Cla010684;Cla001067;Cla012175;Cla005944;Cla018013;Cla004341;Cla014935;Cla008328;Cla017516;Cla022625;Cla013656;Cla009373;Cla004949;Cla009283;Cla013986;Cla013808;Cla012633;Cla015246;Cla000802;Cla016488;Cla010076;Cla023106;Cla022122;Cla015540;Cla014905;Cla006599;Cla002749…
biological process	rhythmic process	GO:0048511	422	17	0.0402844	Cla017176;Cla018592;Cla011535;Cla002685;Cla018797;Cla013765;Cla017886;Cla017097;Cla023247;Cla020293;Cla006599;Cla020369;Cla013929;Cla004898;Cla001369;Cla010261;Cla014267
biological process	biological adhesion	GO:0022610	164	8	0.0487805	Cla010534;Cla018110;Cla022922;Cla023265;Cla006955;Cla009733;Cla021305;Cla014790
biological process	locomotion	GO:0040011	79	7	0.0886076	Cla022246;Cla020702;Cla023265;Cla013099;Cla018925;Cla017496;Cla012422
biological process	biological phase	GO:0044848	54	0	0
biological process	cell killing	GO:0001906	12	0	0
biological process	behavior	GO:0007610	8	0	0
cellular component	cell	GO:0005623	15471	784	0.0506755	Cla005408;Cla012144;Cla022339;Cla012693;Cla014926;Cla002170;Cla009712;Cla013985;Cla017212;Cla003309;Cla012118;Cla011373;Cla019682;Cla016679;Cla010084;Cla008669;Cla002243;Cla010783;Cla008375;Cla021977;Cla010125;Cla017496;Cla020793;Cla013889;Cla018075;Cla017146;Cla018722;Cla019071;Cla006580;Cla012463;Cla013130;Cla009678;Cla020449;Cla007534;Cla010844;Cla005802;Cla015834;Cla014900;Cla002659;Cla000615…
cellular component	cell part	GO:0044464	15470	784	0.0506787	Cla002911;Cla010955;Cla003275;Cla005485;Cla012276;Cla010446;Cla016567;Cla010926;Cla010201;Cla005895;Cla003927;Cla023026;Cla003918;Cla019705;Cla020795;Cla006257;Cla016954;Cla020251;Cla018727;Cla022998;Cla008956;Cla008935;Cla003747;Cla019788;Cla017945;Cla009727;Cla016510;Cla008649;Cla015295;Cla021423;Cla005613;Cla020871;Cla006426;Cla022055;Cla016724;Cla020140;Cla015464;Cla016903;Cla009289;Cla013788…
cellular component	organelle	GO:0043226	13219	642	0.0485665	Cla015817;Cla017995;Cla005528;Cla012443;Cla011535;Cla014491;Cla012519;Cla010316;Cla020852;Cla019186;Cla003534;Cla003994;Cla004074;Cla010854;Cla011558;Cla007447;Citrullus_lanatus_newGene_1778;Cla007558;Cla000803;Cla010534;Cla022122;Cla020481;Cla010765;Cla011851;Cla006379;Cla010940;Cla018592;Cla015786;Cla007445;Cla017113;Cla013765;Cla013692;Cla004026;Cla013266;Cla012608;Cla018614;Cla000008;Cla01328…
cellular component	membrane	GO:0016020	7262	429	0.0590746	Citrullus_lanatus_newGene_1778;Cla006511;Cla011573;Cla022341;Cla008552;Cla004534;Cla022300;Cla020852;Cla003534;Cla004074;Cla020288;Cla010854;Cla011558;Cla007447;Cla007849;Citrullus_lanatus_newGene_3982;Cla014790;Cla014491;Cla014005;Cla015635;Cla018904;Cla010684;Cla006735;Cla022451;Cla006527;Cla009261;Cla007983;Cla000008;Cla020954;Cla015743;Cla023305;Cla015595;Cla012720;Cla022963;Cla022216;Citrull…
cellular component	organelle part	GO:0044422	5391	222	0.0411797	Cla019788;Cla003747;Cla021771;Cla019267;Cla019456;Cla016614;Cla017151;Cla016547;Cla013627;Cla011395;Cla007856;Cla012617;Cla013228;Cla010926;Cla008447;Cla003927;Cla023026;Cla012276;Cla015429;Cla003642;Cla018693;Cla013130;Cla012675;Cla010844;Cla007534;Cla002911;Cla012010;Cla023039;Cla013313;Cla018234;Cla012463;Cla017325;Cla013862;Cla002243;Cla013262;Cla002691;Cla015694;Cla006599;Cla010438;Cla007070…
cellular component	membrane part	GO:0044425	2539	152	0.0598661	Cla009733;Cla014005;Cla017484;Cla014491;Cla011382;Cla005801;Cla007849;Cla020358;Cla006527;Cla022451;Cla010684;Cla015635;Cla003564;Cla022341;Cla006511;Citrullus_lanatus_newGene_1778;Cla008338;Cla011558;Cla020288;Cla004074;Cla005457;Cla022300;Cla020852;Cla020425;Citrullus_lanatus_newGene_3203;Cla000802;Cla015786;Cla010940;Cla023376;Cla004116;Cla019566;Cla009183;Cla012561;Cla010534;Cla004962;Cla0127…
cellular component	macromolecular complex	GO:0032991	2337	56	0.0239623	Cla001615;Cla013360;Cla022783;Cla016514;Cla012541;Cla017951;Cla009712;Cla004074;Cla001604;Cla021584;Cla022529;Cla014067;Cla012389;Cla019776;Cla009289;Cla022334;Cla016945;Cla015464;Cla019288;Cla007558;Cla016724;Cla017325;Cla004868;Cla022319;Cla017036;Cla020451;Cla005395;Cla017995;Cla022451;Cla013262;Cla018100;Cla002053;Cla008643;Cla014909;Cla017429;Cla014790;Cla003937;Cla010261;Cla005983;Cla022963…
cellular component	cell junction	GO:0030054	1951	122	0.062532	Cla018568;Cla021662;Cla010844;Cla010261;Cla017829;Cla000396;Cla012336;Cla003642;Cla012276;Cla013860;Cla006356;Cla013748;Cla016547;Cla004348;Cla011071;Cla006257;Cla012211;Cla007856;Cla015820;Cla018917;Cla005831;Cla013958;Cla010584;Cla020002;Cla011211;Cla002234;Cla021771;Cla019788;Cla016510;Cla008904;Cla005832;Cla000544;Cla018773;Cla022349;Cla014254;Cla013360;Cla011249;Cla017256;Cla012974;Cla008096…
cellular component	symplast	GO:0055044	1947	122	0.0626605	Cla005831;Cla013958;Cla020002;Cla010584;Cla006257;Cla011071;Cla007856;Cla012211;Cla018917;Cla015820;Cla016547;Cla013748;Cla004348;Cla014254;Cla005832;Cla000544;Cla008904;Cla018773;Cla022349;Cla016510;Cla021771;Cla002234;Cla011211;Cla019788;Cla021662;Cla010844;Cla010261;Cla018568;Cla003642;Cla012336;Cla013860;Cla012276;Cla006356;Cla000396;Cla017829;Cla022461;Cla017010;Cla013262;Cla013089;Cla017177…
cellular component	extracellular region	GO:0005576	1850	130	0.0702703	Cla007856;Cla006257;Cla022616;Cla004591;Cla009727;Cla013044;Cla002234;Cla009678;Cla010844;Cla017644;Cla022883;Cla013860;Cla003642;Cla002691;Cla010783;Cla013262;Cla017325;Cla020532;Cla013889;Cla019071;Cla022474;Cla018234;Cla021396;Cla023160;Cla005408;Cla020140;Cla017451;Cla009834;Cla015694;Cla016488;Cla010076;Cla014434;Cla016245;Cla017886;Cla008176;Cla000606;Cla015246;Cla008901;Cla019382;Cla000535…
cellular component	membrane-enclosed lumen	GO:0031974	1253	39	0.0311253	Cla018100;Cla002053;Cla008643;Cla021931;Cla009081;Cla015003;Cla017722;Cla004868;Cla005395;Cla013256;Cla023361;Cla017995;Cla018310;Cla014067;Cla019793;Cla007558;Cla020980;Cla009289;Cla001615;Cla004710;Cla021576;Cla012144;Cla003994;Cla017951;Cla008765;Cla007198;Cla008171;Cla009283;Cla013808;Cla019456;Cla018917;Cla008472;Cla013285;Cla015429;Cla021305;Cla018693;Cla013130;Cla017863;Cla017389
cellular component	extracellular region part	GO:0044421	65	5	0.0769231	Cla014434;Cla010783;Cla004920;Cla013860;Cla009591
cellular component	nucleoid	GO:0009295	51	2	0.0392157	Cla017952;Cla015429
cellular component	virion	GO:0019012	9	0	0
cellular component	virion part	GO:0044423	9	0	0
molecular function	binding	GO:0005488	9753	515	0.0528043	Cla022349;Cla014254;Cla015919;Cla011211;Cla020002;Cla020648;Cla017100;Cla000557;Cla007761;Cla016816;Cla020369;Cla000396;Cla010709;Cla015514;Cla005283;Cla012349;Cla010322;Cla015003;Cla021806;Cla003937;Cla008643;Cla020044;Citrullus_lanatus_newGene_3195;Cla023361;Cla022461;Cla020451;Cla014828;Cla004930;Cla017463;Cla020539;Cla008765;Cla000802;Cla011740;Cla009283;Cla023376;Cla014297;Cla016022;Cla02297…
molecular function	catalytic activity	GO:0003824	8732	453	0.0518781	Citrullus_lanatus_newGene_2385;Cla008643;Cla022623;Cla010448;Cla002470;Cla022461;Citrullus_lanatus_newGene_3195;Citrullus_lanatus_newGene_1095;Cla015682;Cla011541;Cla007801;Cla017036;Cla020451;Cla003319;Cla007491;Cla016892;Cla022104;Cla015540;Cla022922;Cla002886;Cla014828;Cla015169;Cla002042;Cla013360;Cla014254;Cla008171;Cla013990;Cla022349;Cla015062;Cla011211;Cla000287;Cla008476;Citrullus_lanatu…
molecular function	transporter activity	GO:0005215	1318	107	0.0811836	Cla019566;Cla022122;Cla010534;Citrullus_lanatus_newGene_3203;Cla011361;Cla019256;Cla007445;Cla013755;Cla021354;Cla004949;Cla004116;Cla010953;Cla013266;Cla017863;Cla018226;Cla009967;Cla010724;Cla022216;Cla018775;Cla017437;Cla004962;Cla012720;Cla023305;Cla011517;Cla015743;Cla016373;Cla000008;Cla013912;Cla020954;Cla006527;Cla011333;Cla022451;Cla008189;Cla007712;Cla009733;Cla017484;Cla014491;Cla02326…
molecular function	nucleic acid binding transcription factor activity	GO:0001071	1204	82	0.0681063	Cla014433;Cla000557;Cla020598;Cla017100;Cla023247;Cla013922;Cla020795;Cla020648;Cla008649;Cla015453;Cla015919;Cla007534;Cla018604;Cla020330;Cla020369;Cla013228;Cla010201;Cla008472;Cla015834;Cla003347;Cla015235;Cla007761;Cla020702;Cla013976;Cla014572;Cla006329;Cla020873;Cla002243;Cla023361;Cla017496;Cla018722;Cla021806;Cla015003;Cla012144;Cla005613;Cla015458;Cla002170;Cla006599;Cla017463;Cla014905…
molecular function	structural molecule activity	GO:0005198	445	8	0.0179775	Cla005395;Cla004868;Cla001615;Cla017951;Cla018917;Cla014067;Cla011748;Cla008171
molecular function	molecular transducer activity	GO:0060089	436	25	0.0573394	Cla003454;Cla019508;Cla016488;Cla015739;Cla010040;Cla020347;Cla013976;Cla014909;Cla014790;Cla009305;Cla002685;Cla000745;Cla022364;Cla021931;Cla014396;Cla007849;Cla008907;Cla021396;Cla010844;Cla020356;Cla020140;Cla006417;Cla005944;Cla013228;Cla013929
molecular function	signal transducer activity	GO:0004871	436	25	0.0573394	Cla022364;Cla002685;Cla000745;Cla009305;Cla014909;Cla014790;Cla007849;Cla021396;Cla008907;Cla021931;Cla014396;Cla010040;Cla015739;Cla016488;Cla003454;Cla019508;Cla013976;Cla020347;Cla020140;Cla020356;Cla013929;Cla013228;Cla005944;Cla006417;Cla010844
molecular function	electron carrier activity	GO:0009055	288	15	0.0520833	Cla011547;Cla014265;Cla005457;Cla020871;Cla015970;Cla008096;Cla016011;Cla022461;Cla006511;Cla016022;Cla012528;Cla012276;Cla015464;Cla004341;Cla008176
molecular function	antioxidant activity	GO:0016209	163	7	0.0429448	Cla006356;Cla020002;Cla000535;Cla017829;Cla017067;Cla019382;Cla023026
molecular function	transcription factor activity, protein binding	GO:0000988	78	3	0.0384615	Cla020702;Cla013099;Cla017496
molecular function	nutrient reservoir activity	GO:0045735	48	2	0.0416667	Cla020002;Cla022451
molecular function	metallochaperone activity	GO:0016530	10	0	0
molecular function	translation regulator activity	GO:0045182	6	0	0
molecular function	protein tag	GO:0031386	4	0	0
