# Supplementary material for: A novel strategy for improving watermelon resistance to cucumber green mottle mosaic virus by exogenous boron application
Source: Mol Plant Pathol. 2022 Jun 7;23(9):1361–80. doi: 10.1111/mpp.13234 (PMC9366068; doi:10.1111/mpp.13234)
Supplement: Supplementary file 10 — TABLE S4 KEGG analysis of differentially expressed genes (DEGs) of three sampling stages (15, 30 and 45 days after pollination [DAP]) in CGMMV (C) + water (H) vs. phosphate‐buffered saline (P) + H and C + boron (B) vs. C + H [file MPP-23-1361-s004.xlsx]

## Sheet: Sheet1
Table S4. KEGG analysis of DEGs of three sampling stages (15, 30 and 45 DAP) in C+H vs. P+H and C+B vs. C+H.
The KEGG pathway enrichment of P+H vs C+H in this study
Kegg pathway	ko id	Cluster frequency	Genome frequency	P-value	Corrected_P-value	rich_factor
Photosynthesis - antenna proteins	ko00196	9 out of 91 9.89010989010989%	17 out of 3692 0.460455037919827%	4.65889e-11	3.30781e-09	21.479
Photosynthesis	ko00195	7 out of 91 7.69230769230769%	43 out of 3692 1.1646803900325%	6.85444e-05	0.00486665	6.60465
Carbon fixation in photosynthetic organisms	ko00710	6 out of 91 6.59340659340659%	63 out of 3692 1.70639219934995%	0.00417289	0.296275	3.86395
Tropane, piperidine and pyridine alkaloid biosynthesis	ko00960	3 out of 91 3.2967032967033%	18 out of 3692 0.487540628385699%	0.00904022	0.641855	6.7619
Tyrosine metabolism	ko00350	4 out of 91 4.3956043956044%	37 out of 3692 1.00216684723727%	0.0122557	0.870154	4.3861
Plant hormone signal transduction	ko04075	11 out of 91 12.0879120879121%	212 out of 3692 5.7421451787649%	0.0140591	0.998198	2.10512
Isoquinoline alkaloid biosynthesis	ko00950	3 out of 91 3.2967032967033%	22 out of 3692 0.595882990249187%	0.0158926	1	5.53247
Monobactam biosynthesis	ko00261	1 out of 91 1.0989010989011%	9 out of 3692 0.243770314192849%	0.20137	1	4.50794
Non-homologous end-joining	ko03450	1 out of 91 1.0989010989011%	10 out of 3692 0.270855904658722%	0.221103	1	4.05714
Taurine and hypotaurine metabolism	ko00430	1 out of 91 1.0989010989011%	11 out of 3692 0.297941495124594%	0.240353	1	3.68831
Linoleic acid metabolism	ko00591	2 out of 91 2.1978021978022%	23 out of 3692 0.62296858071506%	0.108888	1	3.52795
Brassinosteroid biosynthesis	ko00905	1 out of 91 1.0989010989011%	12 out of 3692 0.325027085590466%	0.259133	1	3.38095
Fatty acid biosynthesis	ko00061	3 out of 91 3.2967032967033%	37 out of 3692 1.00216684723727%	0.0616334	1	3.28958
Folate biosynthesis	ko00790	1 out of 91 1.0989010989011%	13 out of 3692 0.352112676056338%	0.277453	1	3.12088
Carotenoid biosynthesis	ko00906	2 out of 91 2.1978021978022%	26 out of 3692 0.704225352112676%	0.133514	1	3.12088
Arachidonic acid metabolism	ko00590	1 out of 91 1.0989010989011%	13 out of 3692 0.352112676056338%	0.277453	1	3.12088
One carbon pool by folate	ko00670	1 out of 91 1.0989010989011%	14 out of 3692 0.37919826652221%	0.295325	1	2.89796
Sulfur metabolism	ko00920	2 out of 91 2.1978021978022%	29 out of 3692 0.785482123510293%	0.15925	1	2.79803
Alanine, aspartate and glutamate metabolism	ko00250	3 out of 91 3.2967032967033%	44 out of 3692 1.19176598049837%	0.0930694	1	2.76623
alpha-Linolenic acid metabolism	ko00592	3 out of 91 3.2967032967033%	48 out of 3692 1.30010834236186%	0.113472	1	2.53571
Arginine biosynthesis	ko00220	2 out of 91 2.1978021978022%	34 out of 3692 0.920910075839653%	0.203858	1	2.38655
Nicotinate and nicotinamide metabolism	ko00760	1 out of 91 1.0989010989011%	17 out of 3692 0.460455037919827%	0.34636	1	2.38655
Phenylalanine metabolism	ko00360	3 out of 91 3.2967032967033%	52 out of 3692 1.40845070422535%	0.13541	1	2.34066
beta-Alanine metabolism	ko00410	2 out of 91 2.1978021978022%	35 out of 3692 0.947995666305525%	0.212955	1	2.31837
Butanoate metabolism	ko00650	1 out of 91 1.0989010989011%	18 out of 3692 0.487540628385699%	0.362545	1	2.25397
Selenocompound metabolism	ko00450	1 out of 91 1.0989010989011%	18 out of 3692 0.487540628385699%	0.362545	1	2.25397
Base excision repair	ko03410	2 out of 91 2.1978021978022%	37 out of 3692 1.00216684723727%	0.231261	1	2.19305
Protein export	ko03060	2 out of 91 2.1978021978022%	38 out of 3692 1.02925243770314%	0.240455	1	2.13534
Zeatin biosynthesis	ko00908	1 out of 91 1.0989010989011%	20 out of 3692 0.541711809317443%	0.393736	1	2.02857
2-Oxocarboxylic acid metabolism	ko01210	2 out of 91 2.1978021978022%	40 out of 3692 1.08342361863489%	0.258893	1	2.02857
Galactose metabolism	ko00052	2 out of 91 2.1978021978022%	42 out of 3692 1.13759479956663%	0.277355	1	1.93197
Glycine, serine and threonine metabolism	ko00260	3 out of 91 3.2967032967033%	64 out of 3692 1.73347778981582%	0.20843	1	1.90179
Terpenoid backbone biosynthesis	ko00900	2 out of 91 2.1978021978022%	43 out of 3692 1.1646803900325%	0.28658	1	1.88704
Phenylalanine, tyrosine and tryptophan biosynthesis	ko00400	2 out of 91 2.1978021978022%	43 out of 3692 1.1646803900325%	0.28658	1	1.88704
Ether lipid metabolism	ko00565	1 out of 91 1.0989010989011%	22 out of 3692 0.595882990249187%	0.423417	1	1.84416
Steroid biosynthesis	ko00100	1 out of 91 1.0989010989011%	22 out of 3692 0.595882990249187%	0.423417	1	1.84416
DNA replication	ko03030	2 out of 91 2.1978021978022%	48 out of 3692 1.30010834236186%	0.332451	1	1.69048
Arginine and proline metabolism	ko00330	2 out of 91 2.1978021978022%	49 out of 3692 1.32719393282774%	0.341541	1	1.65598
Pyruvate metabolism	ko00620	3 out of 91 3.2967032967033%	76 out of 3692 2.05850487540628%	0.288175	1	1.6015
Cysteine and methionine metabolism	ko00270	3 out of 91 3.2967032967033%	78 out of 3692 2.11267605633803%	0.301779	1	1.56044
Carbon metabolism	ko01200	8 out of 91 8.79120879120879%	211 out of 3692 5.71505958829902%	0.146493	1	1.53825
Biosynthesis of unsaturated fatty acids	ko01040	1 out of 91 1.0989010989011%	27 out of 3692 0.731310942578548%	0.491478	1	1.50265
Oxidative phosphorylation	ko00190	3 out of 91 3.2967032967033%	85 out of 3692 2.30227518959913%	0.349561	1	1.43193
Glyoxylate and dicarboxylate metabolism	ko00630	2 out of 91 2.1978021978022%	57 out of 3692 1.54387865655471%	0.412639	1	1.42356
Propanoate metabolism	ko00640	1 out of 91 1.0989010989011%	29 out of 3692 0.785482123510293%	0.51642	1	1.39901
SNARE interactions in vesicular transport	ko04130	1 out of 91 1.0989010989011%	29 out of 3692 0.785482123510293%	0.51642	1	1.39901
Protein processing in endoplasmic reticulum	ko04141	5 out of 91 5.49450549450549%	154 out of 3692 4.17118093174431%	0.329828	1	1.31725
Starch and sucrose metabolism	ko00500	7 out of 91 7.69230769230769%	220 out of 3692 5.95882990249187%	0.297689	1	1.29091
Fatty acid metabolism	ko01212	2 out of 91 2.1978021978022%	65 out of 3692 1.76056338028169%	0.479855	1	1.24835
Plant-pathogen interaction	ko04626	3 out of 91 3.2967032967033%	101 out of 3692 2.73564463705309%	0.456719	1	1.20509
Nitrogen metabolism	ko00910	1 out of 91 1.0989010989011%	34 out of 3692 0.920910075839653%	0.573606	1	1.19328
Homologous recombination	ko03440	1 out of 91 1.0989010989011%	37 out of 3692 1.00216684723727%	0.604652	1	1.09653
Mismatch repair	ko03430	1 out of 91 1.0989010989011%	38 out of 3692 1.02925243770314%	0.614495	1	1.06767
Fatty acid degradation	ko00071	1 out of 91 1.0989010989011%	39 out of 3692 1.05633802816901%	0.624096	1	1.04029
Purine metabolism	ko00230	3 out of 91 3.2967032967033%	117 out of 3692 3.16901408450704%	0.556108	1	1.04029
Glycerophospholipid metabolism	ko00564	2 out of 91 2.1978021978022%	79 out of 3692 2.1397616468039%	0.585601	1	1.02712
Pentose phosphate pathway	ko00030	1 out of 91 1.0989010989011%	41 out of 3692 1.11050920910076%	0.642593	1	0.989547
Citrate cycle (TCA cycle)	ko00020	1 out of 91 1.0989010989011%	43 out of 3692 1.1646803900325%	0.66019	1	0.943522
Fructose and mannose metabolism	ko00051	1 out of 91 1.0989010989011%	43 out of 3692 1.1646803900325%	0.66019	1	0.943522
Pyrimidine metabolism	ko00240	2 out of 91 2.1978021978022%	90 out of 3692 2.43770314192849%	0.657129	1	0.901587
Biosynthesis of amino acids	ko01230	4 out of 91 4.3956043956044%	187 out of 3692 5.06500541711809%	0.685814	1	0.867838
RNA transport	ko03013	3 out of 91 3.2967032967033%	141 out of 3692 3.81906825568797%	0.683341	1	0.863222
Glycolysis / Gluconeogenesis	ko00010	2 out of 91 2.1978021978022%	96 out of 3692 2.60021668472373%	0.691865	1	0.845238
Phagosome	ko04145	1 out of 91 1.0989010989011%	53 out of 3692 1.43553629469122%	0.736112	1	0.765499
Nucleotide excision repair	ko03420	1 out of 91 1.0989010989011%	57 out of 3692 1.54387865655471%	0.761544	1	0.711779
Cyanoamino acid metabolism	ko00460	1 out of 91 1.0989010989011%	57 out of 3692 1.54387865655471%	0.761544	1	0.711779
Glutathione metabolism	ko00480	1 out of 91 1.0989010989011%	64 out of 3692 1.73347778981582%	0.800351	1	0.633929
Ubiquitin mediated proteolysis	ko04120	1 out of 91 1.0989010989011%	81 out of 3692 2.19393282773564%	0.870491	1	0.500882
Amino sugar and nucleotide sugar metabolism	ko00520	1 out of 91 1.0989010989011%	119 out of 3692 3.22318526543879%	0.951149	1	0.340936
Endocytosis	ko04144	1 out of 91 1.0989010989011%	129 out of 3692 3.49404117009751%	0.96227	1	0.314507
Ribosome	ko03010	1 out of 91 1.0989010989011%	226 out of 3692 6.12134344528711%	0.997038	1	0.17952
The KEGG pathway enrichment of C+H vs C+B in this study
Kegg pathway	ko id	Cluster frequency	Genome frequency	P-value	Corrected_P-value	rich_factor
Tropane, piperidine and pyridine alkaloid biosynthesis	ko00960	4 out of 166 2.40963855421687%	18 out of 3692 0.487540628385699%	0.00735255	0.669082	4.94244
Phenylalanine metabolism	ko00360	7 out of 166 4.21686746987952%	52 out of 3692 1.40845070422535%	0.00792023	0.720741	2.99398
Ascorbate and aldarate metabolism	ko00053	6 out of 166 3.6144578313253%	40 out of 3692 1.08342361863489%	0.00811899	0.738828	3.33614
Taurine and hypotaurine metabolism	ko00430	3 out of 166 1.80722891566265%	11 out of 3692 0.297941495124594%	0.0112792	1	6.06572
Monobactam biosynthesis	ko00261	2 out of 166 1.20481927710843%	9 out of 3692 0.243770314192849%	0.0587585	1	4.94244
Isoquinoline alkaloid biosynthesis	ko00950	4 out of 166 2.40963855421687%	22 out of 3692 0.595882990249187%	0.015281	1	4.04381
Photosynthesis - antenna proteins	ko00196	3 out of 166 1.80722891566265%	17 out of 3692 0.460455037919827%	0.0381521	1	3.92488
Brassinosteroid biosynthesis	ko00905	2 out of 166 1.20481927710843%	12 out of 3692 0.325027085590466%	0.0986969	1	3.70683
Folate biosynthesis	ko00790	2 out of 166 1.20481927710843%	13 out of 3692 0.352112676056338%	0.113315	1	3.42169
ABC transporters	ko02010	3 out of 166 1.80722891566265%	20 out of 3692 0.541711809317443%	0.0580076	1	3.33614
Stilbenoid, diarylheptanoid and gingerol biosynthesis	ko00945	2 out of 166 1.20481927710843%	15 out of 3692 0.406283856988082%	0.144012	1	2.96546
Glycosphingolipid biosynthesis - globo series	ko00603	1 out of 166 0.602409638554217%	8 out of 3692 0.216684723726977%	0.308154	1	2.78012
Galactose metabolism	ko00052	5 out of 166 3.01204819277108%	42 out of 3692 1.13759479956663%	0.0383395	1	2.64773
Regulation of autophagy	ko04140	4 out of 166 2.40963855421687%	34 out of 3692 0.920910075839653%	0.0640142	1	2.61658
Phenylalanine, tyrosine and tryptophan biosynthesis	ko00400	5 out of 166 3.01204819277108%	43 out of 3692 1.1646803900325%	0.0418656	1	2.58616
Carotenoid biosynthesis	ko00906	3 out of 166 1.80722891566265%	26 out of 3692 0.704225352112676%	0.109058	1	2.56627
beta-Alanine metabolism	ko00410	4 out of 166 2.40963855421687%	35 out of 3692 0.947995666305525%	0.0698483	1	2.54182
Alanine, aspartate and glutamate metabolism	ko00250	5 out of 166 3.01204819277108%	44 out of 3692 1.19176598049837%	0.0455818	1	2.52738
Butanoate metabolism	ko00650	2 out of 166 1.20481927710843%	18 out of 3692 0.487540628385699%	0.192671	1	2.47122
Tyrosine metabolism	ko00350	4 out of 166 2.40963855421687%	37 out of 3692 1.00216684723727%	0.0823048	1	2.40443
Lysine biosynthesis	ko00300	1 out of 166 0.602409638554217%	10 out of 3692 0.270855904658722%	0.369106	1	2.2241
Diterpenoid biosynthesis	ko00904	2 out of 166 1.20481927710843%	21 out of 3692 0.568797399783315%	0.243071	1	2.11819
Flavonoid biosynthesis	ko00941	2 out of 166 1.20481927710843%	21 out of 3692 0.568797399783315%	0.243071	1	2.11819
Ether lipid metabolism	ko00565	2 out of 166 1.20481927710843%	22 out of 3692 0.595882990249187%	0.260033	1	2.02191
Thiamine metabolism	ko00730	1 out of 166 0.602409638554217%	11 out of 3692 0.297941495124594%	0.397549	1	2.02191
Steroid biosynthesis	ko00100	2 out of 166 1.20481927710843%	22 out of 3692 0.595882990249187%	0.260033	1	2.02191
Vitamin B6 metabolism	ko00750	1 out of 166 0.602409638554217%	11 out of 3692 0.297941495124594%	0.397549	1	2.02191
Arginine and proline metabolism	ko00330	4 out of 166 2.40963855421687%	49 out of 3692 1.32719393282774%	0.176453	1	1.81559
Base excision repair	ko03410	3 out of 166 1.80722891566265%	37 out of 3692 1.00216684723727%	0.230576	1	1.80332
Carbon fixation in photosynthetic organisms	ko00710	5 out of 166 3.01204819277108%	63 out of 3692 1.70639219934995%	0.151468	1	1.76516
Glycine, serine and threonine metabolism	ko00260	5 out of 166 3.01204819277108%	64 out of 3692 1.73347778981582%	0.158723	1	1.73758
Other glycan degradation	ko00511	1 out of 166 0.602409638554217%	13 out of 3692 0.352112676056338%	0.450668	1	1.71084
Plant hormone signal transduction	ko04075	16 out of 166 9.63855421686747%	212 out of 3692 5.7421451787649%	0.0270001	1	1.67856
Pentose and glucuronate interconversions	ko00040	7 out of 166 4.21686746987952%	94 out of 3692 2.54604550379198%	0.128097	1	1.65624
Starch and sucrose metabolism	ko00500	16 out of 166 9.63855421686747%	220 out of 3692 5.95882990249187%	0.0364547	1	1.61752
One carbon pool by folate	ko00670	1 out of 166 0.602409638554217%	14 out of 3692 0.37919826652221%	0.475454	1	1.58864
Fructose and mannose metabolism	ko00051	3 out of 166 1.80722891566265%	43 out of 3692 1.1646803900325%	0.304643	1	1.5517
Plant-pathogen interaction	ko04626	7 out of 166 4.21686746987952%	101 out of 3692 2.73564463705309%	0.1671	1	1.54145
Glycosylphosphatidylinositol(GPI)-anchor biosynthesis	ko00563	1 out of 166 0.602409638554217%	15 out of 3692 0.406283856988082%	0.499129	1	1.48273
Phenylpropanoid biosynthesis	ko00940	11 out of 166 6.62650602409639%	166 out of 3692 4.49620801733478%	0.124652	1	1.4738
Biosynthesis of amino acids	ko01230	12 out of 166 7.2289156626506%	187 out of 3692 5.06500541711809%	0.132902	1	1.42723
Cysteine and methionine metabolism	ko00270	5 out of 166 3.01204819277108%	78 out of 3692 2.11267605633803%	0.272562	1	1.4257
Tryptophan metabolism	ko00380	2 out of 166 1.20481927710843%	32 out of 3692 0.866738894907909%	0.425516	1	1.39006
alpha-Linolenic acid metabolism	ko00592	3 out of 166 1.80722891566265%	48 out of 3692 1.30010834236186%	0.3672	1	1.39006
Endocytosis	ko04144	8 out of 166 4.81927710843374%	129 out of 3692 3.49404117009751%	0.222256	1	1.37928
Arginine biosynthesis	ko00220	2 out of 166 1.20481927710843%	34 out of 3692 0.920910075839653%	0.456525	1	1.30829
Amino sugar and nucleotide sugar metabolism	ko00520	7 out of 166 4.21686746987952%	119 out of 3692 3.22318526543879%	0.286463	1	1.30829
Ubiquinone and other terpenoid-quinone biosynthesis	ko00130	2 out of 166 1.20481927710843%	35 out of 3692 0.947995666305525%	0.471667	1	1.27091
Selenocompound metabolism	ko00450	1 out of 166 0.602409638554217%	18 out of 3692 0.487540628385699%	0.563965	1	1.23561
Pyrimidine metabolism	ko00240	5 out of 166 3.01204819277108%	90 out of 3692 2.43770314192849%	0.380436	1	1.23561
Phosphatidylinositol signaling system	ko04070	3 out of 166 1.80722891566265%	55 out of 3692 1.48970747562297%	0.452865	1	1.21314
Fatty acid biosynthesis	ko00061	2 out of 166 1.20481927710843%	37 out of 3692 1.00216684723727%	0.501184	1	1.20221
Inositol phosphate metabolism	ko00562	3 out of 166 1.80722891566265%	58 out of 3692 1.57096424702059%	0.488173	1	1.15039
Purine metabolism	ko00230	6 out of 166 3.6144578313253%	117 out of 3692 3.16901408450704%	0.431298	1	1.14056
Zeatin biosynthesis	ko00908	1 out of 166 0.602409638554217%	20 out of 3692 0.541711809317443%	0.602482	1	1.11205
Glutathione metabolism	ko00480	3 out of 166 1.80722891566265%	64 out of 3692 1.73347778981582%	0.555276	1	1.04255
Terpenoid backbone biosynthesis	ko00900	2 out of 166 1.20481927710843%	43 out of 3692 1.1646803900325%	0.583155	1	1.03446
Fatty acid metabolism	ko01212	3 out of 166 1.80722891566265%	65 out of 3692 1.76056338028169%	0.565948	1	1.02651
Glycolysis / Gluconeogenesis	ko00010	4 out of 166 2.40963855421687%	96 out of 3692 2.60021668472373%	0.634269	1	0.926707
Cutin, suberine and wax biosynthesis	ko00073	1 out of 166 0.602409638554217%	24 out of 3692 0.650054171180932%	0.669661	1	0.926707
Sphingolipid metabolism	ko00600	1 out of 166 0.602409638554217%	24 out of 3692 0.650054171180932%	0.669661	1	0.926707
Fatty acid elongation	ko00062	1 out of 166 0.602409638554217%	25 out of 3692 0.677139761646804%	0.684611	1	0.889639
Glycerolipid metabolism	ko00561	2 out of 166 1.20481927710843%	50 out of 3692 1.35427952329361%	0.665794	1	0.889639
Glycerophospholipid metabolism	ko00564	3 out of 166 1.80722891566265%	79 out of 3692 2.1397616468039%	0.698113	1	0.844594
Phagosome	ko04145	2 out of 166 1.20481927710843%	53 out of 3692 1.43553629469122%	0.696979	1	0.839282
Biosynthesis of unsaturated fatty acids	ko01040	1 out of 166 0.602409638554217%	27 out of 3692 0.731310942578548%	0.712523	1	0.823739
Oxidative phosphorylation	ko00190	3 out of 166 1.80722891566265%	85 out of 3692 2.30227518959913%	0.744633	1	0.784975
Cyanoamino acid metabolism	ko00460	2 out of 166 1.20481927710843%	57 out of 3692 1.54387865655471%	0.734796	1	0.780385
Sulfur metabolism	ko00920	1 out of 166 0.602409638554217%	29 out of 3692 0.785482123510293%	0.737978	1	0.76693
Carbon metabolism	ko01200	7 out of 166 4.21686746987952%	211 out of 3692 5.71505958829902%	0.847901	1	0.737852
Circadian rhythm - plant	ko04712	1 out of 166 0.602409638554217%	32 out of 3692 0.866738894907909%	0.77202	1	0.69503
RNA polymerase	ko03020	1 out of 166 0.602409638554217%	34 out of 3692 0.920910075839653%	0.792234	1	0.654146
Nitrogen metabolism	ko00910	1 out of 166 0.602409638554217%	34 out of 3692 0.920910075839653%	0.792234	1	0.654146
Basal transcription factors	ko03022	1 out of 166 0.602409638554217%	38 out of 3692 1.02925243770314%	0.827471	1	0.585289
Peroxisome	ko04146	2 out of 166 1.20481927710843%	76 out of 3692 2.05850487540628%	0.863997	1	0.585289
Mismatch repair	ko03430	1 out of 166 0.602409638554217%	38 out of 3692 1.02925243770314%	0.827471	1	0.585289
Porphyrin and chlorophyll metabolism	ko00860	1 out of 166 0.602409638554217%	39 out of 3692 1.05633802816901%	0.835309	1	0.570281
Fatty acid degradation	ko00071	1 out of 166 0.602409638554217%	39 out of 3692 1.05633802816901%	0.835309	1	0.570281
2-Oxocarboxylic acid metabolism	ko01210	1 out of 166 0.602409638554217%	40 out of 3692 1.08342361863489%	0.842793	1	0.556024
Ubiquitin mediated proteolysis	ko04120	2 out of 166 1.20481927710843%	81 out of 3692 2.19393282773564%	0.886807	1	0.54916
Pentose phosphate pathway	ko00030	1 out of 166 0.602409638554217%	41 out of 3692 1.11050920910076%	0.849938	1	0.542463
DNA replication	ko03030	1 out of 166 0.602409638554217%	48 out of 3692 1.30010834236186%	0.891685	1	0.463353
Aminoacyl-tRNA biosynthesis	ko00970	1 out of 166 0.602409638554217%	50 out of 3692 1.35427952329361%	0.90133	1	0.444819
Glyoxylate and dicarboxylate metabolism	ko00630	1 out of 166 0.602409638554217%	57 out of 3692 1.54387865655471%	0.928839	1	0.390192
Nucleotide excision repair	ko03420	1 out of 166 0.602409638554217%	57 out of 3692 1.54387865655471%	0.928839	1	0.390192
Ribosome biogenesis in eukaryotes	ko03008	1 out of 166 0.602409638554217%	72 out of 3692 1.9501625135428%	0.964752	1	0.308902
Ribosome	ko03010	3 out of 166 1.80722891566265%	226 out of 3692 6.12134344528711%	0.998341	1	0.295234
mRNA surveillance pathway	ko03015	1 out of 166 0.602409638554217%	97 out of 3692 2.6273022751896%	0.989142	1	0.229288
RNA transport	ko03013	1 out of 166 0.602409638554217%	141 out of 3692 3.81906825568797%	0.998661	1	0.157737
Spliceosome	ko03040	1 out of 166 0.602409638554217%	141 out of 3692 3.81906825568797%	0.998661	1	0.157737
Protein processing in endoplasmic reticulum	ko04141	1 out of 166 0.602409638554217%	154 out of 3692 4.17118093174431%	0.999282	1	0.144422
