# Supplementary material for: A novel strategy for improving watermelon resistance to cucumber green mottle mosaic virus by exogenous boron application
Source: Mol Plant Pathol. 2022 Jun 7;23(9):1361–80. doi: 10.1111/mpp.13234 (PMC9366068; doi:10.1111/mpp.13234)
Supplement: Supplementary file 11 — TABLE S5 Total differentially expressed genes (DEGs) and DEGs in each module of weighted correlation network analysis [file MPP-23-1361-s010.xlsx]

## Sheet: total DEGs
Table S5. Total DEGs and DEGs in each module of WGCNA.
Gene ID	P+H_1_1_FPKM	P+H_1_1_count	P+H_1_2_FPKM	P+H_1_2_count	P+H_1_3_FPKM	P+H_1_3_count	P+B_1_1 _FPKM	P+B_1_1 _count	P+B_1_2 _FPKM	P+B_1_2 _count	P+B_1_3_FPKM	P+B_1_3_count	C+H_1_1_FPKM	C+H_1_1_count	C+H_1_2_FPKM	C+H_1_2_count	C+H_1_3_FPKM	C+H_1_3_count	C+B_1_1_FPKM	C+B_1_1_count	C+B_1_2_FPKM	C+B_1_2_count	C+B_1_3_FPKM	C+B_1_3_count	P+H_2_1_FPKM	P+H_2_1_count	P+H_2_2_FPKM	P+H_2_2_count	P+H_2_3_FPKM	P+H_2_3_count	P+B_2_1 _FPKM	P+B_2_1 _count	P+B_2_2 _FPKM	P+B_2_2 _count	P+B_2_3_FPKM	P+B_2_3_count	C+H_2_1_FPKM	C+H_2_1_count	C+H_2_2_FPKM	C+H_2_2_count	C+H_2_3_FPKM	C+H_2_3_count	C+B_2_1_FPKM	C+B_2_1_count	C+B_2_2_FPKM	C+B_2_2_count	C+B_2_3_FPKM	C+B_2_3_count	P+H_3_1_FPKM
Cla001335	22.154	333	55.666	800	16.2752	238	36.962	557	66.2527	1005	37.6584	567	11.7844	178	26.9304	409	59.5626	933	27.9605	435	43.7297	726	76.8648	1252	1.74816	28	4.0544	63	1.54134	24	2.36527	38	4.27942	71	3.88325	61	5.22271	78	3.4978	53	2.95683	45	0.799955	13	3.76079	60	1.65278	25	17.3546
Cla004024	47.526	5880	54.1303	6294	61.3632	7321	43.1258	5290	47.8363	5825	57.6278	6255	65.3362	8026	59.2925	7362	74.8156	8387	51.3337	5940	64.4959	8910	60.9109	8238	16.4014	2288	19.4165	2514	16.123	2038	12.9969	1700	17.0916	2227	23.0208	2794	29.1789	3695	23.1977	2812	25.5106	3134	12.6595	1726	10.9695	1325	13.7733	1641	7.59447
Cla017338	2.81401	170	0.343601	19	0.093429	16	0	0	0.11488	20	0.040752	8	0.023512	5	1.67755	88	0.159706	15	0.127794	19	0.209653	39	3.08526	233	0.452939	37	0.623938	33	0.69139	57	0.104484	19	0.645053	43	0.39135	34	0.909285	63	0.129024	23	0.705928	39	1.65949	99	0.317469	19	1.41572	82	2.90641
Cla010475	4.33544	76	5.0196	85	9.31714	159	8.27358	146	5.37995	96	8.97729	158	11.0949	195	7.1088	126	6.90984	127	6.35694	116	5.35527	104	6.89313	131	6.7646	126	5.73669	104	7.33246	128	2.43382	45	4.53868	88	4.77406	88	22.8961	398	2.60685	46	5.72968	101	4.08147	76	2.76207	52	3.65411	64	10.7152
Cla014464	58.2159	2718	11.1827	500	11.9629	543	2.95329	139	16.0874	759	12.1977	572	7.2029	338	5.58699	264	14.2372	694	11.4814	555	17.7496	917	25.1645	1276	2.46014	123	2.18536	106	4.43767	207	0.313403	16	0.416147	22	0.286609	14	3.33987	155	1.00358	47	0.496224	24	2.7555	136	2.11457	105	1.59021	74	4.07576
Cla017934	152.722	17859	127.804	14494	250.441	25677	181.762	23091	98.2629	12791	156.036	19227	162.5	20208	195.991	22930	175.699	22012	120.829	14879	209.028	26494	103.077	14604	104.139	9155	97.2714	9761	113.055	10418	154.063	14133	154.033	14723	180.263	15543	194.008	17192	162.881	16938	207.035	18143	123.673	12566	158.352	13661	134.494	11304	47.4741
Cla021738	3.48021	51	3.22128	45	1.67346	24	2.34802	35	2.62627	39	2.7631	41	0.951132	14	2.30687	34	1.72633	27	2.90894	44	3.0955	50	3.4992	56	5.09053	79	9.71639	147	8.6543	126	13.6524	209	5.85519	94	8.13629	124	3.85791	56	17.0061	248	4.23991	62	8.58124	132	9.29845	143	13.6842	198	8.28245
Cla007820	9.29916	688	4.22215	299	3.9544	285	1.36726	102	8.2531	617	4.90359	364	4.39367	327	4.12376	309	2.53231	196	5.42144	416	3.92818	322	9.84809	791	0.78727	62	2.00254	154	0.703631	52	1.39369	109	0.783088	64	1.52072	118	1.2885	95	2.19324	163	0.800808	60	2.09153	164	1.49712	118	2.30995	170	0.848278
Cla008504	24.6021	2717	14.1948	1389	15.7093	1572	16.0753	1812	16.4163	1722	17.6126	2155	16.1612	2664	19.072	2154	15.7469	1733	12.6814	2004	15.1665	1822	12.0429	1896	21.2348	2057	20.8851	2355	19.2884	1931	16.1794	1575	16.3966	1846	16.616	1637	31.3451	2885	24.5823	2538	19.6614	2094	24.0255	2928	19.1378	1835	24.231	2191	22.5151
Cla010724	4.50013	275	4.60827	270	3.22106	192	5.50372	338	3.32247	206	4.09236	251	3.69307	227	4.56672	283	3.73815	239	4.19722	266	5.43731	368	3.15422	210	0.142351	10	0.828812	53	0.300272	19	0.18228	12	0.470182	32	0.50325	33	1.01301	62	0.848255	52	0.628796	39	0.373899	25	0.318317	21	0.41948	26	0.249052
Cla015640	18.512	552	16.8517	481	14.415	418	10.0374	301	15.3699	463	10.8023	323	14.2028	425	15.3144	462	11.8161	368	21.1337	652	11.0078	363	14.5016	469	3.81704	121	4.5938	142	4.16281	124	3.3712	106	4.28348	141	3.02818	95	5.04043	149	4.50021	135	4.77851	143	4.53553	143	4.29242	136	5.11333	152	7.12719
Cla012695	2.34515	73	1.02993	31	0.744333	23	0.627366	20	0.473202	15	0.716389	23	0.50033	16	0.62651	20	0.567302	19	0.807456	26	0.94105	32	0.132796	5	0.538626	18	0.57905	19	2.30656	71	0.19067	7	0.663554	23	0.298746	10	1.65364	51	1.06624	33	0.265228	9	2.32328	76	2.05352	67	1.95577	60	0.09775
Cla010783	5.45734	428	1.98584	149	8.12099	619	3.33333	263	1.43464	114	2.06004	162	2.86999	226	6.78444	538	0.952848	78	2.61732	213	6.72383	583	1.26581	108	14.0426	1170	28.0461	2274	12.2504	957	15.1876	1252	15.3214	1318	17.02	1392	23.4626	1825	24.1882	1899	12.733	1000	17.7672	1471	14.299	1185	19.0325	1481	36.1716
Cla012349	296.006	10842	208.824	7229	489.667	17254	682.675	25391	165.989	6035	320.662	11639	289.073	10594	331.563	12077	396.944	15074	283.18	10584	355.686	14181	191.585	7869	51.6976	2121	70.1542	2714	49.5856	1917	57.667	2334	32.6294	1372	56.0719	2201	110.986	4299	74.818	2752	99.7775	3642	22.1155	860	50.6788	2071	46.318	1778	14.4459
Cla010446	32.2554	3960	27.663	3254	47.3931	5647	161.256	19843	17.8522	2213	65.5721	8020	44.8252	5520	69.9838	8693	41.358	5282	52.8692	6706	58.0307	7888	22.8547	3018	0.846575	111	8.19473	1040	1.44473	178	1.87742	243	1.50078	203	2.76414	353	3.96348	483	2.99016	365	3.74288	462	0.421178	55	0.444058	58	0.908238	111	1.77049
Cla004898	4.46845	252	6.84345	370	6.38506	327	13.2734	733	8.56328	466	12.4902	659	12.1791	745	9.88887	499	9.64105	555	15.1645	856	4.48966	282	8.37033	506	5.61416	398	8.99466	607	3.48387	227	5.4976	382	8.94432	601	6.14762	436	3.70262	239	6.37762	427	2.21653	122	4.82813	337	6.87078	418	7.02315	454	5.9082
Cla017516	23.2123	1677	17.4522	1174	25.0742	1731	22.9986	1636	18.2215	1301	19.1375	1356	39.5513	2885	21.289	1576	19.9437	1456	27.0112	1993	19.9713	1575	17.08	1304	12.3263	958	11.2577	830	13.4599	965	10.3086	770	12.1314	946	10.2885	760	16.7625	1187	13.4902	954	8.75325	649	13.608	1020	8.31597	612	15.9156	1122	5.13939
Cla017923	13.3133	445	9.86241	313	11.6427	385	13.3234	443	7.91141	269	11.0978	374	17.3248	573	10.7898	367	7.23367	259	15.3751	542	12.4721	462	6.56592	237	0.045457	3	0.046225	3	0.02425	2	0	0	0.018636	1	0.046143	3	0.415516	16	0.184583	8	0.095953	5	0	0	0	0	0	0	0
Cla015040	8.44069	340	9.50883	367	21.5532	844	0.017113	1	0.201748	9	0.352579	15	0.008251	1	27.557	1123	0.546516	23	1.30628	55	7.58839	338	0.180027	8	0.057887	3	9.12524	381	7.41471	298	0.016927	1	1.98747	88	0.059743	3	7.39399	296	1.20016	49	0	0	13.4939	574	8.19966	349	10.776	431	1.64012
Cla001094	17.5766	883	15.5518	807	16.4515	792	13.8543	719	16.9693	857	15.7467	768	15.1266	833	16.8612	910	16.8326	991	18.9309	973	17.5231	977	16.2485	1015	18.7147	966	26.3559	1389	29.4512	1467	24.3712	1344	16.2219	945	15.6325	841	20.4328	1007	16.5654	853	15.505	770	28.1796	1447	20.8888	1124	36.7026	1793	35.2309
Cla013765	17.9991	682	13.79	501	19.9489	735	10.7667	410	31.214	1195	20.7297	788	15.6736	596	17.292	663	17.1819	679	15.3974	604	13.7233	575	22.194	913	30.9721	1248	29.9832	1176	44.046	1663	29.0735	1159	24.2741	1010	15.7903	625	54.8651	2063	27.3556	1039	22.993	873	41.4265	1658	23.6897	949	36.0105	1355	34.135
Cla023407	5.76864	232	11.0011	423	4.28083	170	8.16995	338	5.95213	245	5.56027	228	3.98182	165	6.26491	252	7.54565	317	2.02033	89	7.02512	312	13.6364	587	5.14528	222	7.10422	293	2.02045	83	0.702469	36	0.442639	20	1.06552	46	4.48061	183	1.06282	45	1.54087	63	0.060224	4	0.265285	13	1.20696	49	8.50892
Cla013313	41.0593	636	41.3246	613	43.5106	655	76.526	1190	75.2695	1178	78.0416	1212	75.3306	1171	45.0946	707	94.485	1527	73.938	1186	53.4132	915	182.587	3069	4.37739	73	5.49783	89	4.74145	74	1.486	25	4.51525	77	3.60611	59	8.77698	135	4.30726	67	2.97399	47	1.19315	20	1.18462	20	2.07088	32	0.267029
Cla016488	12.0048	1168	17.4122	1662	11.8081	1135	11.8609	1185	17.031	1714	12.76	1280	17.5156	1769	12.4118	1253	17.7549	1856	16.965	1751	12.9743	1433	21.5051	2343	0.720666	78	0.838604	89	0.99075	101	0.623534	67	1.10785	94	0.964622	86	2.80483	264	0.819174	73	2.86457	257	1.07984	91	0.462366	50	0.821791	67	0.233663
Cla008617	1.95203	91	0.502026	23	1.59047	72	0.873791	41	0.389788	19	0.872062	41	0.708014	33	0.830088	39	0.500202	25	1.16549	56	0.681223	35	1.42418	72	0.562682	28	0.437637	21	1.67818	78	0.544238	27	0.767425	39	0.876249	43	0.883252	41	0.56158	26	0.732467	34	1.09691	54	1.32742	65	0.390347	18	0.435263
Citrullus_lanatus_newGene_2605	1.34849	52	1.19996	45	1.4852	55	1.50091	57	2.16182	83	1.14331	44	1.36388	52	1.35558	53	1.97162	79	1.975	79	1.49396	64	1.06322	44	1.85174	75	1.7824	70	2.20037	84	1.41595	57	0.925909	40	0.764024	32	1.30785	50	0.984141	38	0.673703	26	1.84252	75	2.08163	83	1.58487	61	2.15873
Cla010903	0.012336	1	0.018616	1	0	0	7.0834	128	0	0	0	0	0.041515	1	0	0	10.6745	201	0	0	0.061226	2	5.55126	109	0.007425	1	5.54141	104	0	0	0	0	0	0	0	0	0	0	4.10121	74	0.086569	2	0	0	0.00361	1	0	0	0
Cla017861	0.583983	19	1.41002	43	1.32694	42	1.06023	34	2.38056	76	2.02648	65	1.45895	47	0.304112	10	1.59847	53	1.38491	46	1.28051	45	2.85981	98	0.340073	12	0.06042	2	0.077245	3	0.333938	12	0.088075	4	0.06237	3	0.830417	27	0.570108	19	0.467691	15	0.642415	22	0.178429	6	0.22328	8	2.02519
Cla015016	0.2523	5	0.436306	7	0.345373	6	1.40614	24	0.227439	4	0.226821	4	0.833217	14	0.206835	4	0.514988	9	0.54758	10	0.186935	4	0.537481	10	1.11988	20	0.435222	8	0.42743	8	0.369835	7	0.902899	17	0.604047	11	0.487021	8	0.79693	14	2.37779	40	0.229665	4	0.686272	12	0.301966	5	1.67907
Cla018604	1.01642	53	0.57267	29	0.162284	9	0.22237	12	0.169978	9	0.064452	4	0.097667	6	0.328225	18	0.32996	18	0.331032	18	0.61505	36	0.444785	26	2.48358	138	2.38007	128	1.39189	73	2.97351	163	2.68694	154	3.70203	201	1.08681	57	1.91042	100	1.2193	64	5.11042	281	5.01071	276	3.53295	183	1.97866
Cla018886	176.812	3307	144.511	2588	131.807	2396	99.6764	1872	177.197	3348	160.701	3014	142.536	2675	137.006	2593	110.645	2159	143.632	2781	154.829	3203	111.545	2264	6.19282	124	7.78815	151	6.70827	125	6.42381	127	6.16251	127	6.1242	120	8.42834	157	11.945	224	6.27768	118	5.99502	119	6.80734	135	8.50566	158	0.870791
Cla005088	2.48315	126	11.1988	477	4.12654	208	1.15855	54	9.82686	465	5.0487	241	10.2183	457	4.16194	185	6.82348	317	15.1389	776	2.34422	125	9.08179	493	0.44482	28	0.356968	22	0.461866	23	0.148222	10	0.047061	3	0	0	0	0	0.067533	4	0	0	0.355103	18	0.320588	18	0.778157	33	0.364496
Cla014005	286.093	25386	235.003	19965	296.112	25541	264.186	23540	304.057	27258	301.799	26854	268.902	23946	264.331	23733	227.706	21080	245.304	22535	238.668	23426	206.432	19881	224.577	21185	333.864	30661	175.128	15484	166.083	15504	206.225	20088	185.317	17164	158.203	13936	167.692	14908	87.9442	7821	169.471	15890	118.65	11130	151.353	13340	102.272
Cla019834	3.841	325	2.8751	233	3.06792	253	1.44825	123	3.10229	266	2.46303	209	2.82951	241	2.4546	211	1.76744	156	2.95656	259	2.80315	263	4.34785	400	1.01528	92	3.33235	292	2.35186	199	1.08197	97	2.10584	196	1.74306	154	2.78267	234	1.54683	132	2.27716	193	3.39656	304	1.33206	120	2.9068	245	3.30497
Cla015246	0.184099	11	0.364207	20	0.414469	23	0.149974	9	0.930648	52	0.267028	15	0.434608	24	0.42298	24	0.135426	8	0.369879	21	0.322222	20	0.694383	42	1.62615	95	5.72423	325	3.61981	198	0.892973	52	0.881449	54	0	0	0.10244	6	0.047072	3	0.010603	1	0.799794	47	0.292639	17	6.69165	365	15.3555
Cla015187	4.00936	313	1.91653	144	4.3505	330	3.49575	274	1.87655	148	1.6499	130	2.53733	199	5.13539	406	0.851873	70	1.90107	154	2.77473	240	2.26947	193	18.1448	1505	28.2099	2278	24.7558	1925	23.6943	1945	14.8108	1269	22.4675	1830	22.4317	1738	31.36	2452	20.6114	1612	18.504	1526	13.3808	1104	23.9806	1859	8.40487
Cla013528	48.8016	2134	82.8967	3470	54.8385	2331	100.273	4402	57.9536	2560	61.358	2690	55.9512	2455	82.0258	3628	78.5336	3582	66.9631	3031	67.5857	3268	72.6496	3447	10.1688	473	11.372	515	7.52062	328	4.36309	201	8.71689	419	10.0316	458	20.5074	890	6.28812	276	12.4867	548	4.93232	228	3.16797	147	4.79413	209	2.87011
Cla018828	2.59801	83	2.51412	77	1.37681	43	1.43172	46	1.98514	64	1.79501	58	2.07427	67	1.56664	51	1.37446	46	1.89437	63	2.29825	81	3.53711	123	22.0058	744	32.5982	1073	42.8615	1359	20.6908	693	20.6278	721	12.4446	414	22.7667	719	16.5728	529	19.6993	628	51.1319	1719	31.0945	1046	46.0494	1455	51.378
Cla011851	8.94089	634	10.3938	701	9.53386	655	10.4082	731	9.49778	681	9.30474	655	11.1431	790	9.44761	677	7.87585	575	9.13051	660	8.88779	692	7.53992	579	11.74	877	9.33601	686	10.9555	774	9.49575	696	8.75953	682	11.2229	827	10.541	736	13.2703	929	10.7322	744	12.6866	940	11.5627	861	12.7295	887	10.8449
Cla000557	75.8605	7285	54.8717	5045	69.9481	6536	48.3844	4693	56.2639	5457	53.7983	5219	70.8169	6826	56.5799	5493	69.1183	6918	67.4071	6733	57.8511	6138	51.3553	5346	36.2262	3692	37.3187	3710	48.1029	4591	35.9322	3628	39.4797	4159	42.4934	4262	43.0583	4103	55.674	5373	42.6298	4100	41.5516	4205	44.6606	4568	37.7319	3599	19.3738
Cla005832	0.775021	47	0.813787	47	0.526791	31	0.568537	34	0.823636	50	0.191183	12	0.231529	14	0.872296	53	0.284491	18	0.567216	35	0.960937	64	0.942833	61	0	0	0.326999	21	0.115082	7	0.169413	11	0	0	0	0	0.182142	11	0	0	1.11423	67	0	0	0	0	0	0	0.522812
Cla008298	3.66179	162	4.57924	194	3.69377	159	3.13697	140	4.30816	193	3.71301	165	3.47632	155	3.79359	170	2.74559	127	6.5345	299	3.13688	154	4.96405	239	0.888383	42	5.44032	249	2.55763	113	2.86607	134	1.73226	85	2.35359	109	11.9733	526	1.62145	72	3.56599	158	3.21457	151	1.81668	85	4.03146	177	15.9371
Cla019566	5.60517	402	10.1789	692	9.85057	683	8.72455	626	12.8544	920	9.5252	678	13.3296	963	10.4705	755	15.2183	1138	17.2747	1284	9.47131	741	28.7	2202	0.322594	24	2.31398	177	0.375035	29	0.021193	2	0.02101	3	0.45936	34	0.418581	31	0.551776	39	0.27395	26	0.075382	8	0.097758	10	0.150621	14	2.55048
Cla008356	2.70997	100	0.202651	9	2.1518	94	0.496456	23	0.371763	20	0.225145	12	0.309321	14	0.804711	31	0.207358	10	0.802686	41	0.387128	19	1.71383	73	5.73853	263	4.3131	188	8.94765	321	20.0797	754	7.17655	279	8.20432	310	14.7546	521	21.8826	801	6.79618	262	10.3835	402	11.5134	448	12.3489	439	0.6154
Cla002365	63.1699	1942	65.114	1916	55.5933	1661	51.4323	1588	72.7597	2259	58.1993	1794	58.5665	1807	50.2198	1562	54.7029	1754	64.6888	2058	61.4565	2089	58.5217	1952	28.9942	948	27.8388	886	33.4993	1026	38.5491	1247	31.0861	1049	31.2552	1003	44.4106	1355	42.9384	1322	41.3578	1274	39.4885	1283	39.4556	1282	39.138	1195	44.26
Cla021790	0.789885	29	0.720874	25	1.43627	51	0.719419	26	0.001236	1	0.002087	1	0.071671	3	0.892875	33	0.07475	3	0.00135	1	0.703691	28	0.949149	38	32.1545	1230	30.5995	1140	13.0442	468	46.0352	1742	33.149	1309	30.0142	1127	23.1122	826	52.0204	1875	17.4249	629	34.6706	1318	27.3582	1041	29.9802	1072	5.47446
Cla010602	65.5736	653	104.369	994	77.2797	744	151.137	1504	33.8894	341	56.5349	564	74.1192	739	89.676	900	78.3617	812	86.98	891	91.8197	1010	39.5892	428	62.3256	657	94.1357	966	97.9514	724	21.2618	223	16.174	177	26.0392	269	30.8277	303	40.741	405	51.8419	519	12.1081	128	14.7609	156	14.4019	141	17.7701
Cla020029	73.6335	5212	67.2552	4560	77.6471	5343	56.1958	3995	81.4079	5817	95.4628	6772	59.8703	4254	49.888	3574	59.4232	4388	48.6717	3567	48.0976	3764	48.833	3754	58.5279	4402	85.6262	6271	49.9139	3520	47.1031	3506	45.9523	3574	49.7611	3676	39.4167	2769	57.826	4102	37.4714	2658	34.1747	2556	34.1099	2553	36.2297	2542	11.2475
Cla007703	2.00648	188	5.02172	382	3.43457	318	2.21907	199	3.16121	266	2.60801	222	2.55891	215	3.68368	314	3.87256	344	3.19786	298	3.07812	311	4.45918	428	0.549103	49	0.333848	37	0.628954	60	0.989248	96	0.622687	63	0.889609	76	0.425224	47	0.334345	37	0.779606	77	0.769928	68	1.05185	103	0.327416	36	2.44243
Cla020954	0.057931	7	0.095356	10	0.051229	6	0.206544	22	0.045528	5	0.143432	16	0.144048	16	0.150863	17	0.123984	14	0.068046	8	0.100854	12	0.152385	18	0.149992	17	0.376201	41	0.158856	17	0.204384	23	0.404208	47	0.074895	9	0.157138	17	0.060886	7	0.062253	7	0.55374	62	0.272488	31	0.506696	53	0.136562
Cla015376	1.78588	115	2.35559	144	2.52072	157	1.12924	73	1.52103	99	1.52628	98	2.19611	141	2.2587	146	1.59672	107	2.23847	148	1.87928	133	3.52105	244	0.340137	24	0.586116	39	0.522173	34	0.122381	9	0.302192	22	0.416185	28	0.971591	62	0.631086	41	0.774613	50	0.358431	25	0.504093	35	0.371028	24	0.094101
Cla000689	1.98526	17	1.73423	15	1.82647	16	0.484768	5	1.62905	14	0.347326	3	1.19932	11	1.38561	12	1.81818	17	2.43782	22	0.940204	9	2.50523	23	0	0	0.638593	6	0.487726	5	0.335679	3	0.154206	2	0.078373	1	0.534406	5	0.192414	2	0.252143	3	0.784941	8	0.32179	3	1.79231	16	1.19542
Cla023379	13.8222	404	10.4449	292	13.4934	383	11.7815	346	9.33612	276	10.5443	309	9.68159	284	15.2497	451	8.55076	261	12.1184	367	10.8376	350	14.0314	445	21.6329	672	24.6178	744	27.2694	793	25.9832	798	27.4059	878	27.7498	846	23.9782	695	22.018	644	17.5502	514	36.4985	1126	31.5507	974	36.5933	1061	36.5016
Cla017119	4.17463	259	4.32724	257	2.17069	131	2.44214	152	3.46184	217	2.85685	178	2.86436	178	2.9492	185	2.75312	178	3.1846	204	2.87114	197	4.35847	293	0.39856	27	1.0464	67	1.39237	86	0.660805	43	0.730466	50	0.802418	52	0.809652	50	0.336613	21	0.465664	29	0.581368	38	0.497586	33	0.466126	29	0.769812
Cla021049	128.989	6667	155.486	7704	135.888	6723	228.376	11780	112.689	5877	159.146	8181	150.765	7859	174.187	9016	132.213	7160	150.837	7979	120.384	6829	102.977	5750	24.1236	1346	78.7829	4127	27.6507	1409	17.4159	949	23.489	1331	39.8707	2122	43.4275	2204	39.8019	2047	49.6571	2531	12.1845	692	11.6908	653	19.2623	1022	29.7724
Cla022057	4.33103	273	5.53195	346	4.49774	282	5.35502	349	7.1743	479	5.88116	389	5.49095	342	4.17601	271	5.16315	343	6.62197	438	5.43992	394	7.41984	516	3.31696	219	4.03753	267	4.54558	288	2.9967	205	3.04631	220	3.07069	203	3.24466	204	3.3572	215	2.97199	190	3.04053	205	4.3304	296	3.96414	242	3.1475
Cla020478	7.73968	372	14.0693	647	9.28523	434	7.49723	362	10.8875	528	7.66416	369	5.10492	246	6.69096	325	11.0088	552	7.06745	352	12.8302	682	8.85577	462	6.56086	335	8.10529	403	5.6169	269	1.68331	86	1.61135	85	1.37106	69	8.12285	388	2.75523	133	1.93436	94	2.70043	137	2.53348	129	3.87857	185	12.6813
Cla015891	1.12611	90	0.883316	57	0.668465	52	1.27142	93	1.00649	82	0.757697	61	0.814172	66	0.707048	58	0.744318	63	0.593101	50	1.27418	113	0.969773	85	0.2662	23	0.528078	44	0.367424	30	0.408019	35	0.324547	29	0.455334	38	0.232288	19	0.473213	38	0.288833	24	0.204636	18	0.703467	60	0.43749	35	0.753734
Cla007680	68.6463	4920	74.3205	5110	91.2611	6379	115.37	8348	65.515	4730	81.3883	5851	66.8372	4820	103.024	7508	96.7954	7270	82.7098	6155	79.9535	6346	88.9407	6946	292.894	22547	222.326	16640	274.299	19783	307.251	23407	311.121	24741	276.035	20864	234.982	16873	238.474	17285	285.781	20736	337.412	25473	368.533	28229	336.751	24224	756.961
Cla019126	3.06075	130	9.16164	371	5.10053	210	5.01658	213	6.89949	295	5.0897	216	6.20476	264	3.69977	159	7.70815	341	7.64392	335	5.57547	261	11.7475	540	0	0	0.329314	15	0.13037	6	0	0	0.271669	13	0.362378	16	0.17476	8	0.231381	10	0.139649	6	0.304006	14	0.108796	5	0.461533	20	0.709961
Cla005139	12.2801	1052	13.2125	1091	11.9996	1002	12.7141	1100	14.9468	1298	13.912	1199	12.2168	1059	12.7577	1105	14.7238	1321	12.7291	1131	14.0568	1341	17.4013	1627	10.5019	949	13.6509	1216	13.0846	1116	14.0225	1253	45.1016	4224	30.1886	2693	10.6991	912	12.0063	1030	31.1875	2670	14.3645	1296	56.9956	5131	12.2371	1044	15.7238
Cla014579	36.8388	1897	15.449	788	24.5051	1251	15.9638	818	24.5646	1299	28.3425	1448	28.652	1534	24.0834	1259	22.982	1282	26.7963	1426	18.1597	1058	30.4089	1718	2.42743	157	3.13254	181	2.5457	141	1.7352	94	1.06767	71	0.577627	39	5.99348	312	2.02885	126	1.4378	83	1.51929	94	0.499462	38	2.91344	152	6.48187
Cla013352	3.49569	237	3.896	253	3.98048	263	3.89759	266	2.95416	203	2.62375	179	3.5146	240	3.9227	269	3.57523	253	3.48229	245	2.73936	206	4.64045	342	1.07055	78	1.56868	111	2.49743	169	0.789208	57	1.43937	108	1.55144	110	2.49966	169	1.21853	83	1.51494	103	1.69424	122	1.2565	91	0.959804	65	4.04607
Cla014676	151.577	3918	110.1	2725	144.627	3634	87.3441	2267	67.5187	1764	68.449	1774	67.8789	1761	80.5527	2107	65.3756	1763	63.0299	1687	157.321	4498	56.3053	1580	36.9031	1014	75.6596	2024	65.0094	1675	23.8725	650	27.1882	772	25.0022	675	83.2401	2136	41.1333	1066	63.6555	1649	31.7722	868	28.2773	773	50.0014	1284	55.2047
Cla022783	0.65902	62	0.303855	26	1.22206	58	0.24785	19	0.613995	52	0.181817	18	0.311711	31	0.33107	24	0.449619	40	0.905217	75	0.475817	39	0.52217	52	1.04359	86	2.06355	146	2.53556	178	4.01133	257	2.40378	175	2.26246	159	3.13412	200	4.01921	261	1.98219	151	3.16805	226	4.69267	329	3.98822	263	2.57687
Cla009404	0.72521	21	3.50721	96	3.18874	89	3.83199	110	2.6044	76	2.80199	81	3.11488	90	1.62898	48	3.09063	93	2.70573	81	2.62763	84	3.35695	105	0.502611	16	2.07022	62	1.08527	31	0.521389	16	1.72939	55	0.937439	28	1.24835	36	1.54143	45	1.84258	53	0.681895	21	0.801234	25	0.75626	22	1.30875
Cla017906	5.13392	158	3.0172	89	3.41588	102	3.02165	93	3.09408	96	3.69757	114	4.0054	124	5.13202	159	3.8794	124	4.95688	158	2.27843	78	6.67161	222	1.18521	39	2.12289	68	2.49249	77	1.62799	53	1.01673	35	1.46824	47	2.15551	66	1.52302	47	1.55325	48	1.72083	56	1.22765	40	2.12524	65	3.02856
Cla011718	18.6675	472	13.2962	322	15.0081	345	16.4554	406	14.1553	356	19.4087	447	15.5314	390	14.947	373	14.8267	396	17.8054	447	14.4937	384	15.7085	390	10.0692	272	11.6775	282	10.6229	254	7.11771	197	8.94103	238	8.48496	218	14.1687	349	11.9724	284	7.87276	198	7.55774	204	5.61488	151	13.3595	341	12.3618
Cla018036	16.651	1115	11.9686	753	10.3638	657	12.4223	818	10.4991	701	12.3799	831	6.40348	422	9.07353	599	8.10186	588	11.7722	811	9.19899	677	41.2808	3031	1.62037	109	10.0465	678	7.78269	492	4.69371	290	7.33148	524	7.25557	492	2.97132	191	4.3946	281	11.6542	768	2.48237	162	4.06793	274	6.36561	401	21.4055
Cla015517	4.61341	207	3.79257	163	2.7829	121	5.90341	265	5.02008	227	4.79837	215	4.53181	204	5.39886	244	4.25025	199	4.62212	214	3.53244	175	12.0438	584	1.50985	72	2.77256	129	2.8006	125	1.75375	83	0.768605	38	0.896929	42	1.8486	82	2.79786	126	0.991472	45	2.64939	126	0.914753	44	5.47969	244	12.4027
Cla016512	107.587	1384	173.616	2139	138.94	1738	135.538	1751	143.829	1870	134.755	1739	177.468	2291	116.864	1522	146.749	1970	193.611	2579	129.072	1837	180.185	2516	9.95967	137	9.90941	132	7.21108	93	8.32452	113	6.56375	93	11.0749	149	21.5626	276	8.96833	116	13.2184	171	3.33351	46	5.4156	74	5.03637	65	1.24284
Cla014924	0.924281	25	1.54293	40	3.61091	93	1.32894	36	0.511107	14	1.3304	36	1.34806	36	1.94667	53	1.56669	44	2.15423	59	1.53228	45	1.57734	46	1.21308	35	3.24798	89	3.90013	103	2.95256	83	4.56394	133	7.9092	219	7.58439	200	5.76593	153	4.95034	132	2.92593	82	4.22661	119	5.79842	153	2.19671
Cla021121	11.4396	471	24.0618	798	58.1539	2176	83.96	3517	7.15379	302	31.3205	1108	9.45872	328	24.5358	960	33.4849	1260	19.1388	768	34.3443	1473	20.3171	795	52.7555	2226	117.669	4525	62.5531	2354	46.2755	1838	68.7454	2861	99.4328	3809	49.8009	1863	58.3923	2033	160.1	6059	24.367	1070	59.5381	2220	29.9681	1077	67.1378
Cla008171	0	0	0	0	0.054609	3	0	0	0.048689	2	0.145586	6	0	0	0.052461	3	0.149778	7	0	0	0	0	0.048909	3	0.049932	3	0	0	0	0	0	0	0	0	0	0	0	0	0	0	0	0	0	0	0	0	0	0	0
Cla013951	8.23601	368	13.0985	559	13.2998	591	20.7908	935	8.1635	368	10.8849	482	9.67714	432	13.7895	625	11.9321	550	9.05673	410	14.5001	711	10.3839	508	1.7588	90	18.6889	865	2.68862	122	1.99584	97	3.40483	164	6.00048	282	11.4866	521	2.32823	105	15.4207	699	2.33441	112	2.23684	113	2.2453	100	1.63165
Cla008460	2.80664	180	2.54242	161	1.75931	113	1.08393	69	2.40537	161	1.63259	108	1.30397	87	1.74732	117	1.84376	127	1.70958	117	2.27329	166	1.3584	98	0.115414	9	1.17151	80	0.475832	32	0.207062	15	0.311759	23	0.279041	20	1.78798	117	1.09887	64	0.495905	29	0.571655	40	0.442293	31	0.607066	40	0.678068
Cla010341	2.99252	109	1.84228	65	6.29097	223	7.25285	265	1.2153	45	3.47987	127	2.63781	97	5.13326	189	3.08038	117	2.51656	95	4.35365	175	0.757648	30	22.0679	853	13.4069	505	17.6819	641	9.34385	358	6.2413	249	7.28468	277	11.7567	424	16.8114	612	9.92596	362	2.63611	102	5.7428	221	2.92287	106	0.48552
Cla021550	27.6104	2649	43.9096	4282	29.959	2937	45.6439	4612	41.8036	4316	44.2072	4485	30.1515	3074	31.998	3296	42.4265	4496	37.5074	3897	35.6997	3980	54.5612	6022	18.4329	1826	24.7704	2380	21.0247	2068	14.7492	1432	13.8679	1414	19.7013	2038	32.0467	3179	16.8097	1678	11.9876	1112	10.7785	1059	13.1668	1290	16.4095	1514	86.251
Cla012936	0.301387	8	0.553214	14	0.510056	13	0.34009	9	0.074714	2	0.307986	8	0.459218	12	1.13614	30	0.172249	5	0.506611	14	0.820519	24	0.366972	11	3.59845	99	18.1496	484	12.2082	313	14.9967	406	30.6122	865	47.253	1269	8.98903	230	43.5823	1124	44.7557	1154	36.6799	998	43.4565	1182	36.8738	943	41.0966
Cla020286	33.5469	2335	37.1671	2477	35.3782	2394	31.6332	2210	32.0004	2249	44.6817	3118	65.1951	4554	34.6856	2444	28.9588	2103	31.3142	2257	34.9288	2689	27.7093	2093	38.9609	2883	44.1326	3178	66.6924	4623	34.2259	2506	28.4539	2175	21.4079	1556	64.9204	4486	25.5646	1783	37.4852	2615	41.3767	3042	29.7534	2190	62.0527	4290	47.7445
Citrullus_lanatus_newGene_3085	0.084992	8	0.293221	19	0.11745	10	0.32183	21	0.01198	2	0	0	0.090588	9	0.038633	3	0.193514	16	0.05832	5	0.259916	19	0.022304	3	1.81848	115	5.00051	303	3.00509	178	0.799835	50	1.87579	117	0.136694	12	0.790197	46	0.12725	11	0.124858	11	1.83289	115	0.342044	28	6.83829	418	5.55395
Cla006189	3.69301	371	3.50181	339	3.80221	370	2.77953	284	5.47795	547	4.02003	397	4.37773	432	3.65356	365	4.56672	469	4.92422	504	3.37726	371	6.30221	673	1.68495	183	1.70556	180	1.61444	160	1.67242	178	2.06151	227	2.10714	221	1.96947	200	2.10507	211	2.84185	284	2.2326	237	2.3461	251	1.92529	191	3.30924
Cla021365	12.8795	890	12.0982	800	11.6631	778	6.31775	438	15.2321	1052	12.6385	875	11.2054	776	11.2793	788	9.45696	681	10.6002	755	9.75124	745	14.9071	1118	6.46294	475	13.6125	973	12.6269	847	7.31257	527	6.02712	457	4.83186	347	27.1951	1863	6.68271	461	7.45888	517	7.61004	553	6.87907	503	11.3554	779	20.6301
Cla022567	6.03334	66	4.52325	47	7.94698	84	6.49465	71	4.48546	50	4.31694	47	4.9803	55	4.39303	49	6.48778	74	3.0435	35	7.83041	94	4.69531	56	16.7885	194	15.8247	178	11.1769	121	3.99643	46	8.28675	99	10.1827	116	6.62352	72	10.4324	114	10.3477	113	3.78819	44	4.49708	52	3.82238	42	5.97445
Cla002252	29.245	1627	38.3467	2101	28.1887	1530	32.3363	1799	38.291	2182	37.4314	2017	34.3515	1884	28.4789	1678	41.5232	2419	39.9756	2236	30.4577	1901	45.9053	2750	10.8702	630	8.26569	487	6.59108	393	14.7474	881	10.2856	680	12.2271	697	10.8381	631	15.1662	879	8.60511	528	11.0024	697	15.0272	865	10.8686	627	4.19876
Cla006417	2.39369	252	1.0184	108	0.69327	71	0.822812	85	1.28661	135	0.819782	81	0.583794	65	0.860214	88	0.947868	105	1.02879	109	0.710675	83	2.2062	258	0.286421	34	0.16357	19	0.392705	44	0.180941	21	0.441982	51	0.455351	53	0.267111	30	0.787201	72	0.537712	57	0.189041	22	0.401177	47	0.27768	31	0.526179
Cla012081	62.8294	9549	76.5242	11059	67.0682	9984	79.1072	12060	80.1209	12268	93.5447	14393	94.0111	14333	77.2736	11751	101.199	16057	89.4017	14003	78.366	13253	82.5317	13578	10.1797	1663	14.9391	2366	8.71858	1336	13.2507	2125	13.3015	2220	18.7477	2992	17.6999	2687	17.5104	2669	8.80365	1353	9.71224	1560	9.11055	1462	9.35045	1427	19.5336
Cla004292	4.14399	522	3.16382	382	3.74663	459	2.1761	276	4.18686	533	3.88775	491	5.87985	743	5.34255	681	4.46762	587	5.70643	744	3.15424	440	6.88683	941	1.99101	267	1.88034	245	2.06941	260	2.04913	272	1.48717	206	1.69373	223	2.83397	355	2.74546	347	1.58728	201	3.29452	439	2.22511	297	3.22144	403	2.3998
Cla004641	0.364983	8	0.278477	6	1.82725	38	0	0	0.145535	4	0.430445	10	0	0	0.096875	3	0.093954	3	0.373681	9	0	0	0.271851	7	3.67373	82	21.0679	458	1.95343	41	6.13347	136	2.8583	66	2.19624	49	5.12827	107	10.7815	227	0.881873	19	3.86322	86	4.64174	103	5.62771	118	0.291582
Citrullus_lanatus_newGene_2068	0.709074	39	3.12349	156	1.07953	55	2.83554	152	1.78678	94	2.20295	115	2.20008	118	1.53365	82	2.06235	114	2.25332	123	1.75231	99	1.84297	103	0.104573	7	0.07185	5	0.037315	3	0	0	0	0	0.071005	5	0.17837	10	0.064452	4	0.054658	4	0.190277	12	0.103051	7	0.035686	2	0.149698
Cla017926	14.964	157	94.2295	946	30.1845	308	102.404	1078	52.2782	554	46.6327	491	25.1566	265	38.1468	405	70.3553	770	33.9355	369	61.2182	710	56.4673	643	8.54612	96	34.1295	371	20.1947	211	23.0338	254	49.3754	569	48.6861	533	11.4882	120	20.1809	212	9.47272	100	16.7683	186	32.2832	358	17.6976	185	81.3011
Cla010255	0.449698	17	1.12309	40	0.537342	19	0.288292	11	0.556141	21	0.30152	11	0.140908	6	0.323484	12	0.341839	13	0.863986	33	0.052787	3	1.40663	56	0.665259	26	0.484043	19	0.85928	32	1.1508	44	0.969052	39	1.82442	70	0.303885	11	2.81226	103	0.800857	30	1.12168	44	1.73716	67	2.88433	105	2.06594
Cla017389	54.1403	1916	244.314	8278	79.8386	2745	114.277	4059	156.748	5601	94.1224	3337	44.4955	1578	77.1634	2761	158.403	5846	104.831	3839	145.255	5687	148.698	5707	41.1365	1549	71.6448	2621	29.7863	1051	48.2548	1796	37.1839	1443	73.462	2715	76.9741	2703	39.2303	1392	35.8074	1266	16.9183	634	34.3954	1288	21.8661	766	98.953
Cla020795	0.59501	12	0.741743	15	0.832718	17	0.61801	13	0.898701	18	0.802063	16	0.733027	15	0.65812	14	0.828432	18	22.9681	471	0.734152	17	0.920881	20	0.748892	16	0.662502	14	19.2992	381	0.442573	10	0.597349	13	0.560048	12	0.656562	13	31.2464	619	0.647163	13	0.644113	14	21.889	458	30.3714	597	0.584922
Cla010743	1320.79	15889	1704.38	19631	1315.65	15385	984.058	11887	2388.53	29029	1803.58	21756	1379.01	16648	1530.34	18628	57.3278	720	2432.29	30292	1691.37	22506	2694.25	35177	3.67591	48	9.25512	116	5.96757	72	8.45931	108	3.70314	49	6.12662	77	17.7133	212	14.7522	178	9.84922	119	1.42259	19	3.61635	46	3.05072	37	54.3422
Cla010912	29.2796	2163	57.1987	4045	34.8645	2503	21.8054	1617	48.6605	3631	33.4415	2477	30.1382	2234	29.7122	2221	32.0043	2466	62.2647	4761	27.6919	2262	50.851	4076	0.082012	7	0.401211	31	0.199766	15	0.194898	16	0.079767	7	0.302631	24	0.693954	51	0.281541	21	1.33618	99	0.275568	22	0.250558	20	0.321855	24	0.434354
Cla013137	3.68132	443	5.27352	446	2.92942	331	3.22736	347	4.50617	528	4.65126	437	3.28649	350	3.9386	408	2.81198	313	4.80935	571	3.85627	458	5.01575	490	2.15909	248	2.56367	289	2.47865	315	1.62444	153	5.83547	769	3.04657	707	2.12181	267	1.63929	200	1.34257	165	3.49707	464	2.79111	431	4.33348	530	6.51427
Cla009753	20.3749	646	49.1976	1493	34.6558	1068	12.1155	386	87.1645	2790	21.8975	696	12.1692	387	22.1253	710	29.6556	981	20.8778	685	21.652	759	91.6837	3153	1.73607	59	3.47368	114	5.24288	166	3.23418	108	3.49961	122	2.12862	71	6.57787	207	3.25771	104	3.22443	103	5.05954	170	3.20446	108	4.00524	127	5.85957
Cla006651	10.467	1161	12.4245	1320	8.83287	953	9.02207	1005	14.2342	1595	12.5236	1393	15.0536	1676	10.0734	1131	9.50972	1101	12.1395	1394	10.5323	1292	11.3034	1361	0.750275	89	1.52744	176	1.26773	141	0.90673	106	1.55565	190	1.02607	119	4.24741	468	0.973099	109	1.88037	209	1.32659	156	0.702555	83	1.29012	143	0.818749
Cla005447	16.1384	243	19.2771	277	15.9747	234	36.8224	555	16.5413	251	21.8173	329	14.584	220	20.8249	317	16.7879	263	17.3457	270	19.1631	319	13.9112	227	39.7637	635	38.5137	599	23.9377	358	32.8952	520	35.0839	578	40.5391	636	24.9421	372	29.0534	437	38.1601	574	27.23	432	35.207	559	28.6128	427	59.0744
Cla016127	8.58991	70	17.8565	139	8.2546	65	6.07133	50	12.6799	104	9.44743	77	7.89767	65	6.22743	52	7.14854	61	7.49642	63	13.2741	119	13.237	117	4.22564	37	5.88242	50	4.05103	33	3.03623	26	1.60316	15	2.14623	19	6.58931	53	7.74825	63	2.69596	22	5.44486	47	4.42382	38	4.02629	33	8.50401
Cla017638	4.9086	131	0.734499	19	2.40223	63	1.19083	32	0.880608	24	1.00014	27	2.06984	56	6.18336	167	2.50684	70	1.5329	43	1.54453	46	1.47218	43	0.361188	11	23.3166	641	10.4742	278	2.10785	59	0.975598	29	0.09067	3	15.7367	415	1.1094	30	2.4588	66	1.40747	40	1.77098	50	8.59268	227	8.01243
Cla015739	1.78753	286	2.92312	463	1.62676	244	1.25256	212	1.60886	305	2.01676	351	1.79895	327	1.44042	274	1.51819	260	1.98225	371	1.41042	260	1.61882	320	0.532282	85	1.04269	156	1.69606	294	0.356543	47	0.593281	100	0.332659	48	0.512145	96	0.523859	96	0.533386	87	0.449124	67	0.294018	59	1.64905	307	4.19172
Cla023361	17.0287	414	49.0395	1141	13.7551	325	4.99614	122	45.775	1124	18.5921	453	10.5788	258	8.57877	211	16.2519	412	17.954	452	11.3933	307	12.4479	329	0.701356	19	1.74182	44	1.44172	35	1.17767	31	0.618872	17	2.53405	65	24.8014	599	2.25861	55	3.39041	83	1.02526	27	0.552511	15	3.49956	85	1.1177
Cla007725	21.4589	233	61.3968	638	13.4866	143	29.9339	326	42.1793	462	19.9575	217	10.9782	120	17.7626	195	32.9313	373	19.6594	221	29.125	350	79.4156	935	0.310293	4	2.47778	28	1.75616	19	5.32757	61	9.65223	115	8.66246	98	1.86643	21	1.58073	18	11.7658	128	0.250592	3	10.9519	126	0.646394	7	7.69742
Cla005156	4.13004	104	5.70207	137	4.45672	109	10.7644	271	9.69257	245	4.85613	122	6.55717	165	4.87491	124	6.84239	179	4.36887	114	4.9923	139	12.1015	329	1.24731	34	2.79086	73	1.79957	45	2.73618	72	3.17278	88	2.65393	70	4.19281	105	0.901176	23	4.40835	111	1.89059	50	3.40749	91	1.2224	31	4.84831
Cla007800	0.690864	24	3.00784	88	1.83437	58	2.63015	92	2.10743	63	1.44956	45	0.861869	29	1.85233	66	2.25073	82	1.13289	39	2.99916	102	3.10885	105	0.674607	24	2.58859	90	0.601359	17	2.43742	76	1.59387	69	6.35158	202	1.88528	56	1.59773	44	2.00709	71	0.81782	40	2.6983	83	0.293506	9	7.24464
Cla018561	0.649244	50	0.16175	12	0.432004	32	2.08431	160	2.68854	207	1.34276	103	3.89479	298	3.19272	246	1.98836	158	2.89558	229	2.72035	230	0.794486	66	3.49676	283	2.77684	219	0.682778	52	2.80419	225	2.86245	240	1.71318	137	5.51978	418	3.45994	264	3.49975	267	0.386579	32	3.13065	252	0.955991	73	4.68599
Cla007718	95.551	3642	89.1151	3252	76.1868	2823	73.6156	2818	77.864	2999	86.7215	3315	93.4312	3574	93.4656	3605	79.4196	3159	92.9597	3669	95.1302	4011	64.5281	2670	20.8759	846	31.8126	1255	20.154	766	34.478	1383	31.5679	1321	49.9678	1988	36.897	1397	50.5374	1930	37.0436	1416	19.334	779	35.7796	1442	24.4583	926	7.55457
Cla018205	45.7982	1697	56.6679	2009	47.9914	1728	30.7011	1187	48.0214	1784	39.0078	1439	60.871	2248	41.6811	1569	44.843	1759	62.8478	2399	54.8405	2253	62.6045	2463	227.138	9237	138.628	5266	199.861	7389	35.1658	1341	98.9061	4067	56.6062	2198	93.9066	3505	39.4172	1457	80.9503	2956	81.2304	3212	46.7203	1809	60.9022	2230	845.583
Cla012675	10.8227	400	7.36456	261	6.99313	251	5.47508	203	7.10129	265	4.80993	179	3.94576	147	5.7871	217	4.66366	180	5.19026	199	6.50707	266	7.17916	288	1.65543	65	4.3899	168	2.77066	102	1.78485	70	2.35905	96	1.74932	68	2.53108	93	1.69128	63	3.40737	127	3.48809	137	2.025	80	5.37943	198	17.5284
Cla005543	0.150169	7	0	0	0.055175	3	0.08925	5	0	0	0	0	0	0	0	0	0	0	0.085124	5	0	0	0.061931	4	0.049609	3	0.77973	31	0.250833	10	0.38236	16	0.209922	11	0.317708	13	0.13015	6	0.30693	12	0.089422	5	0	0	0.251639	11	0.217697	10	2.39075
Cla022341	8.62176	496	0.738172	41	0.917046	52	0.567826	33	1.68782	99	0.750289	44	0.861202	50	2.17802	127	0.517076	32	1.47344	88	0.376832	24	6.17887	386	0.067197	5	0.093255	6	0.071695	5	0.135696	9	0.032538	3	0.029956	2	0.10794	7	0.263473	16	0.142318	9	0.163725	10	0.067237	5	0.10788	7	0.188063
Cla021939	5.03646	290	5.74978	317	4.71454	264	4.85036	280	2.96211	172	5.79667	334	7.68558	443	4.91526	286	5.05924	304	7.0871	422	7.83143	498	4.41943	276	3.44577	211	4.27876	255	6.06131	347	1.69646	103	3.37606	213	4.20668	253	6.85486	391	4.03782	233	6.6057	381	2.79801	170	1.7721	108	7.38936	422	14.1738
Cla011517	7.79575	320	13.9463	548	7.82343	312	13.7269	565	14.7035	609	11.332	466	17.5548	722	11.1634	463	9.16975	392	12.249	520	6.68427	303	20.1851	898	0.563105	25	1.10288	47	0.225824	10	0.784832	34	0.516549	24	0.590017	26	2.25111	92	1.64476	68	1.23798	51	0.418785	19	0.279896	13	0.271974	12	1.56515
Cla001747	0.007771	3	0	0	0	0	0.00787	3	0	0	0	0	0	0	0	0	0	0	0	0	0.007169	3	0	0	0.908267	252	0.647913	175	0.433611	113	1.22287	332	1.95323	531	1.25113	332	0.298204	77	0.575456	149	0.772294	201	0.623655	171	0.375291	103	0.623859	161	1.10688
Cla004534	9.88311	636	7.11112	442	10.0358	649	4.24843	275	4.59189	297	4.70776	306	5.99307	389	7.71218	509	5.69028	382	5.22686	359	8.35338	591	6.01629	415	2.37718	155	2.39825	161	3.31905	204	0.688787	43	0.845831	55	1.12181	75	1.56224	97	1.10893	67	1.31203	84	0.762351	59	0.263973	19	1.21285	72	4.73447
Cla013279	6.3514	218	5.57789	184	4.77629	160	10.0374	346	3.13825	109	4.70709	162	6.33126	218	5.00051	174	5.25471	189	5.80605	207	3.44795	131	6.09245	227	0.09724	4	0.092862	4	0.099558	4	4.19321	152	0.069132	3	0.109443	4	0.102388	4	0.141246	5	0.120531	5	0.131868	5	0.123651	5	0.107194	4	0.164344
Cla013438	6.80053	331	4.34754	203	6.36814	301	3.83904	188	8.56772	421	5.7307	280	14.5752	711	6.85092	337	6.67786	339	12.3909	624	2.98576	161	33.0956	1746	0.429201	23	0.242597	13	0.370616	18	0.389342	20	0.220072	12	0.677867	35	1.09027	53	0.513652	26	0.635738	31	0.553984	29	0.33332	18	0.544757	27	1.04694
Cla023106	26.9616	3074	45.8053	4999	43.7978	4853	38.3572	4391	36.1778	4167	33.9163	3877	37.7222	4315	36.2596	4182	39.5581	4705	40.9775	4836	49.2434	6209	37.5464	4645	5.30617	643	12.48	1473	4.63065	526	6.6547	798	18.7372	2345	34.3395	4086	29.5734	3347	9.98646	1141	39.7088	4537	2.87535	347	4.72226	570	5.74188	651	8.40644
Cla004284	26.6472	1169	18.5152	773	23.3963	993	14.4261	633	16.3284	730	15.1233	663	13.938	611	15.0539	665	12.1082	551	16.4417	743	23.2606	1141	15.2747	724	37.1336	1721	33.938	1592	38.7867	1699	22.6626	1046	28.4704	1385	23.0394	1072	31.6617	1372	19.6482	859	15.8403	693	24.1755	1164	21.0562	975	23.2946	1010	47.7307
Cla017433	61.3029	2902	97.8238	4406	122.054	5594	75.0371	3555	36.7735	1754	40.1266	1897	58.8768	2790	94.1574	4510	62.1006	3055	54.9711	2687	102.057	5325	31.7822	1627	30.7473	1543	52.7823	2575	46.1415	2170	39.6276	1967	60.2644	3123	87.3421	4282	81.6776	3827	76.7805	3626	155.819	7359	37.9609	1892	43.5936	2173	39.4666	1850	10.3191
Cla016831	39.3932	2525	44.2097	2713	35.2874	2198	37.6555	2423	48.992	3172	39.7976	2558	53.9613	3471	40.3034	2614	53.1233	3552	52.4587	3481	48.7656	3457	51.3887	3574	12.3914	845	21.4545	1423	17.8238	1139	26.077	1758	32.0235	2253	43.7784	2929	37.897	2411	24.9676	1603	34.0768	2189	36.1364	2447	29.8097	2020	19.9643	1271	4.40858
Cla015595	5.81118	198	11.0829	361	3.11626	103	6.31614	214	18.9844	655	9.17374	311	7.37027	254	4.83465	165	11.378	401	11.6913	413	7.27502	277	28.5152	1048	0.103983	4	1.01521	37	0.580499	19	0.541822	23	1.39078	55	0.637483	24	5.94898	203	0.872802	31	0.484212	18	0.290121	13	0.536582	19	0.687716	28	0.576354
Cla009834	0	0	0	0	0	0	0	0	0	0	0	0	0	0	0	0	0	0	0	0	0	0	0	0	0.620618	20	0.251987	7	1.74937	49	0.886972	27	0.290232	10	0.233167	7	0.831467	23	0.287004	9	0.645544	18	2.21591	65	2.62569	76	2.89135	80	2.8567
Cla012921	2.52663	159	0.922497	55	3.29701	190	0.954382	60	2.6261	151	1.3408	82	0.722076	38	2.90857	168	1.57971	99	0.983703	64	1.70224	99	2.45465	164	6.02545	351	4.20677	230	10.5213	581	2.31507	137	4.49267	281	2.86072	172	2.11061	116	3.02974	169	4.56247	244	4.95474	275	6.64292	378	5.26778	306	8.9538
Cla020790	5.33606	183	5.18966	170	14.3777	478	17.0966	587	4.35619	151	8.97211	308	3.78883	130	10.332	358	6.49195	232	4.92793	175	12.887	488	2.98486	111	22.3283	812	34.1509	1209	21.4816	732	6.62901	239	8.88965	334	23.3077	832	15.5914	530	15.8587	544	22.6706	777	2.92909	106	4.38344	159	5.36565	183	8.4559
Cla009818	4.9371	1032	4.28665	859	4.16561	845	2.50534	526	5.39525	1141	3.67923	777	3.30153	693	3.2118	679	4.3101	938	3.87302	852	3.12333	721	6.104	1399	0.30223	68	0.10885	24	0.227472	49	0.13722	31	0.292329	69	0.217345	50	0.595877	126	0.359151	77	0.436151	94	0.328723	75	0.231441	53	0.196139	42	0.307091
Cla010856	8.32774	169	2.36156	46	2.51553	50	2.48951	51	2.18005	45	2.64346	54	3.10109	64	3.69266	76	1.8945	41	3.21079	68	3.28895	74	8.61696	190	2.55957	56	2.45004	52	4.49306	91	2.86693	62	1.98835	45	1.60372	34	5.20789	105	6.24351	127	4.80007	98	4.15852	89	5.70137	123	3.36083	68	0.660056
Cla013360	3.1881	287	0.15908	24	2.0633	186	0.436719	48	0.176781	24	0.207616	26	0.157947	21	0.69099	73	0.413999	48	0.294915	29	0.43696	48	0.571994	77	0.423801	44	0.57424	65	0.651078	65	0.147394	25	0.545584	63	0.302555	48	3.21397	301	0.609771	66	2.06316	190	0.505627	58	0.82026	87	0.824319	86	0.22753
Cla006513	35.617	980	12.7051	327	26.7683	708	41.5174	1135	11.1962	310	21.7392	584	30.3684	827	28.8097	787	21.8659	614	30.0752	844	19.4103	579	41.7077	1225	64.861	1862	51.8261	1456	74.6386	1999	115.034	3258	100.987	2969	114.599	3225	85.4849	2277	108.011	2911	75.0106	2030	86.3991	2448	148.933	4218	118.737	3158	149.527
Cla013238	6.32327	341	5.20001	269	6.47936	340	0.999035	55	10.0657	548	5.35339	289	3.96555	215	4.69667	256	2.65087	149	5.73463	320	4.17158	249	7.78872	456	1.91206	110	1.24777	70	2.41072	130	2.46501	140	1.6024	95	0.608413	35	2.48821	133	2.55916	139	1.48499	81	1.75057	100	3.34378	191	1.49722	81	0.76116
Cla000544	128.76	4386	144.052	4699	113.569	3761	133.504	4567	126.647	4359	139.964	4781	125.806	4301	130.383	4494	146.904	5221	130.058	4587	121.005	4560	121.929	4508	57.2093	2072	37.5919	1326	50.7694	1724	57.0689	2046	46.7382	1748	61.4555	2186	71.3205	2412	68.6691	2344	54.4258	1859	42.2238	1520	56.47	2034	48.8652	1654	34.3801
Cla022528	0	0	1.80832	22	0.186671	3	0.443138	6	0.546547	7	0.275053	4	0.327683	5	0.151739	2	0.59722	8	0.062558	1	0.756623	11	0.602386	9	0.094532	2	0.080918	2	0	0	0	0	0	0	0	0	0.138915	2	0.304279	4	0.332017	5	0	0	0.453139	6	0	0	0
Cla006987	3.6511	93	2.45014	60	4.54137	112	5.28062	135	3.15756	81	2.49321	64	0.394638	11	0.281593	8	0.244712	7	0.391018	11	2.66956	75	0.139179	4	0.339447	10	0.102383	3	0	0	0	0	0.097827	3	0.179438	5	0.229605	6	0	0	0.017653	1	0.152601	5	0.216786	6	0	0	0.134647
Cla016903	1.53493	72	0.697567	32	1.56223	71	0.859178	41	0.325509	16	0.450403	22	0.686607	33	1.91373	91	0.459707	23	0.721119	35	0.916929	48	0.447868	23	0.407818	21	2.99988	145	0.783497	37	1.0435	52	1.07183	55	1.17318	58	1.8686	86	1.18579	56	0.731836	35	1.10742	55	0.46885	24	1.90093	88	8.30288
Cla004446	14.363	112	18.4649	137	21.0693	159	17.3216	135	24.1781	190	21.7662	169	18.9734	148	20.0228	157	20.4469	166	19.8218	159	18.4579	159	18.6614	157	65.7666	542	29.0625	233	47.5672	367	45.6161	372	40.9544	349	31.0789	252	29.7438	229	24.8934	194	56.1809	436	42.2913	346	50.2368	412	46.3796	357	36.1343
Cla010739	45.5983	1000	44.8443	941	31.5347	672	37.4348	824	47.9639	1062	46.2453	1017	42.7133	940	37.636	835	28.2399	646	43.4482	986	35.3887	858	37.1473	884	1.96029	46	4.60909	105	2.34621	52	1.54186	36	1.92546	47	2.14687	50	8.21224	179	2.68785	60	4.14343	92	0.947106	22	1.55773	37	1.64593	36	2.28972
Cla009891	116.033	4143	351.515	11735	166.734	5646	152.514	5344	220.195	7670	158.625	5501	97.6249	3479	143.161	5102	225.134	8109	133.323	4889	310.113	11752	189.427	7177	562.76	19951	719.937	25379	607.072	20279	695.06	24467	1067.91	39738	1128.06	39834	379.097	12992	599.773	20237	488.701	16575	616.825	22287	1076	38043	483.08	16347	663.572
Cla018714	0.068435	4	0.090095	5	0.036127	2	1.35836	65	0.12679	7	0.043012	3	0.021489	2	0.613841	30	0.06201	4	0.123037	7	0.151268	8	0.117627	7	1.74505	83	2.45146	121	1.45591	70	2.3637	106	2.31661	122	3.90166	188	1.4602	70	0.797318	39	3.54351	159	0.920416	47	0.780744	40	1.88723	85	12.4136
Cla008907	64.7489	15410	31.7354	8036	26.0246	7499	23.3255	4682	14.8706	3348	19.0837	4120	33.1389	7834	35.2954	9502	22.8593	5313	16.3466	3728	33.4802	8664	13.3123	3192	5.0709	1606	5.876	1575	14.759	3603	6.82351	1798	4.71318	1308	11.6649	3161	7.62147	1782	8.32458	1920	3.39383	798	6.40646	1746	6.43791	1536	6.99167	1778	28.2842
Cla004924	0.899089	20	0.769622	16	1.1064	24	0.660301	15	0.132535	3	0.336608	8	0.252004	6	0.7438	17	0.039094	1	0.359899	8	0.224009	6	0.566838	14	1.19582	28	0.82611	19	1.3678	30	1.0549	24	0.366672	9	0.389539	9	2.81173	60	0.877811	19	0.671451	15	0.350256	8	0.318689	8	1.22089	26	1.58241
Cla018440	6.60639	58	3.32653	28	7.64627	65	3.2298	29	6.04605	54	2.63885	24	1.06442	10	4.09356	37	2.35278	22	2.71344	25	3.93268	38	6.85833	65	50.8121	470	23.0149	208	53.4616	464	32.959	302	35.504	339	19.6331	179	60.9569	527	18.8565	165	28.0449	245	42.6234	392	38.8967	358	56.322	487	83.5879
Cla017745	0.60351	52	0.227855	16	0.809233	67	0.143802	11	0.160108	15	0.235264	21	0.211234	19	0.256952	23	0.177818	17	0.28466	26	0.350903	30	0.273345	22	28.7148	2377	9.38326	794	41.6773	3210	26.0729	2202	21.4684	1829	7.09936	612	34.6842	2668	7.53802	608	38.3204	2960	41.7503	3409	18.3443	1541	39.0926	3014	81.1975
Cla012192	4.9285	681	5.26308	703	4.16617	571	5.39854	757	4.29404	603	4.42156	586	4.431	600	5.49274	769	5.50998	766	5.45913	791	4.60753	722	5.70719	872	1.01882	143	1.86729	262	1.52674	214	1.04089	154	1.30458	198	0.804462	116	1.64752	234	0.698081	98	2.1198	247	0.75679	115	0.680799	103	1.1514	147	0.980318
Cla004097	0	0	0	0	0	0	0.048723	2	0	0	0	0	0	0	0	0	0	0	0	0	0	0	0	0	0.131441	6	0.254229	11	0.448253	19	0.620899	27	0.261853	12	0.178222	8	0.195424	8	0.486021	20	0.356982	15	0.106739	5	0.414979	18	0.368303	15	0.155289
Cla010610	1.52836	149	5.44109	495	5.49633	510	0	0	0	0	1.90957	183	4.7111	452	11.6783	1128	4.30171	429	14.2783	1408	1.47007	150	6.20647	642	0.061349	3	4.75188	468	5.23341	500	5.4196	544	8.97898	941	2.50645	250	1.90756	158	2.53847	240	9.38781	898	4.35091	439	8.28125	835	6.92656	657	32.2736
Cla023484	27.5413	1178	18.0263	738	19.2348	800	12.2678	527	16.7954	726	17.5845	754	19.0213	817	16.0742	696	13.8912	620	15.7856	699	17.4095	824	16.0922	747	17.3462	789	27.7855	1230	34.9983	1492	18.9858	855	16.8898	793	13.4306	600	41.7874	1774	17.5051	750	24.3264	1043	21.4392	969	16.9174	765	30.4435	1293	33.89
Cla014783	1.29952	169	3.56914	433	1.83424	212	2.45565	305	2.81978	363	2.65444	331	2.87588	373	2.30215	305	2.40905	301	3.78987	523	1.71273	248	4.17838	582	0.237315	34	0.488176	68	0.846738	114	0.665481	94	0.893279	94	0.873808	106	1.13534	146	0.80407	92	1.55408	201	2.21284	290	1.88975	239	1.58522	204	0.241865
Cla020621	0.093821	6	0	0	0	0	0	0	0	0	0	0	0	0	0.067412	5	0	0	0.021623	2	0.030885	3	0.422099	28	0	0	0	0	0.147455	9	0	0	0	0	0	0	0.034298	3	0	0	0	0	0.129326	9	0.025828	2	0	0	0.227292
Cla023466	7.04102	470	8.55309	460	7.53973	634	9.60335	523	8.46715	496	7.05958	616	7.57133	427	8.29346	704	14.3898	903	8.53466	553	10.8732	902	8.69723	829	11.8759	1067	7.64857	690	8.46518	694	8.70696	762	8.33963	750	9.30552	830	10.8249	894	9.00447	502	16.0113	1235	6.79849	462	6.19545	566	7.12326	605	11.2259
Cla017398	1.33978	17	0.169145	2	0.309274	4	0	0	0.147128	2	0.216337	3	0.171341	3	0.521066	7	0.002729	1	0	0	0	0	3.56418	47	0.242884	4	2.43271	31	0.358889	5	0	0	0	0	0	0	0.78002	10	0	0	0	0	0.597704	8	0	0	2.91942	35	0.28298
Cla010152	15.5244	791	13.72	644	24.6425	1097	14.289	547	15.4846	777	13.6277	672	11.987	615	19.2895	970	13.6468	648	13.5876	735	17.6705	983	16.7339	842	92.4961	3878	91.0488	3639	69.0842	2673	88.5858	3581	96.847	4603	111.331	5144	65.8936	2937	73.4519	3274	128.647	5188	51.7498	2150	63.2644	2647	51.3652	2169	53.5568
Cla002904	2.02848	19	21.6642	191	1.42215	13	0.6783	7	9.27508	86	2.94641	28	1.44299	14	1.81202	17	4.01515	39	1.65054	16	3.75269	39	8.80175	88	0.087111	1	1.62723	16	1.08008	10	1.37297	14	3.56292	36	5.85212	57	0.343054	4	1.2166	12	1.23625	12	0.913202	9	7.17909	70	0.6564	6	0.550761
Citrullus_lanatus_newGene_907	0	0	0	0	0	0	0	0	0.563161	40	0	0	0	0	0	0	0.04515	4	0	0	0	0	0	0	2.21087	163	1.07377	77	0.472809	33	0	0	0.210001	16	0	0	0	0	0	0	0	0	0.365558	27	2.75737	202	0	0	0.207204
Cla017650	0.479574	10	0.597474	12	0.496808	10	0.13999	3	2.98084	62	0.975607	20	0.140073	3	0.810622	17	0.974104	21	0.944302	20	0.342948	8	5.95046	132	0	0	0.09748	3	0	0	0	0	0	0	0	0	0	0	0	0	0	0	0	0	0	0	0	0	0
Cla019071	10.7572	617	6.42988	353	6.80392	379	6.51378	375	3.85136	223	5.89401	339	4.60623	265	6.76854	393	5.2246	313	0.148043	9	7.54348	479	6.45038	402	1.45154	89	5.766	342	2.49372	143	1.96974	119	4.01637	253	1.48066	89	6.06457	345	1.83568	106	1.45918	84	2.48901	151	1.50096	91	1.37775	79	8.13579
Cla006015	4.92254	404	4.89931	388	7.3132	589	3.89851	336	5.79995	497	5.84205	482	5.33577	446	6.76274	560	5.9892	532	6.12094	532	4.51653	419	7.06884	640	8.3185	739	10.904	946	11.5066	959	5.88112	514	8.93811	872	7.35188	634	18.929	1575	8.56603	710	11.3295	952	9.50388	853	7.90514	703	10.3158	844	26.6675
Cla006800	3.79313	235	4.55609	270	5.4351	327	3.32127	207	5.27713	330	4.99228	310	5.49273	341	5.26307	330	4.14486	268	5.18248	332	4.81996	330	4.84214	325	4.38627	289	6.71111	430	3.90251	241	11.038	718	10.9332	742	10.2839	664	5.66181	348	5.59135	347	6.45369	400	4.36878	286	5.3368	349	5.31651	327	6.26023
Cla018976	6.13069	182	51.108	1446	7.29652	210	11.2882	335	9.62461	288	6.19741	184	2.61952	78	2.41587	73	8.05082	249	5.90435	181	28.9902	948	15.4255	495	0.640399	21	4.17984	128	2.0463	61	2.91236	91	3.46169	113	5.08064	157	8.58152	252	1.66022	50	4.24857	126	2.16996	68	7.17239	224	0.847188	25	49.2408
Cla020176	29.1383	549	73.4265	1323	59.2932	1085	56.8051	1074	94.7478	1802	95.0908	1795	50.7532	959	18.3719	350	119.256	2342	56.482	1101	61.6526	1284	134.402	2746	0.500534	11	1.20412	24	0.981508	19	0	0	0.23441	5	0.351834	7	7.70919	145	0.29318	6	0.252031	5	0.457787	10	0.091581	2	0.246239	5	16.7563
Cla007658	0.223392	10	0.050758	3	0.439119	19	0.048396	3	0.144305	7	0.193856	9	0.045842	2	0.040664	2	0.04658	3	0.258177	12	0.17486	9	0.066866	4	0.537885	25	0.826102	37	0.437978	19	0.963768	43	0.993708	47	0.894229	40	1.82106	77	1.05407	45	2.19235	93	0.665053	30	0.504444	23	0.851961	36	2.80779
Cla021576	3.62383	190	5.02916	252	5.03781	256	7.85745	412	9.43282	498	6.21099	325	7.10057	372	8.22928	435	8.80255	480	10.5703	571	4.47074	258	11.5226	653	0.237245	14	0.361546	20	0.583072	31	0.168483	10	0.210979	13	0.594083	33	0.749757	39	0.312559	17	0.576801	31	0.153582	9	0.242927	14	0.418751	22	1.17813
Cla006845	0.401024	36	0.279691	26	0.209548	24	0.297323	30	0.785156	109	0.494741	69	0.151629	14	0.655581	80	0.19662	25	0.147005	17	0.148963	38	1.43545	323	0.071141	7	0.258833	24	0.008973	3	0	0	0.157245	14	0.145403	13	0.018012	5	0.238864	19	0.017722	5	0.059229	15	0.183271	16	0.109838	13	0.28099
Cla009692	3.23443	66	5.25467	102	4.38591	86	2.64927	54	4.28689	88	3.96422	81	5.26982	107	5.2327	107	3.69824	78	5.04	106	4.04226	91	4.92512	108	2.58367	56	4.49837	94	3.16301	64	2.92659	62	2.47422	55	2.11117	45	4.45874	90	2.4971	51	6.32762	128	3.57689	77	2.20906	48	3.59432	72	1.17561
Cla022838	0	0	0	0	0	0	0.06471	5	0	0	0	0	0	0	0	0	0	0	0.015691	2	0	0	0	0	0	0	0	0	0	0	0	0	0	0	0	0	0	0	0	0	0	0	0	0	0	0	0	0	0.032687
Cla018929	17.2049	384	10.9072	233	17.3488	376	7.34326	165	12.0455	272	16.899	378	29.8394	667	17.3053	391	7.85176	183	14.9832	346	9.57857	236	10.5461	255	6.31908	150	33.8913	782	14.8622	330	7.89403	185	6.36222	156	4.40074	103	53.3811	1181	13.3805	299	35.349	790	9.17535	216	6.56061	155	20.1167	446	18.0072
Cla010166	24.6852	2104	25.207	2114	34.5243	2952	22.8516	1987	26.8292	2368	28.8774	2518	30.178	2638	27.1632	2386	21.0245	1897	25.151	2255	25.9224	2497	24.3165	2311	38.0463	3494	107.712	9605	42.6903	3542	38.7409	3553	57.4775	5459	41.6301	3762	37.0898	3210	36.1025	3152	27.8645	2429	36.5937	3351	34.4109	3151	51.563	4390	20.1201
Cla014368	5.32905	348	6.53935	408	4.2205	268	4.27621	280	5.76905	380	3.36022	220	4.30431	282	3.82529	253	4.0707	277	4.86287	328	4.69179	339	7.87611	557	0.901291	63	1.22728	83	1.13899	74	1.14723	79	0.889218	64	1.40333	96	2.59543	168	1.60764	105	1.3087	86	1.83352	127	1.14116	79	1.68373	109	0.44989
Cla018475	6.33154	579	2.75168	260	11.4486	1067	9.70232	921	2.7462	265	4.98258	452	2.97941	291	9.28663	894	3.87505	374	4.79976	484	5.09659	535	5.8416	607	113.353	10815	140.527	11919	102.452	9595	107.46	9935	110.836	11580	100.838	9639	88.2493	8313	75.9023	7071	166.021	13929	82.0557	8138	101.951	9002	68.1508	6370	144.964
Cla004626	0.635508	55	1.4793	121	0.602126	50	0.646935	56	0.907726	78	1.11694	96	0.627924	54	0.66301	58	0.843471	75	0.57391	51	1.17039	111	1.5245	141	0.21554	20	0.394862	35	0.380397	33	0.406964	37	0.104698	10	0.270724	25	1.15316	98	0.502806	43	0.534929	46	0.329765	30	0.310235	28	0.550797	47	0.292664
Cla008334	15.72	2226	20.2068	2753	19.5857	2710	14.725	2116	24.1637	3475	18.8699	2679	22.9096	3298	18.206	2646	24.9293	3738	26.2352	3878	15.6588	2452	36.5531	5648	1.09111	169	1.09468	165	1.07776	152	0.729627	115	1.36525	208	1.62674	237	4.77011	673	1.62622	234	2.67244	379	0.972199	142	0.859535	135	0.780878	115	0.465593
Cla011553	45.6919	2683	28.2026	1586	37.9035	2164	23.2219	1370	25.6355	1521	30.1607	1776	28.4915	1679	33.4956	1991	31.0889	1905	29.7249	1807	35.8483	2329	58.7216	3743	116.643	7282	232.954	14158	166.098	9718	123.19	7610	138.681	8940	82.976	5086	97.8157	5702	144.173	8482	87.3387	5140	344.156	21353	155.792	9671	269.931	15744	55.4181
Cla008292	71.217	569	131.024	1002	84.4271	655	120.425	965	134.52	1085	134.262	1075	164.588	1319	152.83	1235	185.183	1542	106.879	883	158.501	1400	209.16	1812	24.8474	211	49.9445	413	27.2713	217	28.7138	242	18.1693	160	18.9063	158	48.3137	383	36.9061	296	23.2444	186	13.5533	115	16.839	143	22.0625	175	20.6167
Cla009057	0.054848	1	150.73	1324	0.065592	1	0.056454	1	234.828	2176	0.008566	1	0.055127	1	0.061529	1	165.797	1587	194	1842	0.050176	1	0.061273	1	238.317	2324	160.932	1528	0.055083	1	0.065254	1	180.692	1820	340.241	3258	156.921	1429	211.329	1942	468.487	4307	0.053365	1	262.933	2550	0.056523	1	355.536
Cla021838	9.04801	75	9.3673	74	13.3085	107	3.91336	33	4.02156	34	2.66549	22	3.65409	31	6.32415	53	5.26593	46	3.49223	30	11.6019	106	2.16165	20	8.30763	73	2.77819	24	10.2213	84	1.26993	11	6.30983	57	8.3631	72	14.2662	117	5.09119	42	11.2404	93	1.67849	15	2.12546	19	3.47121	29	2.91377
Cla010684	0.64927	27	0.732201	30	0.462171	18	0.982499	38	0.192898	9	0.380818	16	0.618159	26	0.688719	29	0.350891	15	0.639963	28	0.472905	20	2.58401	132	1.27025	52	1.89634	75	2.10919	81	1.53619	62	1.6363	69	1.47579	59	2.50836	96	1.21474	47	1.64291	63	1.07728	44	1.19804	49	2.31535	88	11.6651
Cla008783	7.7647	603	3.06255	227	11.0884	960	1.76865	135	1.00139	85	0.790152	78	1.78038	182	4.45874	365	0.250648	26	0.974634	102	8.81138	775	1.32456	143	37.1892	3329	24.2349	2221	29.7087	2568	38.0164	3765	80.5019	8322	46.1266	4236	42.6164	3871	30.5187	2774	120.062	11432	88.9583	8711	25.7077	2376	41.8403	3738	14.479
Cla005446	28.6771	2097	44.0277	3029	27.9106	1985	57.1642	4155	37.0821	2710	43.3324	3185	30.0495	2204	47.0992	3496	42.4389	3248	41.4923	3128	31.4735	2563	50.5089	3996	12.732	1003	14.9221	1127	8.29233	677	11.0964	854	11.6254	921	13.9913	1026	10.9504	789	6.3579	453	15.2688	1112	4.75532	374	3.57302	321	6.28853	456	1.86132
Cla021972	26.5611	1828	77.9466	5015	35.6487	2398	82.1503	5903	45.9042	3234	62.393	4332	58.9944	4134	64.1021	4492	80.9978	6067	69.6939	5222	51.4481	3924	58.6311	4425	1.66289	129	8.25712	559	2.66021	189	1.75451	115	8.72246	539	14.9874	1058	9.86797	691	6.91494	471	12.1058	871	1.98851	147	2.59275	188	2.02754	128	0.711629
Cla018443	3.6924	223	5.01047	330	6.64435	416	7.52615	468	5.2874	322	6.42606	395	5.54106	354	5.25489	309	5.46585	379	4.35245	316	4.26248	290	6.28164	432	4.44548	319	6.28348	422	3.80614	264	5.38947	355	6.45645	469	7.01467	498	4.86895	299	4.43561	303	13.309	839	2.78332	179	3.53882	235	2.11489	139	2.12643
Cla003534	11.9468	455	12.9481	526	22.6443	800	9.03265	349	13.6672	602	13.0741	498	9.06037	425	14.5559	576	13.9185	595	12.6986	493	8.89571	513	53.4895	1807	5.13005	264	4.56949	505	7.27484	352	1.7035	106	5.26559	237	1.92851	189	3.68385	406	11.6203	443	2.73188	276	1.89245	201	4.1105	162	3.01753	306	6.01654
Cla018239	6.89007	207	5.23866	110	11.0293	323	7.62423	232	3.17148	94	3.24922	97	5.37842	163	6.43096	195	4.05139	125	6.63267	205	5.96554	196	3.38646	110	30.889	790	17.708	433	14.5337	448	48.5932	1205	20.1209	684	28.0171	776	23.6916	708	39.384	1208	20.7385	625	17.6043	576	26.3179	864	21.0713	637	5.08119
Cla010988	29.2582	572	22.7015	425	22.0661	419	3.95888	78	35.3334	698	27.3912	537	13.8519	272	23.6108	467	7.93556	162	18.675	378	9.80857	212	32.4832	689	0.826901	18	1.89358	39	4.96131	97	0.688958	15	1.02855	23	0.713533	15	4.47847	87	2.77238	55	0.627318	13	7.32343	152	5.70414	118	10.5193	205	3.15951
Cla017485	9.24122	1976	11.3569	2218	18.0026	2980	15.2374	2940	5.07803	889	3.83066	826	15.1108	3057	4.0508	876	8.64988	1548	10.2986	1858	12.5802	2398	12.6516	2465	5.7252	1285	6.18264	1423	7.83743	1861	2.92601	637	4.19338	1014	13.6595	2445	7.771	1617	7.33751	1740	9.21568	2079	9.93873	1747	2.47831	618	7.20136	1671	4.38046
Citrullus_lanatus_newGene_2375	12.7444	646	13.4808	654	12.4123	611	15.9609	812	12.072	618	13.3663	679	13.8014	702	13.2228	678	14.5672	770	14.7112	771	12.9051	723	13.5626	746	16.9173	911	16.5934	870	19.1167	965	17.9147	954	16.6941	928	17.1509	907	16.4062	825	17.1438	870	14.1102	716	18.532	992	20.7307	1110	19.06	959	22.2618
Cla010066	0.035938	2	0.358788	20	0.036313	2	0.337085	19	0.03613	3	0.271396	16	0.053179	3	0.248319	14	0.149197	9	0.321245	19	0.16699	11	1.55212	94	0	0	0	0	0.074151	5	0	0	0.067305	5	0.035392	3	0	0	0	0	0	0	0.104304	7	0.091838	6	0.241748	14	0.084097
Cla019265	12.1515	359	18.3567	520	12.5957	362	8.65878	257	21.0414	628	13.6609	405	10.6176	315	8.47229	254	10.2712	317	14.0193	429	11.3591	372	15.0361	483	0.254141	8	0.489058	15	0.301836	9	0.161987	6	0.443167	15	0.319613	10	1.19874	36	0.402036	12	0.479629	15	0.098754	4	0.510308	16	0.417412	13	0.624054
Cla020831	208.766	12102	216.589	12227	240.852	13932	374.426	22632	228.607	13769	320.62	19149	213.633	12795	240.955	14194	342.305	21715	229.373	14141	270.781	18013	283.061	18628	61.2532	3914	79.994	4992	55.9217	3291	17.6235	1107	28.4365	1875	20.6762	1271	70.7362	4217	31.9179	1883	39.0764	2288	25.3853	1649	15.1414	1023	13.634	819	6.30112
Cla018120	21.1876	1192	7.14807	385	3.96487	217	3.89488	220	3.37013	192	2.29482	130	1.8139	103	4.50464	257	2.71838	160	2.36582	138	13.9635	869	3.09919	190	0.049738	3	0.432268	26	0	0	0	0	0	0	0	0	0.666908	38	0	0	0.072939	5	0	0	0	0	0	0	4.10558
Cla011970	6.10206	1167	6.47377	1282	8.81464	1711	4.4581	870	5.73286	1163	5.14015	979	6.29596	1148	6.42439	1349	6.55274	1330	5.83006	1259	8.44973	1793	6.48218	1455	23.6389	4482	27.306	5402	31.0737	5842	13.8777	2881	29.908	6153	8.83309	1847	9.46341	1830	11.0546	2159	23.7058	4240	20.6341	4538	11.0534	2484	11.752	2389	17.8054
Cla022319	14.0071	576	4.2807	169	3.24816	130	1.49778	62	2.5205	105	4.12781	171	2.11157	88	7.03909	293	1.68235	73	4.25845	182	2.47455	113	9.33339	417	0	0	0.63069	27	1.27122	53	0.1426	7	0.134381	7	0.037847	2	0.669446	28	0.572676	24	0.049895	3	1.12336	49	0.600583	27	1.15959	48	1.17138
Cla022334	22.4701	1116	25.5751	1218	21.9763	1062	47.4071	2359	26.6481	1336	32.0962	1598	21.9859	1094	32.9312	1657	41.3191	2140	23.4118	1206	25.6939	1412	41.6065	2242	3.78774	200	8.40782	433	2.85118	142	2.83167	149	6.31827	345	10.4252	542	9.08315	447	5.15816	258	12.9818	648	2.01787	107	2.72727	144	2.78308	138	5.22665
Cla019917	24.6619	841	20.6484	674	16.7488	555	16.0639	550	22.9047	789	18.7478	641	47.5332	1625	20.8149	718	17.1311	609	20.1574	711	11.3008	426	16.4647	609	16.266	590	52.7175	1859	41.4134	1406	21.0974	757	20.1246	753	14.1593	504	66.2907	2242	17.6909	604	64.6729	2208	30.2627	1090	17.9859	648	51.6851	1749	41.7186
Cla006216	1.53226	22	0.700402	10	0.017548	1	0	0	0.142301	3	0.245921	4	0	0	3.85792	55	0	0	1.1792	18	0.912018	15	0.355181	6	5.79211	87	6.97421	102	2.91946	41	3.58091	53	6.64234	103	4.98086	74	1.80902	26	2.9683	42	7.3581	104	3.854	58	2.93149	44	9.65726	135	26.0211
Citrullus_lanatus_newGene_3076	0	0	0	0	0.009686	1	0	0	0	0	0	0	0	0	0	0	0	0	0	0	0	0	0	0	0.048547	3	0.054688	4	0.011296	1	0.043314	3	0.128157	9	0.003802	1	0.071493	5	0.03595	3	0.028096	2	0.030535	2	0.131797	8	0.018124	2	0.837073
Cla005195	26.6103	1906	27.3046	1914	22.8254	1627	22.6389	1632	31.3696	2316	28.2335	2035	28.7621	2106	24.6194	1789	26.6345	2011	30.5594	2242	28.4508	2257	26.5758	2091	7.19694	563	10.1564	762	7.49377	540	5.58295	417	7.21086	579	6.01205	454	11.0551	783	7.22354	513	7.68748	585	6.53457	498	6.86745	511	7.5793	536	6.28759
Cla016662	18.2528	405	16.6612	354	21.9917	474	31.4187	699	21.4486	481	22.184	493	17.7506	395	24.5193	550	30.0497	695	23.4824	539	19.4547	477	37.838	910	15.464	365	18.8962	434	18.7882	415	27.1774	634	32.1711	783	38.8741	899	11.0465	243	26.7021	593	32.8046	729	25.9396	608	41.8714	981	31.981	704	50.7542
Cla013976	8.57432	301	20.4045	683	13.6309	466	19.3259	677	4.66444	158	9.36867	323	13.5616	466	14.5818	522	14.7573	545	17.0071	606	13.3042	510	7.34668	280	22.2301	816	19.5363	700	25.7702	905	12.5665	458	15.7229	605	18.7233	685	16.9288	594	20.2212	708	16.7052	579	11.2241	406	16.5363	614	17.7145	613	23.5181
Cla015154	3.26636	110	2.77741	90	6.78854	222	2.56511	87	2.13492	73	3.04907	103	0.330202	12	2.18969	75	2.55193	90	0.888558	31	3.78269	141	2.03091	75	11.1914	400	6.97504	243	19.4524	652	7.8407	278	8.15528	301	8.45105	297	49.8785	1664	10.0856	340	6.78158	229	18.1145	643	20.2805	721	22.7886	761	24.8722
Cla012123	0.139664	5	0	0	0.696884	20	0.431269	13	0.207702	7	0.312729	10	0.421	13	0.295301	9	0.445457	14	0.229897	7	0.428648	14	0.06488	3	0.842309	27	2.88864	88	1.07372	32	1.93107	60	0.776807	25	2.37871	73	1.99343	58	1.45985	43	0.908224	27	0.860575	27	1.57376	49	0.638032	19	0.187029
Cla021845	14.7326	404	21.3216	559	20.8413	555	16.5498	455	25.2125	697	21.4972	590	12.8453	353	16.8763	468	22.6181	646	18.1575	515	19.4301	588	24.3807	724	30.0003	872	21.8015	617	26.3455	718	26.679	768	32.412	973	34.4235	983	17.274	470	18.1314	497	36.8162	1009	21.0639	609	30.7263	888	21.8824	595	20.1097
Cla021155	0.984965	80	0.872494	65	0.27528	15	0.960609	75	0.510891	34	0.945901	65	0.480415	37	1.64022	129	0.631557	52	1.14315	86	0.561827	47	1.07506	93	0.311879	23	0.355642	26	0.647015	46	0.872675	52	0.548662	37	0.353438	30	0.793827	60	0.415629	33	0.381844	27	0.237072	18	0.78873	48	0.39047	22	1.51281
Cla020180	53.7596	2338	60.7841	2530	51.4019	2173	48.7505	2129	79.6678	3500	69.0224	3009	71.6501	3126	65.3423	2875	84.898	3851	74.4808	3353	53.6773	2582	95.4411	4504	6.99263	324	7.79584	351	8.90072	386	7.63355	350	8.89679	425	8.21178	373	8.53882	369	7.63925	333	7.51725	328	10.3863	478	7.38781	340	10.9868	475	6.34801
Citrullus_lanatus_newGene_366	0.58154	35	0.644611	36	1.03625	63	0.917548	56	0.780817	49	0.568086	35	0.54974	34	0.618771	43	0.827463	53	0.312835	23	0.70708	49	0.943159	64	3.1878	198	3.03821	182	3.71028	214	6.00057	363	3.66287	238	4.07181	252	1.42933	89	3.30614	200	3.09478	182	2.9736	189	3.3407	209	3.75513	223	5.32671
Cla011211	91.0884	10535	119.834	13269	240.766	27067	264.569	30725	101.506	11861	156.86	18191	97.9195	11365	191.685	22432	127.933	15437	92.3051	11052	160.252	20501	117.523	14752	174.94	21509	639.732	76573	170.926	19697	225.815	27475	466.507	59226	639.312	77175	137.778	15819	237.678	27513	722.435	83737	130.504	15948	187.75	22955	99.495	11430	159.522
Cla013527	0.246531	15	0.123597	8	0.555895	33	0.22839	14	0.238	15	0.217973	14	0.239713	15	0.122271	8	0.3025	19	0.228606	15	0.139812	10	0.288675	19	0.838338	54	0.317002	20	1.19797	72	0.86514	55	1.09019	72	0.292481	19	0.687058	41	0.28323	17	0.656541	40	0.838702	53	0.629909	40	0.7275	44	3.7459
Cla012636	1.38829	146	1.2471	125	0.840721	86	0.302401	32	1.45611	154	1.04671	110	0.457508	49	0.62901	67	0.832823	91	0.628998	69	0.758737	88	1.58304	180	0.131769	15	1.26297	137	0.582849	61	0.409352	46	0.984651	114	0.47324	52	0.72084	75	0.957604	101	0.309954	33	3.32399	368	2.02232	224	2.10514	219	1.00958
Cla019487	25.5092	1051	19.9419	837	31.7876	1206	42.7796	1789	18.2951	769	22.9201	1016	22.6056	939	27.1253	1121	25.6641	1125	28.2745	1236	24.4513	1112	25.1758	1211	61.0727	2459	59.1453	2376	51.9615	1960	48.0298	2050	65.0534	2760	64.9792	2759	44.6731	1854	43.5676	1718	74.6314	2973	40.7183	1708	48.6788	2037	57.3313	2300	115.336
Cla001827	2.06377	111	1.3657	83	1.32327	58	3.14065	179	3.5673	200	1.56629	97	2.9841	148	2.03941	108	1.33279	77	2.11085	112	0.918324	63	3.26936	185	0.053573	4	0.150013	11	0.11334	8	0	0	0.203323	13	0	0	0.088415	7	0.058309	5	0.029192	3	0	0	0.027675	3	0.029455	3	0.250005
Cla007076	2.20233	234	1.3181	137	1.89044	192	1.52423	161	1.08726	123	2.38003	252	1.84664	191	1.90551	201	1.26631	137	2.36396	254	1.18935	144	1.68967	190	2.7181	307	1.93608	228	2.37324	271	2.26772	247	1.97947	229	1.79879	206	2.02784	209	1.94603	215	1.19915	128	2.04144	242	1.94687	224	1.81421	197	3.99113
Cla016245	6.76129	282	2.24404	90	1.37357	56	1.09106	46	1.47732	63	2.03828	85	1.24523	52	2.41191	102	1.42995	63	1.96818	85	1.81188	84	7.87537	356	4.02042	178	7.57501	327	6.81872	283	6.06857	266	7.35923	336	7.45268	324	5.91894	245	6.40454	267	7.0885	296	11.8027	519	7.14403	314	11.1695	462	13.4576
Cla009261	131.297	12020	307.517	26922	470.725	41854	905.607	83180	162.652	15037	400.464	36721	224.739	20614	463.628	42894	329.812	31476	287.845	27259	371.382	37572	218.132	21668	133.829	13042	573.792	54260	109.973	10034	226.128	21763	348.098	34957	674.956	64346	185.613	16833	281.988	25840	590.586	54093	89.445	8669	138.163	13378	92.8817	8462	37.8504
Cla017774	0.159091	10	0	0	0	0	0	0	0.017496	2	0.26383	16	0.105681	7	0.314447	19	0.070255	5	0.164024	10	0.111863	8	0.422471	27	0.033254	3	0.059207	4	0.105731	7	0.134418	9	0.095432	7	0.033869	3	0.106834	7	0.049873	3	0.070548	5	0.300897	19	0.701375	44	0.088979	6	0.025253
Cla002911	2.31088	156	0.333536	22	2.98962	196	5.93548	402	0.982762	67	2.51803	171	2.72281	185	3.12401	214	5.064	357	4.21528	295	3.31397	248	4.80495	352	7.03104	504	49.109	3427	1.97698	133	1.83643	131	3.74973	278	1.62312	115	9.97696	668	1.24303	84	3.12147	211	0.919941	66	2.60641	186	1.26734	85	4.82663
Cla021988	0.710903	16	2.41979	52	1.44597	32	1.38389	32	0.984603	23	1.00514	23	1.69287	39	0.798689	19	2.22912	53	2.0127	47	1.84203	46	2.53935	62	0.746947	18	1.11896	26	0.729103	17	0.642004	16	1.31633	33	0.404413	10	1.26456	29	1.59256	36	0.329623	8	1.38059	33	0.356479	9	1.0609	24	0.178185
Cla001790	50.2413	2005	94.4041	3607	102.929	3993	62.9093	2521	119.974	4837	61.8243	2474	50.6399	2028	71.6349	2893	106.536	4435	73.575	3040	55.5739	2453	177.315	7679	57.4393	2437	67.4172	2785	86.8257	3452	132.346	5556	138.371	6061	185.119	7710	51.134	2026	79.3214	3171	96.8607	3874	99.1743	4182	112.6	4750	96.6001	3829	44.5294
Cla003993	2.14587	71	0.683716	22	1.86808	60	1.70406	56	1.29982	43	1.44775	48	0.282331	10	2.03023	68	0.820359	28	0.666363	23	1.18624	43	2.42166	86	1.15688	41	2.14813	73	4.01936	131	1.07571	37	2.68793	97	2.32681	80	0.96892	32	1.99394	66	1.73246	57	3.80674	132	6.07587	210	3.78307	123	3.1255
Cla017674	22.986	1437	40.3144	2393	35.134	2121	18.7011	1161	39.8389	2502	26.7502	1655	34.0992	2115	26.2331	1654	36.2635	2349	36.6474	2359	32.4053	2232	29.3484	1980	0.597678	40	0.498209	39	0.773909	50	0.286983	23	1.72001	131	2.14938	142	1.99135	123	6.33075	397	2.235	145	1.10933	75	2.69199	177	1.20345	75	0.328843
Cla021125	28.273	896	100.804	3058	39.6963	1223	25.5102	812	46.7193	1496	32.7298	1040	47.0152	1495	33.7784	1083	65.3657	2161	53.3541	1750	44.0091	1543	59.163	2035	0.609261	21	0.347922	12	3.00244	95	0.452103	16	0.918525	32	0.416658	14	0.905506	29	1.06148	34	3.53527	113	2.38711	80	0.527822	18	3.09371	98	1.86749
Cla019508	0.087692	8	0.312963	25	0.090643	8	0.263738	22	0.249651	21	0.099858	9	0.149875	13	0.159781	14	0	0	0.073088	7	0.022802	3	0.185836	17	0.130251	12	0.222499	19	0.139223	12	0.04795	5	0.091828	9	0.090534	8	0.266181	22	0.012588	2	0.074156	7	0.262257	23	0.284873	25	0.076178	7	0.96317
Cla002824	5.28306	314	8.79263	501	5.38003	311	2.45073	147	4.58581	276	4.12661	246	4.08285	244	5.23208	315	4.63127	288	4.32834	267	5.19009	342	3.66225	237	0.631666	40	1.09747	68	1.28082	76	0.570624	36	1.05885	70	1.75483	109	5.78583	342	2.12049	127	1.21381	73	1.22472	77	0.69518	44	1.00325	60	4.0279
Cla001347	3.70955	259	3.95454	264	3.14561	214	3.30005	231	4.25999	300	3.35694	235	4.55954	319	4.13105	292	3.55649	259	4.22339	305	2.10215	163	5.46265	414	2.99205	222	3.86202	279	4.32758	301	2.81063	207	2.45766	188	2.14339	156	5.63377	390	3.38615	237	2.62844	184	4.61	340	2.78266	205	4.37343	303	4.97267
Cla017437	20.6478	2075	11.0479	1063	28.8918	2823	18.543	1872	12.335	1253	12.2619	1236	24.8398	2505	13.1821	1341	15.6101	1637	17.0781	1777	21.6143	2403	13.8598	1512	5.91722	633	1.28651	134	2.46162	247	2.02684	215	2.43187	269	2.98911	314	6.02332	601	4.90637	494	5.16504	521	1.08479	116	2.97623	317	0.781006	78	0.800912
Cla005038	35.0013	3529	38.5388	3721	36.7244	3599	31.3239	3171	27.509	2802	33.4015	3377	26.3814	2669	31.5124	3215	36.406	3829	31.9411	3334	37.1251	4141	33.5654	3672	8.18514	878	14.1508	1480	13.3137	1338	13.3707	1419	14.6396	1621	16.2503	1711	13.1403	1316	16.2348	1641	17.9618	1817	13.9477	1487	15.5912	1662	11.9903	1201	7.14131
Cla005337	3.45039	190	0.881192	47	0.383902	21	0.111438	7	1.08962	61	0.771111	43	0.259475	15	0.597611	34	0.27703	16	0.789804	45	0.364151	23	2.96064	177	0	0	0.160197	10	0.260089	15	0.141864	9	0.10205	7	0	0	0.87381	48	0.072683	5	0	0	0.206743	13	0.16861	10	0.379704	21	17.3498
Cla010201	9.7886	332	4.10018	133	5.3815	177	14.7596	502	3.80706	131	4.87771	166	4.95729	169	16.2723	557	4.86665	172	4.6157	162	4.05371	152	4.74647	175	4.74135	171	14.0003	491	5.53976	187	4.10398	147	6.65023	247	4.61586	163	13.2998	447	5.21174	177	6.42097	218	3.99024	143	3.98138	143	3.583	121	63.9022
Cla017945	6.56931	152	12.2969	273	8.80452	198	16.2561	378	2.09902	49	6.24663	145	7.08309	165	9.43814	221	12.1161	293	7.9736	191	16.363	419	6.21375	156	13.3898	329	23.5757	564	16.442	379	6.60976	161	8.018	204	15.4467	373	10.2058	235	20.016	464	18.7357	434	5.19699	127	8.25977	202	9.83477	226	31.7672
Cla016474	2.05404	144	3.62783	231	1.97618	132	5.11846	373	2.36907	167	2.65136	192	3.65809	250	3.85153	277	2.03761	147	3.52576	255	2.11166	164	1.182	88	0.442331	36	3.53634	244	1.11089	79	1.50425	109	1.45962	110	0.917173	74	1.39136	93	1.081	74	0.785075	56	1.32733	90	0.935515	63	2.05641	139	1.91599
Cla000885	0.361731	52	1.27916	144	0.089046	14	0	0	0.48802	56	0.068152	12	0.05532	9	0.407109	42	0.073141	10	0.101688	17	0.017198	4	0.805167	104	0.067591	12	0.430355	49	0.068245	11	0.4134	56	0.011578	3	0.022046	5	0.352673	39	6.51016	914	0.012682	3	0.136068	21	0.3014	36	0.138209	21	0.019181
Cla009678	33.4714	1533	19.6441	863	34.4013	1542	22.8346	1049	21.8318	1007	22.4196	1032	30.623	1404	36.116	1678	28.4822	1363	26.3906	1253	34.4762	1750	22.7318	1137	53.2791	2607	42.1266	1994	41.8926	1910	59.7886	2888	49.0209	2471	56.1329	2683	47.7414	2189	63.4408	2915	47.2013	2170	47.3147	2292	45.3309	2205	42.7408	1955	34.1911
Cla017230	3.40829	225	1.75596	111	4.0175	258	2.00161	133	1.92891	129	1.47609	98	2.94344	195	3.76404	251	1.13518	79	2.40975	165	2.30709	169	2.28536	164	2.25529	158	2.17383	149	1.83164	121	1.2518	87	1.21222	88	1.30893	90	2.91097	191	2.99095	198	1.3134	87	1.44893	101	1.09173	77	1.36452	90	0.293547
Cla011375	1.42728	52	1.47661	52	3.10953	110	1.29469	47	1.1803	44	1.26225	46	2.61626	95	2.52861	93	0.985788	38	1.75991	66	3.23536	130	0.942019	37	2.82606	109	5.41079	203	3.90266	141	2.39508	91	2.20228	88	1.49626	57	2.57024	93	2.46463	90	1.56267	57	2.26428	87	1.93319	74	4.21835	152	3.38239
Cla007553	10.532	970	25.4783	2206	16.2487	1540	7.98878	743	9.41761	896	6.84212	652	11.0705	1064	12.5905	1183	13.8534	1311	15.6687	1552	19.7464	2160	12.7922	1305	9.01664	958	2.39883	264	11.5841	1114	3.21937	345	10.6192	1256	10.1438	1074	15.2508	1623	3.22741	341	6.71157	670	5.92297	674	4.9829	528	7.14909	711	5.03439
Cla016022	9.9854	84	9.32006	75	20.2545	165	4.87197	41	20.0311	169	8.05321	68	8.41964	71	12.5622	106	10.8415	95	10.5367	91	4.82019	45	5.58901	51	13.4732	120	6.25896	55	8.6761	73	4.63383	41	9.75155	90	10.2414	90	13.8007	115	9.30785	78	17.3676	146	6.76985	60	10.5298	93	13.0388	108	14.9919
Cla015014	14.2687	730	6.64227	325	9.49875	472	6.07609	312	5.61589	290	6.84969	351	7.77087	399	9.40531	487	6.74825	360	4.88971	259	6.71852	380	6.20854	345	5.11755	278	17.9138	948	4.70243	240	9.70293	522	7.05206	396	5.98854	320	6.34953	323	10.3212	529	5.97529	306	5.48547	297	7.24606	392	8.28607	421	0.670491
Cla016423	31.6385	833	36.5154	921	39.5261	1012	41.2848	1092	33.997	905	41.4933	1096	27.5255	728	45.299	1207	51.9538	1427	32.3765	883	53.5602	1560	51.6561	1476	12.544	352	32.3145	881	19.0465	500	21.6168	599	38.0105	1099	52.3255	1438	31.8494	833	24.084	636	27.3808	723	14.656	408	10.0373	280	18.5926	487	19.7036
Citrullus_lanatus_newGene_2897	902.804	50896	931.647	50287	756.382	41451	127.715	7231	702.312	40002	773.421	43723	117.016	6621	738.029	42101	96.0357	5649	723.07	42202	115.796	7221	85.4118	5227	18.9088	1134	37.8931	2211	216.827	12180	21.141	1254	192.195	11895	26.2354	1544	40.9814	2294	28.1056	1588	7.40985	419	25.768	1535	23.7639	1417	232.033	12994	23.5698
Cla009640	117.398	3929	81.6764	2618	58.0504	1889	23.9938	807	103.435	3498	73.1102	2454	57.212	1922	61.762	2092	37.5128	1310	55.1514	1911	57.5725	2132	45.5306	1654	0.670294	24	2.3408	82	2.33342	78	0.49625	18	0.955995	36	0.363502	13	1.86009	62	0.356252	12	0.109448	4	3.18529	113	2.20669	79	4.90896	164	2.04865
Cla018075	7.10845	175	4.62985	109	1.76045	42	3.28767	81	6.23362	155	2.39363	59	4.0404	100	6.65198	166	5.07289	130	5.72999	146	4.54226	124	18.9142	504	0.039388	2	0.364402	10	0.064158	2	0.261376	7	0	0	0.225457	6	0.821677	21	0	0	0.399423	10	0	0	0	0	0.053961	2	0.197722
Cla019702	16.948	1803	13.9251	1434	10.6289	1210	7.49209	902	17.1114	1858	12.4751	1345	14.8918	1670	13.3468	1460	8.33427	994	14.3828	1690	11.3995	1286	19.234	2434	1.86077	218	2.96899	317	1.87406	200	1.66644	193	2.04677	246	1.62317	188	3.84314	415	2.04066	244	1.64358	164	2.02049	253	1.71198	204	2.44632	290	2.46361
Citrullus_lanatus_newGene_3882	0.21506	7	0	0	0	0	0	0	0	0	0	0	0	0	0	0	0.066419	2	0	0	0	0	0	0	0	0	0.106787	4	0	0	0	0	0	0	0	0	0	0	0	0	0.14305	5	0	0	0.271236	9	0.108253	4	0.081498
Cla005585	0.011258	1	0.164746	13	0.001849	1	1.9401	149	2.08778	161	2.46962	189	0.001599	1	2.99145	231	0.007201	1	0.610015	49	0.050809	5	0.01314	2	3.0444	247	2.63113	208	1.96368	149	3.07421	247	0.010621	1	2.72043	217	0.007017	1	2.66888	204	0.010588	1	2.36217	190	2.51054	202	1.39128	106	3.68753
Cla018952	25.2335	1946	11.1412	823	35.6146	2670	24.6845	1912	6.86379	535	14.4701	1119	23.2658	1801	25.952	2025	7.86861	633	17.0439	1361	32.833	2801	9.16861	768	17.9625	1473	26.1174	2085	36.6349	2815	19.476	1580	26.9684	2283	18.47	1487	39.6357	3034	18.5964	1437	30.507	2358	20.2531	1650	15.5818	1271	10.9464	839	2.13225
Cla019759	69.7791	5012	52.6575	3621	49.9396	3487	44.3924	3202	57.4039	4166	59.1653	4261	59.8343	4313	57.2946	4164	45.022	3374	53.3095	3964	54.2314	4309	45.8465	3574	30.5103	2330	31.6202	2351	38.0025	2720	23.5477	1780	30.3414	2393	33.4542	2508	61.7457	4403	35.4925	2554	43.8159	3154	34.1974	2596	23.5477	1788	26.0491	1859	47.8426
Cla001505	2.63261	300	7.03175	712	5.00751	540	7.96371	840	6.40146	691	6.57013	702	6.47269	736	7.43727	790	11.6394	1310	7.75021	856	5.264	621	10.106	1159	0.410227	52	0.57652	71	0.394182	47	0.307319	35	0.682519	86	1.2475	147	4.01685	471	0.44924	54	1.148	137	0.303301	38	0.156015	20	0.242741	29	0.147127
Cla002139	0.642049	35	1.02623	53	0.530423	28	0.706249	38	0.253406	14	1.1815	64	1.85811	100	0.567343	31	0.891531	50	0.787431	44	2.10336	124	0.643126	38	0.501841	29	0.67534	38	1.49383	80	1.19079	67	0.474768	28	0.89234	50	0.408733	22	1.94376	104	0.410488	22	1.06162	60	0.149597	9	0.493677	27	0.71456
Cla011740	7.98402	114	18.9831	258	8.30979	115	8.29819	119	45.0327	645	13.4351	191	11.3782	162	9.71038	140	11.6071	172	15.5943	229	6.1732	97	27.2135	419	2.28737	35	4.20558	62	3.29117	47	1.37807	21	2.27064	36	2.90099	43	12.7524	180	2.79093	40	1.51644	22	1.41047	22	3.35255	51	6.28434	89	4.08299
Cla019996	0.081582	1	0.200445	2	0	0	0	0	0.289897	3	0	0	0	0	0.383294	4	0.051274	1	0	0	0	0	0	0	0.065415	1	0.421898	5	0.048319	1	0.155727	2	0	0	0.912893	10	0.812339	9	0.358421	4	0.16413	2	0.181626	2	0.160031	2	0.348046	4	0
Cla014943	13.7832	385	15.5222	415	21.5628	585	21.1412	592	16.7697	473	21.1735	592	13.8948	389	16.2323	458	20.5028	597	14.2979	413	16.7986	518	18.2751	553	23.4469	695	20.3998	589	20.423	568	26.4938	777	26.2809	805	31.1399	906	19.269	534	23.1804	648	24.4805	684	20.4698	603	28.9579	854	21.8902	606	21.9316
Cla021977	27.0705	1737	26.8037	1635	29.4189	1829	34.8083	2214	39.8479	2591	33.1247	2119	29.7268	1894	31.1905	2017	31.3299	2081	32.5458	2163	25.2681	1791	34.9819	2421	26.3053	1785	23.5484	1551	28.0048	1761	25.4731	1711	28.0248	1963	26.7599	1779	28.9521	1824	27.7437	1768	27.5662	1740	33.2173	2237	29.2509	1972	36.6465	2317	44.8504
Cla007400	66.5697	4833	65.9921	4637	54.2014	3818	50.1516	3716	48.6539	3534	42.7934	3154	42.3253	3082	58.2534	4324	65.9159	5051	48.3403	3619	67.0431	5458	55.4766	4426	0.607962	50	2.01122	154	0.601454	48	0.452823	38	0.671744	52	1.00065	81	11.5	834	1.08849	81	1.77611	125	0.820715	67	0.599592	49	0.826504	63	0.338764
Cla013124	1.82179	125	0.457241	33	0.555983	42	0.794063	47	1.1828	53	0.739611	30	0.312771	32	1.34961	83	0.380544	40	1.17183	121	0.179596	9	2.87857	247	1.68443	139	0.034286	4	3.96081	301	1.86661	149	2.80193	252	1.48476	152	0.739582	46	3.15675	238	1.11253	51	1.89655	172	3.86531	322	1.98253	116	1.43016
Cla014828	0.941186	56	0.199674	12	0.03552	3	0.0345	3	0.122062	7	0.343691	13	0.196178	12	0.621723	37	0.10077	5	1.15787	71	0.094272	7	10.2388	657	3.64841	230	8.3385	511	2.96052	175	12.3045	766	3.99786	260	3.79482	235	1.98477	116	8.10389	477	0.615945	37	8.41129	526	4.7485	297	11.5179	677	21.4185
Cla018110	15.528	1308	23.2363	1874	17.6803	1448	30.913	2614	11.0103	937	20.1321	1700	24.0165	2030	20.7483	1768	21.4804	1888	22.0133	1920	14.3262	1335	15.2956	1398	2.07069	186	3.48308	304	3.30196	278	1.18125	105	1.91827	178	3.65498	322	5.88371	492	3.0873	261	3.09379	262	2.10763	188	2.68404	239	1.53181	129	0.533963
Cla019383	7.76357	737	10.9793	998	5.82934	538	12.1173	1155	9.96155	955	11.6793	1112	10.5676	1007	9.05877	870	9.19949	911	9.44684	929	7.11858	748	9.74467	1004	0.278979	29	0.653274	65	0.288135	28	0.530472	53	0.281296	30	0.509691	51	0.719263	68	0.638826	61	0.705125	68	0.181462	19	0.115568	12	0.121393	12	0.080714
Cla007969	0	0	0.05596	3	0.055118	3	0.016362	1	0.053032	3	0	0	0.053032	3	0.052068	3	0	0	0	0	0	0	0	0	0.177063	8	0.329069	14	0.161313	7	0.341561	14	0.14219	6	0.256649	11	0	0	0.362587	14	0.01283	1	0.625376	26	0.169106	7	0.405268	16	0.655105
Citrullus_lanatus_newGene_1889	2.80928	160	1.16752	64	2.85442	158	2.10306	121	1.28088	74	3.09676	177	2.69678	154	2.24289	130	2.91532	174	3.36279	199	1.19727	76	3.12844	194	3.2804	199	2.42416	143	2.5872	147	3.14939	189	3.25295	204	3.18033	189	2.91771	165	2.7249	156	1.07078	62	3.54007	213	2.44315	147	2.76159	157	4.4287
Cla018590	3.78693	151	2.15778	82	2.1383	83	1.37462	55	1.36165	55	2.083	83	1.74404	70	2.96079	119	1.3295	56	2.5942	107	1.4696	65	10.0055	431	0.60591	26	1.38526	57	0.50123	20	0.533829	23	0.323125	15	0.271168	12	1.16587	46	0.56263	23	0.531917	22	1.10402	47	0.574199	25	1.67862	67	0.995544
Cla008056	0.064577	3	0.268926	11	0.16981	7	0.36638	15	5.34483	215	0.477794	20	0.427354	18	0.319584	13	0.287221	12	0.330318	14	0.310727	14	0.073856	4	1.40468	60	0.567901	24	0.208769	9	0.57811	25	0.31193	14	0.007618	1	0.107284	5	0.087825	4	0.009074	1	0.341408	15	1.04295	44	0.946046	38	0.121212
Cla006439	0.388137	30	0.16988	13	0.287428	21	0.338106	26	0.332699	26	0.324684	25	0.344285	27	0.361263	28	0.407006	33	0.488931	39	0.426235	36	0.942073	77	0	0	0.026182	3	0.027195	3	0.025758	3	0.074053	7	0.02596	3	0	0	0	0	0.081111	7	0.089758	8	0.013181	2	0.072977	6	0.243087
Cla013291	142.288	1763	225.381	2673	160.591	1934	1.95132	25	2.46408	31	2.0499	26	280.204	3484	49.8398	625	212.606	2748	2.87157	37	223.486	3063	43.6992	588	5.61624	74	14.1577	182	9.24007	115	5.95271	78	5.69709	78	8.11761	105	24.428	301	12.3627	154	9.3447	117	8.05391	106	7.318	96	8.16316	101	18.5867
Cla014741	66.0188	6967	25.6279	2590	38.5014	3950	13.4935	1430	27.0079	2880	22.078	2337	31.6622	3354	27.7734	2966	15.6299	1721	24.3877	2665	30.8832	3605	13.4392	1540	29.2821	3286	44.1305	4820	29.2188	3073	22.9508	2548	21.3453	2473	16.2893	1795	28.7669	3014	30.1647	3190	16.139	1707	28.5526	3184	17.8722	1994	28.4282	2980	6.77315
Cla014113	29.4932	1139	22.6721	838	17.2975	649	7.91912	307	22.6811	885	22.8368	884	26.2491	1017	22.1019	864	16.2128	653	19.6181	784	10.7916	461	20.448	857	0.822649	34	4.51085	181	5.4344	209	0.972558	40	1.06154	45	0.214764	9	5.82185	224	0.954903	37	6.28881	244	1.05673	44	1.49054	61	2.34952	91	3.49992
Cla016533	3.91904	356	1.80775	157	2.517	222	1.57884	144	2.61946	240	2.3327	213	2.3845	217	1.92957	177	2.85275	270	3.14247	295	2.6128	262	5.84996	576	1.72295	167	2.16889	204	2.84734	258	1.47778	141	1.79	179	1.18991	113	2.25226	203	1.45961	133	1.27281	116	2.36364	227	1.4776	142	2.90101	262	4.84692
Cla008643	16.7168	1041	14.983	860	15.3562	915	27.0414	1658	10.5959	656	10.448	733	14.6455	923	22.1168	1405	12.9655	995	11.1634	843	10.8075	819	18.3199	1206	18.3982	1193	27.7898	1729	21.6377	1305	12.4673	1020	25.4685	1721	28.0976	1761	21.0958	1258	17.4343	1051	20.7628	1466	22.6788	1470	26.8179	1706	24.6873	1452	26.4045
Cla015395	11.6973	1607	10.8285	1524	15.0527	2033	10.2988	1595	15.9604	2505	11.1852	1832	8.71691	1401	14.0645	2264	20.7257	3425	13.0069	2055	18.0107	3084	27.2285	4495	9.08165	1369	8.44251	1253	12.9492	1851	4.9826	861	10.318	1827	5.7436	868	8.39634	1184	5.55504	870	5.02427	715	9.36924	1490	7.83669	1140	7.52682	1185	16.1423
Cla017339	9.57284	296	6.49753	192	6.0114	181	4.01456	125	5.97204	187	7.13167	221	4.18299	130	12.0571	377	5.37726	174	6.06129	194	5.50275	188	10.4794	351	1.39358	46	1.86729	60	1.91482	59	1.56371	51	1.73257	59	2.15526	70	3.01226	93	1.29584	41	1.15267	36	1.10341	36	0.668526	22	0.349385	11	1.08251
Cla021412	9.93679	839	10.4496	845	10.0478	826	16.3823	1394	10.9892	937	13.8363	1176	12.5691	1067	11.8529	1012	12.276	1084	11.6756	1027	9.93068	928	13.4223	1229	1.86238	168	2.76953	244	2.76299	234	1.25033	112	2.0195	190	1.92074	171	4.91986	413	2.22022	189	3.11856	264	1.38386	124	1.50823	137	2.6473	222	7.99931
Cla011018	4.40406	253	2.5436	140	2.58722	145	1.97209	114	3.09756	180	2.44924	141	2.95478	171	2.30859	135	1.92931	116	2.48856	148	2.12391	135	1.86174	117	2.13489	131	1.55948	93	2.5326	145	2.55795	155	2.31606	146	1.71534	103	2.3944	137	2.27578	131	2.34146	135	2.94322	179	3.02303	184	2.94606	168	3.56932
Cla023019	1.01908	12	1.15477	13	0	0	0.479703	6	3.06759	35	0.530326	6	1.04747	12	0.655722	8	0.562458	7	0.664774	8	0.685366	9	0.059822	1	0.280354	4	0.4941	6	0.929013	11	0	0	0	0	0.168244	2	1.14922	13	0	0	0.281341	4	0.239351	3	0.106456	2	2.04813	23	1.15028
Citrullus_lanatus_newGene_1012	0	0	0	0	0	0	0	0	0	0	0	0	0.212313	10	0	0	0	0	0	0	0	0	0	0	0	0	0.224201	10	0.337583	15	0	0	0.267024	13	0.125307	6	0.34585	15	0.240069	11	0	0	0.121126	6	0.109023	5	0	0	0.939561
Cla012528	41.0802	2486	89.1431	5165	79.5552	4679	98.4641	5983	63.5294	3884	53.4704	3245	44.0485	2675	110.498	6765	73.6355	4649	78.5496	4921	53.7211	3596	90.0402	5913	0.392283	26	14.8832	933	2.82425	171	1.22788	79	2.31096	154	1.89651	120	23.0864	1387	3.03325	184	3.07304	187	3.57135	229	2.63058	169	5.69461	343	2.60734
Cla013150	3.54075	496	4.03636	561	4.46421	598	2.6208	381	3.878	556	1.98573	265	3.27597	462	3.57543	523	4.33245	638	3.41142	516	3.78615	583	6.07848	926	8.51864	1277	8.21173	1182	9.95692	1411	7.96365	1202	6.78447	1042	5.4413	798	9.17942	1310	9.32563	1264	6.45376	907	10.9409	1645	9.18101	1355	8.66343	1206	4.72105
Cla020667	2.83833	212	3.24939	285	3.22046	283	2.76915	250	3.83186	345	3.99419	298	3.33718	252	3.49189	261	4.39143	367	3.25326	296	3.18122	263	6.16726	521	0.032293	5	0.146882	18	0.084747	9	0.049224	7	0.031505	5	0.129453	17	0.057801	7	0.177319	22	0.017242	3	0.062457	8	0.112462	15	0.04659	7	0.090634
Cla013748	10.7485	1560	19.7483	2731	10.6947	1521	22.1577	3248	17.2244	2545	19.7192	2875	24.8264	3629	17.3892	2564	21.7825	3301	25.0183	3686	13.0871	2109	28.3393	4374	0.189025	30	0.366908	56	0.299317	44	0.207673	32	0.109025	18	0.162365	25	1.67749	244	0.300664	45	0.42345	63	0.197569	31	0.118795	19	0.133366	20	0.468279
Cla008323	0.112052	9	0.042232	4	0.183253	14	0.107289	9	0.228115	18	0.161077	13	0.117235	9	0.136074	11	0.182249	15	0.162623	13	0.107971	10	0.241619	20	0.265093	22	0.146481	12	0.150543	12	0.067531	6	0.096177	9	0.115181	10	0.199267	16	0.04036	4	0.312837	24	0.238	20	0.188342	16	0.255283	20	0.210468
Cla002712	6.35993	407	6.29288	386	5.69588	353	3.80548	245	6.62901	428	5.19874	334	5.74161	369	5.1795	336	5.5853	374	6.35438	422	5.70432	405	5.60113	388	3.52584	241	2.69499	180	2.4407	156	3.67103	248	2.45091	173	3.00792	202	3.7855	241	3.79415	244	3.34903	215	2.63452	179	3.4623	235	4.04823	258	3.05666
Cla003198	1.25828	112	1.41929	173	1.08331	132	1.23118	111	1.92134	156	1.54338	164	0.971143	117	1.17477	110	1.13271	119	1.08948	121	1.32943	158	1.15917	127	0.065536	9	0.024541	5	0.458889	44	0.226473	22	0.201626	33	0.853584	85	0.276713	44	0.19555	28	0.358548	29	0.509152	42	0.681982	45	0.383598	38	0.604773
Cla001664	187.846	10240	182.781	9540	190.57	10098	171.967	9413	198.625	10939	194.506	10632	189.136	10347	181.386	10005	190.167	10815	188.376	10631	192.12	11584	194.847	11528	175.033	10144	173.717	9801	178.806	9712	187.538	10755	184.594	11046	192.562	10957	160.337	8677	207.145	11313	182.035	9945	183.553	10573	176.1	10148	166.352	9007	114.133
Cla007856	33.6795	4341	50.8215	6272	36.2092	4499	36.3568	4775	70.0638	9073	52.9696	6824	42.5959	5594	32.3358	4179	44.4572	6069	44.7982	6032	30.3157	4281	51.8408	7233	1.14558	160	1.44219	196	0.857141	113	3.0832	426	2.81056	405	4.86897	666	4.46826	582	3.89419	512	3.07421	404	0.880443	122	1.34978	188	0.682182	89	2.42885
Cla005623	10.8246	229	16.473	333	10.6021	218	11.2813	239	12.5965	269	17.0003	360	14.9088	316	14.9407	319	12.998	286	11.1314	243	11.4803	268	9.98099	229	4.60801	104	6.28029	138	6.6029	139	4.68097	104	3.9976	93	6.54217	144	12.5936	264	5.03602	107	5.09796	108	3.70825	83	5.17424	116	7.24053	152	7.45266
Cla013430	4.93954	434	3.92022	344	6.22537	531	3.81021	319	17.8781	1607	5.15602	465	4.26466	376	4.88865	430	5.51848	523	3.99766	361	4.60063	459	21.8622	2102	11.3306	1081	13.4722	1188	18.4818	1569	6.21096	560	8.63234	816	8.2134	755	12.2863	1109	28.9782	2544	7.26324	645	11.9402	1070	10.5423	963	12.6009	1065	30.7026
Cla022865	10.0516	129	2.87238	36	23.1201	287	12.1699	156	3.75782	49	4.13289	53	1.25049	16	4.21788	55	2.68335	36	2.17361	29	8.15943	116	2.3056	32	3.4008	47	3.61269	48	5.13711	66	0.463361	7	1.53926	22	2.63576	36	20.6191	261	0.720459	10	1.82861	24	0.664285	9	0.525676	8	0.845166	11	16.5934
Cla018315	12.511	537	11.4728	471	8.52927	356	9.79295	422	12.4583	540	10.1142	435	9.90494	427	12.4192	539	11.0604	495	12.6661	563	12.0754	573	13.3201	620	10.533	481	8.07883	359	11.3771	487	9.38737	424	10.6815	503	9.48212	425	11.1133	474	13.1247	564	11.7043	503	11.4636	520	9.3877	426	9.08621	387	11.2577
Cla017569	0.49112	25	0.641793	31	0.566822	28	0.524571	26	0.791788	40	1.1038	55	0.669457	34	0.34389	18	1.16699	60	0.868715	45	0.487669	27	1.04957	57	0.745256	39	0.509089	26	0.841398	42	0.637827	34	0.49164	27	0.180089	10	0.362716	18	0.601943	30	0.720916	36	0.982937	52	0.450198	24	0.891843	44	0.902865
Cla007427	17.3853	877	4.1978	200	17.8348	861	16.25	810	7.05583	360	8.61458	431	6.26646	313	9.23635	474	5.10297	268	4.18432	217	6.2457	350	5.33972	288	26.1569	1392	17.0064	909	68.5387	3430	6.42302	340	14.5327	819	7.69298	407	30.9525	1548	9.13163	463	25.1501	1278	19.0697	1043	9.00613	474	15.517	771	52.2314
Cla019682	1.38118	220	2.93753	455	1.54908	210	5.43717	831	4.71498	698	3.72653	603	6.26766	1021	6.3614	1011	7.78939	1312	7.01449	1158	3.62926	636	3.72061	620	3.94759	663	3.46203	570	1.37282	218	2.20294	318	4.00406	679	3.7798	625	3.0876	500	2.27485	223	6.72284	1083	4.44968	745	4.963	818	3.55061	574	3.71113
Cla010527	21.851	794	22.3666	778	21.0773	745	16.3594	597	26.7867	984	23.9668	874	19.2608	703	21.7361	799	25.585	970	27.6159	1039	13.5066	543	31.4689	1241	5.39247	209	8.43116	317	6.37498	231	6.03055	231	6.35911	254	6.12574	233	7.31774	264	7.17182	262	5.62557	205	7.43512	286	7.11366	274	8.1611	295	7.45421
Cla020873	43.818	2160	36.5925	1732	31.6725	1531	53.8015	2661	35.2301	1760	37.8087	1876	48.7469	2434	37.4469	1883	35.6153	1848	47.1626	2425	37.5915	2058	34.2833	1831	12.8358	674	12.7295	659	13.8621	682	14.9888	779	9.55384	529	13.3973	684	15.1184	745	11.4652	566	11.9885	595	12.8419	678	12.4617	650	14.463	711	14.7839
Cla011542	38.8276	6042	19.4942	2904	57.1919	8650	32.9256	5145	16.3287	2567	29.2136	4558	43.8209	6843	45.5162	7166	34.9309	5590	31.3732	5054	42.0985	7246	28.6517	4839	141.49	23404	192.951	31071	121.968	18801	140.588	23012	147.752	24930	182.672	29667	125.56	19347	178.884	27885	105.295	16420	144.22	23710	111.043	18265	118.199	18268	50.038
Cla013089	45.6011	2450	108.735	5565	62.6709	3267	45.0748	2420	98.1417	5298	56.6918	3036	69.3051	3714	87.6304	4775	112.544	6302	90.6018	5004	69.4405	4118	144.674	8387	3.78865	222	9.8498	548	2.44059	130	7.9939	455	9.83218	574	10.2992	582	5.04349	274	13.0807	710	6.029	321	6.56221	374	6.02559	345	6.50943	347	1.32001
Cla008832	1.09645	161	1.80056	212	1.09186	131	1.42043	106	1.88799	241	1.50458	211	1.1804	135	0.962837	157	1.41081	192	1.07449	133	1.29207	150	3.22806	557	0.243667	43	0.436509	75	0.372672	63	0.074991	14	0.231502	43	0.050886	9	1.28833	211	0.073216	13	0.331235	56	0.23312	41	0.125489	22	0.160382	27	1.1106
Cla015241	36.9964	5879	28.7415	4340	30.7415	4740	40.2861	6455	20.4785	3260	34.2135	5473	38.4415	6155	30.3956	4893	20.5351	3397	28.4209	4679	25.4469	4459	23.2344	3990	9.83095	1574	9.27184	1491	10.5085	1595	9.13588	1451	9.8391	1653	13.629	2210	19.7357	3073	15.0536	2326	15.3094	2397	11.8594	1966	10.3488	1680	9.48399	1469	11.4513
Cla013483	54.9232	1754	75.2054	2299	80.285	2492	62.596	2007	85.6832	2764	35.1001	1124	25.9083	830	33.9386	1097	46.736	1557	31.3274	1036	39.2631	1387	91.5107	3171	27.2713	926	45.4262	1501	48.9296	1557	24.1245	811	41.0961	1441	45.7906	1526	42.7589	1355	33.0934	1059	34.5416	1106	41.1105	1387	40.5562	1369	43.9636	1394	41.0686
Cla021222	1.8043	144	3.11998	240	1.82318	142	1.8984	151	2.74822	245	4.2095	339	3.24298	240	1.48978	128	2.96106	229	3.71991	329	1.60485	141	4.96377	405	0.024656	4	0.062727	8	0	0	0	0	0.076739	7	0.080886	7	0.127198	15	0.210823	16	0.095864	12	0.070065	8	0.016905	3	0.051996	6	0.467856
Citrullus_lanatus_newGene_1660	0.989609	48	0.620672	31	1.24322	56	0.802657	41	0.769346	35	0.922054	40	0.337638	18	0.767773	34	0.590901	32	0.712959	35	1.09457	45	1.07747	36	0.597903	20	0.891011	46	1.73548	71	0.766498	36	0.583554	30	0.321886	15	1.63901	78	1.40948	67	0.732863	33	1.39032	65	1.47983	62	1.90754	76	4.06125
Cla020471	7.9633	1169	4.08934	483	9.66489	1281	5.38477	701	4.84481	617	4.10254	544	3.76902	474	3.72648	507	5.19807	688	4.93925	678	6.71268	998	4.34768	612	12.8734	1855	4.89394	697	5.32167	739	2.25096	336	2.58975	341	2.97749	369	4.7346	583	2.04695	296	2.92305	392	1.26296	195	4.86963	697	2.94767	390	7.19651
Cla020309	1.72153	85	2.17064	102	2.61419	125	0.222095	11	2.44374	121	1.96287	97	0.186383	10	0.182964	10	0.148208	8	0.207931	11	2.09612	114	0.214917	12	1.33204	70	3.77782	192	0.156965	8	0.154904	8	0.177472	10	0.190682	10	0.203888	10	3.9355	194	0.160033	8	2.19603	114	0.145311	8	0.719556	35	1.66752
Cla008328	195.835	12316	79.4252	4783	203.623	12448	97.3046	6145	67.0902	4263	86.4912	5455	177.04	11174	167.697	10671	85.3286	5599	105.901	6895	187.018	13010	43.1184	2943	813.905	54415	640.362	41679	621.475	38943	685.639	45361	540.956	37345	587.853	38588	567.451	35426	685.731	43204	592.338	37334	627.359	41688	522.714	34751	619.393	38691	258.339
Cla014837	18.3197	433	18.3349	414	14.6422	336	11.4546	272	18.567	443	14.1137	334	15.4897	367	12.8438	307	16.7352	412	18.4257	450	13.2788	347	20.6862	530	1.87086	47	1.97083	49	2.96092	70	2.49353	62	2.25788	59	2.70739	67	6.13071	144	1.43415	34	2.33254	56	2.00574	50	1.14785	29	2.31582	55	3.47663
Cla008193	24.5205	2319	17.4144	1571	21.4081	1965	15.1682	1441	17.6788	1693	19.8495	1881	17.352	1647	21.2493	2031	16.5008	1625	17.0109	1665	16.6464	1738	14.9199	1531	5.56633	556	10.501	1028	7.82421	739	5.34192	530	5.87031	607	7.23314	715	17.4771	1642	6.27441	596	8.55952	817	7.22248	729	5.29177	529	9.22357	872	10.5174
Cla002264	0.17415	4	0	0	0.185484	4	0	0	0	0	0	0	0	0	0	0	0.180618	4	0	0	0	0	0	0	0	0	0.050086	2	0	0	0	0	0	0	0.130051	3	1.64195	35	0.281024	6	0.078091	2	0.291452	7	0.126928	3	0.239923	6	0
Cla019425	77.2046	3058	62.8102	2307	76.7932	2931	57.6295	2193	68.6988	2635	69.2936	2697	65.9216	2525	75.1691	2926	65.3545	2613	78.3129	3133	72.0139	3087	62.9631	2648	140.589	6054	118.687	4768	144.014	5817	147.238	6069	133.601	5724	131.517	5261	112.324	4339	145.56	5728	122.994	4869	135.534	5565	139.97	5822	137.246	5412	134.849
Cla001542	5.65653	172	7.01606	204	7.26503	214	3.71168	113	17.1005	523	6.78906	206	6.39047	195	6.71681	206	17.3155	547	15.4529	484	5.893	198	12.2115	401	13.8296	445	7.41269	233	15.1316	457	13.8938	443	9.73015	324	20.982	663	12.3946	373	9.55887	290	7.3272	223	8.01848	257	13.7355	440	11.0448	332	19.6544
Cla020300	31.3678	561	165.82	2837	74.3511	1292	183.082	3285	205.417	3708	147.032	2635	113.78	2040	99.373	1797	115.994	2163	123.441	2284	127.984	2530	272.808	5290	17.4801	332	82.7339	1530	8.44937	151	32.4438	610	57.2975	1124	112.944	2107	25.3111	449	24.0513	431	65.8525	1180	3.17586	60	24.5407	464	4.47918	80	31.7206
Cla005816	27.7143	3118	17.1824	2229	19.2144	2066	16.8561	2116	23.319	2677	17.0497	2306	18.8388	2666	28.0229	2986	17.9356	2524	22.7485	2489	17.4881	2768	24.0397	3223	14.4669	2175	16.7902	2468	17.3435	2460	18.6767	2699	13.7859	2210	18.1061	2088	28.9552	3123	21.5306	3155	15.6538	1721	26.229	3956	16.5665	2563	20.1799	2864	11.8302
Cla004472	125.998	3997	129.394	3943	121.443	3756	130.481	4112	116.491	3726	118.512	3770	119.2	3777	118.623	3787	121.704	3991	123.556	4033	123.941	4324	118.636	4050	156.411	5295	175.729	5768	144.146	4563	180.173	6048	176.935	6168	164.952	5491	155.488	4919	216.599	6928	161.072	5147	169.545	5710	193.07	6515	193.18	6129	144.734
Cla004990	14.4493	1121	19.5087	1468	16.0449	1213	14.0615	1113	30.6389	2414	19.7531	1543	23.3743	1836	16.062	1269	18.0962	1487	25.5361	2062	12.8701	1107	24.6307	2090	1.67783	139	2.17967	176	2.54125	196	1.62974	127	2.33113	198	1.70163	142	4.19994	325	2.01119	154	3.03823	240	1.83062	148	1.35972	107	1.26394	93	0.613964
Cla022007	4.45177	190	4.14707	170	5.17388	215	2.35298	101	3.38852	146	2.95268	127	3.21952	138	3.66527	159	4.31458	192	4.15409	184	4.52889	214	4.20389	195	1.0249	47	1.77649	79	2.50992	107	0.771242	35	0.604486	29	1.23453	55	3.18442	135	1.3773	59	2.1029	90	1.99531	90	1.75137	79	2.30207	98	1.91539
Cla015033	13.9928	804	18.2565	1011	15.9007	896	25.4527	1477	19.2271	1134	20.5995	1198	18.2212	1045	22.9767	1340	18.4411	1118	19.4245	1163	22.1669	1412	19.9177	1260	3.77713	233	4.49415	268	2.92491	170	7.93937	482	7.43059	475	10.5565	644	8.1186	465	10.6264	613	13.758	795	6.07272	370	6.92018	423	4.14362	237	4.91792
Cla008267	0.980128	17	0.350011	6	0.555852	9	0.177162	3	0.908271	16	0.068489	2	0.987339	17	0.841869	15	0.756608	14	0	0	1.01174	19	0.057178	2	0.017123	1	0.278619	5	0.131207	3	0	0	0	0	0.059454	2	0	0	0.797828	14	0	0	0	0	0.230506	5	0	0	0
Cla002657	10.1114	709	4.23152	284	6.03345	411	0.672129	48	5.7785	409	4.75033	334	3.04124	214	4.14236	294	5.2106	381	4.61051	335	5.50735	427	15.0271	1143	0.940836	71	1.45666	106	0.712791	50	1.54052	114	0.448041	35	0.939126	69	1.72897	121	4.03074	283	0.698206	50	1.66874	124	1.47485	110	1.92424	134	0.029518
Cla022998	17.7405	898	21.4564	1049	21.3904	1010	18.691	975	19.7398	1067	18.0891	912	16.3351	902	20.0581	1074	21.2197	1192	20.6959	1160	17.3817	983	21.6241	1203	17.1165	895	17.825	842	19.4114	979	17.6226	897	17.3292	968	21.9352	1152	16.2491	868	22.2332	1072	22.2927	1169	18.6841	1013	19.6265	1024	18.8401	929	24.8057
Cla001482	27.8498	2672	6.11485	457	14.7783	676	7.31931	635	24.8027	1174	6.97041	551	4.81231	358	47.4534	4876	5.94121	489	7.03	618	5.65502	495	19.4047	1966	9.04315	824	7.50568	682	10.6702	927	5.24193	339	8.12517	822	7.55278	755	5.34189	459	4.77075	382	7.31431	629	12.9607	672	14.3801	783	7.86016	650	31.3755
Cla019181	10.365	1587	13.4694	2070	11.0725	1714	18.5144	3015	11.6694	1888	15.6475	2496	10.7353	1694	18.193	2939	17.639	2895	13.0572	2080	14.7493	2586	17.935	3116	13.2083	2427	20.2127	3283	8.96528	1569	11.0065	1906	25.8211	3383	13.5297	2531	11.8197	1882	8.02478	1376	19.3528	3426	9.43009	1667	10.1409	1689	6.58288	1040	14.5056
Cla023039	32.5602	2008	33.0666	1972	25.521	1566	20.3017	1250	28.0427	1787	25.9206	1638	24.9781	1593	26.8641	1625	27.9557	1772	22.6669	1417	26.9532	1819	36.7161	2528	12.7265	824	13.695	876	15.9572	1040	10.8051	774	12.0565	802	7.16905	613	22.0383	1355	12.767	769	15.2042	956	14.7226	991	9.41744	606	16.1181	1005	22.1322
Cla008508	6.49533	256	7.21472	272	7.17238	275	5.43012	215	8.40785	334	6.57899	260	5.48926	217	5.5862	223	5.91184	243	5.97772	244	5.23361	228	5.97802	256	3.59622	151	4.46279	182	4.97462	195	2.96226	123	4.5155	195	5.07599	209	6.03768	236	5.08883	201	4.1045	162	3.46668	144	3.53091	147	2.98776	117	2.37491
Cla015574	1.09206	83	1.41879	118	1.45186	122	0.866841	76	1.33989	117	1.29032	109	1.24792	109	1.98165	152	1.63	147	0.85489	77	1.04684	101	1.42821	127	0.044746	5	0.593226	54	0.31338	27	0.124274	12	0.138705	14	0.15737	15	0.879062	76	0.446689	39	0.144054	13	0.29222	27	0.601251	55	0.570388	49	1.27998
Cla023158	1.81177	51	1.42159	38	0.494193	14	1.18314	33	1.41835	40	0.526525	15	0.477688	14	0.942159	27	0.824895	24	1.09849	32	2.08832	64	1.16316	35	0.17487	6	0.429423	13	0.881137	25	0	0	0.06774	3	0.071242	3	0.299627	9	0.14845	5	0.037098	2	0.035188	2	0.13787	5	0.702981	20	0.307236
Cla022883	106.96	5621	177.227	8934	195.698	10156	291.241	15278	176.397	9375	196.044	10315	187.837	9898	236.274	12546	189.502	10247	199.153	10897	199.485	11615	176.125	10084	178.662	10139	200.656	10872	181.899	9792	222.32	12218	227.915	13124	268.756	14521	241.906	12886	238.334	12492	270.745	14255	163.1	9144	191.785	10824	168.644	8921	77.0059
Cla022748	7.69505	675	9.48138	768	7.30282	614	7.25786	637	11.5723	1013	8.10886	712	8.44887	742	7.3724	642	8.06537	737	9.47807	848	6.88693	653	8.5621	791	1.46736	136	1.47628	132	1.9988	177	1.30742	120	2.28867	221	2.22395	204	2.43378	195	1.60539	142	1.96451	175	1.04351	97	0.902581	82	1.25414	110	1.42846
Cla006426	0	0	0	0	0	0	0	0	0	0	0	0	0	0	0	0	0	0	0	0	0	0	0	0	0	0	0	0	0.049049	3	0	0	0	0	0	0	0	0	0	0	0	0	0	0	0	0	0	0	1.8464
Cla020044	22.3704	603	23.7375	612	16.9304	443	30.2267	818	13.398	365	18.1663	491	21.9243	593	28.7434	783	10.3765	292	28.183	786	21.565	643	6.19861	182	8.04613	231	13.4232	374	7.70524	207	8.72699	248	8.73742	259	12.0497	339	25.0751	671	11.6535	315	21.626	584	4.81886	138	5.9219	169	7.46199	200	1.40016
Cla019267	129.878	6720	183.033	9121	135.041	6808	543.932	28246	87.2031	4572	178.205	9235	249.518	13015	311.248	16371	180.445	9808	257.227	13812	218.292	12485	101.91	5760	42.0331	2310	131.105	6954	47.5714	2425	67.4606	3611	110.826	6232	230.774	12415	131.644	6717	210.025	10748	232.779	12044	32.506	1798	53.5982	2874	53.0029	2708	66.9936
Cla000752	0.164051	6	0	0	0.361916	12	0.020496	1	0.234939	9	0.180499	7	0.162659	6	0.059824	3	0	0	0.058276	3	0.177676	7	0.100486	4	0.056751	3	0	0	0.121504	5	0.172046	7	0.013786	1	0.028997	2	0.068701	3	0	0	0.120395	5	0.011776	1	0	0	0.181609	7	0.182907
Cla001500	10.9642	230	7.73762	156	7.06361	144	16.9076	356	4.43236	94	5.14513	109	3.95649	84	9.03036	192	5.47627	120	6.28819	137	6.99672	163	7.17228	164	21.1434	472	17.0205	370	33.9573	710	22.4505	496	16.7935	387	40.5297	887	16.4473	343	15.8018	332	43.7758	920	19.8331	440	40.747	903	14.2104	296	83.6121
Cla003508	14.5412	668	71.8935	3125	20.9814	922	19.1874	882	35.0279	1605	24.2087	1102	10.8693	504	18.9252	868	31.1115	1446	16.0736	763	43.5825	2196	26.5007	1279	24.8932	1181	43.8431	2020	32.706	1452	58.3276	2773	92.4931	4498	84.9877	3992	24.9742	1146	41.4321	1879	88.9252	4132	33.9391	1649	105.016	4925	21.573	934	35.6535
Cla015396	58.4353	843	219.554	3030	89.3472	1252	138.524	2005	210.951	3072	154.788	2237	83.8794	1214	109.309	1594	159.103	2393	120.877	1804	156.282	2492	175.658	2748	27.2876	419	50.2017	749	27.2821	392	26.79	407	26.1488	414	26.5348	400	35.2025	504	22.6638	328	30.8807	447	11.1701	171	25.2167	385	25.3228	363	34.8892
Cla015293	20.6392	1018	30.1819	1425	17.1749	824	19.6801	975	44.3984	2212	30.4041	1504	24.4811	1212	23.8417	1190	32.916	1694	43.3778	2215	13.9088	759	52.5158	2811	0.869935	46	1.76489	91	0.794338	40	2.56865	134	1.47376	80	3.37018	174	1.33374	66	3.4568	171	0.402766	20	2.87366	150	1.34799	71	1.6568	82	2.56873
Cla017336	18.0629	728	67.6089	2606	23.5511	922	19.4497	787	32.1425	1308	24.0918	973	35.6414	1440	21.9068	893	49.8644	2095	41.0125	1710	25.2268	1124	51.2973	2242	0.021285	1	0.180312	8	0.051226	3	0	0	0	0	0.041076	2	0	0	0.179674	8	0.050928	3	0	0	0.065784	3	0	0	0
Cla015370	57.5772	2902	74.2294	3595	102.694	5080	104.584	5289	69.6657	3556	92.7098	4709	104.581	5322	88.9532	4561	103.758	5470	86.0927	4499	85.3439	4768	93.0929	5122	190.653	10278	170.859	9003	138.99	7034	186.392	9920	179.874	9981	154.201	8148	169.451	8523	204.989	10398	141.605	7177	169.769	9096	162.621	8655	192.894	9707	155.695
Cla015967	0.850607	85	0.330227	33	0.473568	48	0.503018	52	0.168243	18	0.306775	32	0.608015	63	0.748228	78	0.386854	29	0.387281	42	0.389286	45	1.07206	116	5.18098	558	4.86642	400	5.31963	538	6.3785	683	2.96493	325	4.48754	357	10.9291	870	11.0123	870	3.39839	344	10.5	839	8.05581	862	9.0801	914	2.46392
Citrullus_lanatus_newGene_313	2.05748	253	2.32022	273	2.2918	253	7.88608	914	3.51221	433	3.24784	401	3.75437	461	1.52133	173	3.14256	401	1.88363	208	2.98016	406	4.50383	598	3.20412	393	1.24514	159	3.2631	383	1.31709	171	2.49034	316	3.9768	471	1.65751	202	1.35273	156	6.27329	769	2.97311	385	3.73379	485	2.74584	335	1.90363
Cla016401	0.428108	35	0.318567	25	1.45082	114	1.74146	142	0.425476	35	0.654187	53	0.313757	26	0.96801	80	0.478568	41	1.26079	106	0.553112	50	0.954047	84	5.82288	500	2.94251	246	10.0536	809	3.16297	269	6.67371	592	7.33159	618	1.04249	84	6.15356	498	7.49707	607	3.14824	269	6.41874	548	2.79572	225	7.88201
Cla017463	3.073	112	1.20713	47	0.559726	25	0.138678	7	1.91289	73	1.71504	62	0.642804	29	0.557833	25	0.093615	5	1.04829	41	0.19321	9	3.60015	139	3.63404	149	2.46412	100	1.84496	73	6.77727	271	3.04567	121	3.9451	160	0.934912	34	3.28837	135	1.7576	70	4.22735	177	4.14351	162	7.4948	264	3.59824
Cla011249	23.371	1167	24.5733	1175	23.2573	1129	19.6299	984	35.2402	1777	28.9869	1451	29.8474	1495	26.8293	1355	26.7577	1394	29.8005	1540	20.9366	1156	31.6024	1712	1.50674	80	3.07949	160	1.32495	66	2.27994	120	1.52181	84	3.53824	185	4.08897	203	5.31662	266	3.5012	176	1.46063	78	1.22687	65	0.887086	44	0.168598
Cla012193	11.9867	570	17.7227	807	19.4891	901	22.4848	1073	16.5583	795	17.7933	848	15.3807	734	16.896	813	22.2424	1103	17.2785	851	17.6124	926	20.9757	1082	16.8326	851	18.8299	927	22.58	1070	19.9977	1000	24.4879	1278	27.8065	1380	18.6421	880	19.0822	909	16.9749	809	24.6328	1237	28.4896	1432	22.0705	1042	28.7405
Cla011423	64.7874	6287	23.9844	2229	44.7132	4218	13.261	1293	69.1746	6782	55.1892	5370	52.575	5120	43.9225	4313	37.619	3809	54.1041	5435	17.9638	1929	48.5919	5118	5.11626	528	5.14452	517	4.09075	396	4.51972	462	3.5844	382	4.4526	451	19.6113	1890	6.13149	597	7.75438	755	3.19185	328	3.07844	316	3.75842	363	10.322
Cla021470	18.8602	1299	4.97592	328	6.52329	437	3.10371	215	6.36938	444	4.11475	285	6.03226	417	5.21937	364	2.64155	190	6.3083	450	5.72505	436	4.29144	321	7.38439	541	12.4057	884	13.2278	908	6.92532	502	6.20577	469	6.16509	444	11.069	757	6.45649	446	8.0917	559	9.42487	686	5.60081	408	20.2866	1388	18.5258
Cla017458	4.89096	140	2.65747	73	3.51929	98	327.724	9368	174.073	5007	228.131	6512	216.607	6188	278.599	8025	1.38192	42	207.469	6115	294.624	9277	141.916	4385	753.931	22816	9.80187	289	778.396	22079	995.002	29798	944.513	29515	7.77349	231	11.413	323	7.66627	219	640.335	18269	8.06913	243	1039.41	31279	1089.41	30803	484.01
Cla018744	0.499077	7	1.72647	23	3.42336	46	4.36656	60	0.187908	3	2.73701	38	2.03602	28	4.05412	56	3.85536	55	4.01672	57	2.55832	39	1.86387	28	2.18731	32	1.53396	22	0.814179	12	0.594132	9	0.803638	12	1.02423	15	1.0884	15	1.71364	24	0.781785	11	0.768429	12	0.24752	4	0.208213	3	1.15614
Cla006655	5.80187	288	3.62951	173	47.8533	2305	65.189	3244	4.48249	225	16.8827	839	7.89098	393	8.28892	416	12.8417	664	6.35214	326	8.89407	488	19.7505	1063	0.056564	3	6.71228	345	0.485577	24	1.26435	66	1.76626	97	1.45337	76	2.90587	143	0.617747	31	1.97998	99	0.237323	13	0.088919	5	0.272081	14	0.083446
Cla020738	2.14285	45	0.406453	9	1.36573	28	1.05654	23	3.3043	70	0.545143	12	0.95917	21	2.17097	47	1.05103	23	0.950298	21	0.16808	4	1.8027	42	0	0	0.671502	15	0.055747	2	0.072056	2	0	0	0.050085	2	0	0	0.195684	5	0.192349	5	0	0	0.086542	2	0.296056	7	0.336947
Cla022885	20.684	1204	27.3976	1480	13.0508	742	12.1392	748	32.9407	1934	22.5549	1354	19.3706	1118	16.1321	969	21.4835	1281	22.4052	1350	14.821	962	27.3513	1635	0.181962	13	0.342518	24	0.275052	19	0.157217	11	0.201259	15	0.224162	15	0.582282	38	0.1506	11	0.617677	36	0.282951	21	0.328272	23	0.207341	14	0.152311
Cla018697	0.848347	16	1.37945	24	0.801245	14	0.905538	17	1.85316	34	0.63469	12	1.57602	29	0.387153	7	0.742082	14	0.626304	12	1.09108	22	1.9761	39	2.14449	41	1.51029	28	2.00722	36	2.21772	42	2.38268	47	1.92052	36	3.36993	60	0.785504	14	1.43871	26	1.75474	33	0.812681	16	3.03815	54	3.26402
Cla021806	1.46062	61	1.63411	66	1.29661	53	2.74677	115	1.75247	74	2.30859	97	2.65941	111	3.01379	127	2.2986	100	1.11444	48	1.651	76	1.61081	73	0.868127	39	3.92147	169	1.40929	59	1.82629	80	1.87703	86	1.87509	82	3.53095	146	2.1906	92	1.66875	70	1.36467	60	0.959499	43	1.52652	64	4.30092
Cla020343	0.074364	3	0	0	0	0	0.111082	4	0	0	0	0	0	0	0	0	0	0	0	0	0	0	0	0	0.128938	4	0.14346	5	0	0	0.07045	3	0.20006	7	0.102351	3	0.079901	3	0.206593	6	0	0	0.157175	5	0.130367	4	0.090337	3	0
Cla008085	1.00562	9	0.114445	1	0.235042	3	0	0	0	0	0	0	0	0	0	0	0	0	0.668818	7	0	0	3.41755	33	0.656429	7	6.19237	57	9.04224	80	0.929277	9	3.55439	35	0.057327	1	0.408627	4	1.06705	10	0	0	8.89582	83	2.5045	24	37.395	328	91.269
Cla011761	54.6495	2010	6.99102	249	18.9399	671	20.1401	734	15.1942	559	14.2895	523	8.73599	324	32.0249	1174	7.47589	284	5.14497	195	11.422	470	19.0854	753	25.586	988	66.8629	2501	27.1462	995	21.5207	832	29.9037	1191	33.6729	1274	74.6438	2695	16.9905	621	32.3576	1180	17.9862	691	17.9006	697	24.4113	884	258.205
Cla007153	2.85462	52	2.32391	41	2.4894	44	2.15135	40	3.67924	68	1.54579	29	3.70206	68	2.32194	43	3.20964	61	3.3131	63	3.07764	62	4.3427	86	0.30641	6	0.077497	2	0.797368	15	0.172621	4	0.089607	2	0	0	0.162351	3	0.462604	9	0.641359	12	0	0	0.107364	3	0	0	0.11419
Cla012693	0.595604	59	0.062652	6	0.055232	5	0	0	0.515897	52	0.061954	7	0.119294	13	0.093856	10	0.100174	11	0.113947	13	0.110356	13	1.47985	151	0	0	0.253471	26	0.62589	48	0.218761	25	0.359813	31	0.14145	14	0.152343	16	0.163076	16	0.110159	12	2.29382	218	1.39213	133	1.48948	110	2.13607
Cla013692	13.1598	533	6.44817	251	4.51376	178	2.81408	115	7.45458	305	7.94725	323	5.0359	205	6.2067	255	3.7269	158	5.60144	235	3.70241	166	16.0896	708	1.77983	77	2.18677	92	1.8399	75	1.28443	55	2.81697	126	1.74194	74	2.08984	85	1.32545	54	1.83275	75	1.09329	47	0.874761	38	0.900105	37	6.77768
Cla016011	0.263649	14	0.624882	31	0.199377	11	0.756708	40	0.521686	28	0.219544	21	0.451594	24	0.160102	9	0.255494	25	0.725949	39	0.216044	20	3.0052	209	0.015118	2	0.497297	48	0.102082	10	0.041838	5	0.058229	6	0.073247	8	0.162137	9	0.473438	27	0.207021	11	0	0	0.013602	2	0.03474	2	0.779345
Cla006379	8.13133	473	4.00087	223	7.46523	422	10.4308	609	3.90325	230	7.1616	418	12.8983	753	7.78896	459	2.08427	127	9.12305	549	3.69818	238	2.85588	181	0.694234	43	1.50945	91	2.25706	131	0.2118	13	0.800279	52	0.194731	12	1.29709	75	0.725149	43	0.25938	16	3.5154	216	1.62792	101	2.69641	156	2.87491
Cla009165	4.50465	356	4.92341	282	2.612	199	2.95294	235	3.47062	253	2.8646	234	2.37539	174	2.246	174	2.61573	213	3.10947	234	2.57565	226	11.1522	924	4.77905	325	9.34637	860	4.82113	401	3.50355	304	3.8355	320	2.75411	184	6.86705	533	3.8121	312	3.08539	258	6.41531	523	5.08362	476	9.02582	686	5.44177
Citrullus_lanatus_newGene_3184	0	0	0.162738	10	0	0	0	0	0.176758	12	0	0	0	0	0	0	0	0	0.159597	11	0	0	0.092215	7	0	0	0.592162	38	0.643145	40	0	0	0.544792	38	0	0	0	0	0	0	0	0	0.474707	32	0	0	0.880562	55	0
Cla021185	2.13485	116	1.59061	71	1.25424	54	0.421988	19	1.93839	127	1.76985	93	1.40154	86	0.883464	42	0.939132	67	2.29579	102	0.982093	60	3.18877	144	0	0	0.414075	32	0.284429	21	0	0	0	0	0	0	0.277631	20	0	0	0.05158	4	0	0	0	0	0.028266	3	0.19763
Cla016012	31.712	950	26.1548	750	28.6377	836	10.4134	315	20.2464	614	19.8359	597	21.4861	645	22.1433	673	13.5328	423	37.2138	1152	22.8711	761	98.4851	3202	3.73963	125	11.487	357	6.89528	211	1.65599	54	2.7076	90	1.9916	65	9.98348	298	6.85141	207	1.71167	53	6.23301	197	2.70584	88	5.03287	152	61.2912
Cla017226	47.5571	2981	21.2794	1301	22.8313	1403	15.6889	948	16.1054	994	16.1083	1021	20.7444	1292	33.3719	2103	12.7126	825	27.4322	1781	15.8269	1106	46.0861	3149	5.14939	350	8.07944	520	10.4435	642	5.70399	377	6.77681	452	5.91032	384	25.2011	1610	8.3908	592	5.50193	335	14.5689	940	10.7027	701	13.3913	837	11.7404
Cla015834	2.06369	62	1.21533	35	1.12099	33	1.02379	31	1.16439	36	1.52977	47	0.767447	24	1.73951	53	0.77452	25	1.80528	57	1.28633	43	8.84833	289	0.257191	9	0.3142	10	0.584471	18	0.193708	7	0.78163	26	0.112404	4	0.7418	23	0.966928	30	0.288488	9	0.652447	21	0.85288	28	0.605479	19	0.833405
Cla018226	0.810971	83	0.663874	65	0.47695	48	0.052695	6	1.36323	141	0.887336	91	0.219694	23	0.60374	63	0.256001	28	1.17474	124	0.299654	34	1.06863	119	0	0	0.019106	3	0.020251	3	0	0	0.009191	2	0	0	0.224884	23	0.060422	7	0.040266	5	0.057289	7	0	0	0.121479	13	0.168766
Cla001434	0	0	0	0	0	0	0	0	0	0	0	0	0	0	0	0	0.028333	2	0.172241	10	0.01221	1	0	0	0	0	0.03484	2	0.203832	11	0	0	0.243745	15	0.054931	4	0.159152	9	0	0	0	0	0.171754	10	0.035917	3	0.131347	8	0.541839
Cla015062	5.66179	388	8.93919	561	8.75452	537	8.06076	644	6.55018	530	6.61025	455	4.50017	352	6.77088	522	8.08165	545	5.69731	404	7.81958	556	10.8617	854	5.19289	354	11.7438	822	7.96269	579	5.56268	408	6.37466	517	5.82013	401	13.9907	945	6.87622	496	6.66093	468	7.53432	624	6.49127	525	7.97714	578	30.2279
Cla014843	18.5069	364	200.937	3781	17.7507	340	13.9574	276	207.63	4123	193.328	3810	188.137	3711	16.7085	333	17.4515	358	17.6986	361	199.214	4331	16.4742	352	13.964	292	163.463	3325	15.6454	307	15.8149	327	12.5135	270	12.7097	261	14.582	285	169.556	3339	12.9177	255	13.8377	288	156.831	3259	176.719	3450	16.0227
Cla020472	28.1386	2076	26.6907	1872	27.7127	1999	26.6767	2017	22.2614	1653	22.8333	1598	28.9479	2071	27.6377	2156	33.2299	2594	29.9614	2324	34.5008	2906	31.2658	2477	22.1918	1740	22.0903	1724	20.9554	1499	15.3303	1031	15.6364	1278	12.8372	923	14.9907	1039	15.9344	1124	14.7165	1074	15.7118	1146	13.7652	1028	14.0427	982	67.1396
Cla012315	76.3484	2895	19.0489	694	25.5565	929	54.3999	2088	8.33429	318	19.0169	711	8.20753	317	43.0295	1648	10.362	411	21.8287	796	29.3282	1213	18.3427	758	15.6423	632	44.9201	1768	16.9895	644	17.4898	696	32.1659	1343	48.751	1945	23.6299	894	12.1902	448	49.2171	1884	8.99466	364	16.6479	668	6.99118	265	69.7443
Citrullus_lanatus_newGene_2455	0.409943	20	0.103702	8	0.398849	19	0.495234	24	0.133884	7	0.273574	13	0.108426	11	0.149565	10	0.187836	12	0.144592	12	0.2813	26	0.159889	9	1.38616	87	1.96185	151	3.57703	205	0.525826	32	0.898904	57	0.535769	27	1.53165	98	0.923875	44	0.318606	16	1.89634	95	1.28527	75	7.11621	522	8.14309
Cla009634	35.431	12258	19.4616	7477	25.8574	9505	31.2235	12332	38.8107	13814	29.5691	8651	20.0909	7418	41.8179	11135	41.6211	13577	44.145	10888	28.5957	5570	35.2129	14008	9.99057	4200	10.7372	4396	9.12784	3106	8.46591	2772	19.4842	5334	34.6702	7629	3.92607	1289	5.83792	1790	12.1919	4986	4.43554	1737	11.2426	4880	15.1571	3275	18.9461
Cla012972	3.68499	599	2.79856	471	2.14851	367	1.56962	276	2.84746	505	3.20289	559	2.97986	525	3.01039	486	1.84634	338	2.2514	409	2.26348	439	2.39441	455	0.779659	146	3.65074	662	1.32466	232	1.71	315	2.1689	418	1.84298	337	2.66678	465	1.19841	211	0.846053	150	1.38546	257	1.57048	291	3.44244	600	0.985237
Cla011260	2.19166	261	2.62575	300	2.52706	293	1.99451	239	4.13351	497	3.26775	390	2.40131	287	3.98487	480	2.59317	322	3.78565	467	2.15242	284	4.79435	620	0	0	0.219532	28	0	0	0	0	0	0	0.351451	44	0	0	0	0	0	0	0	0	0	0	0	0	0
Cla011391	45.2917	3399	25.2166	1812	34.1535	2492	32.9073	2480	45.7894	3472	40.3493	3036	21.0252	1584	22.0582	1675	41.1058	3218	29.5272	2294	40.5901	3369	0.685437	56	38.6762	3086	0.38462	30	20.7018	1548	24.5682	1940	23.7395	1956	27.5196	2156	31.2967	2332	16.318	1227	30.2261	2274	15.2313	1208	15.1164	1200	13.3896	998	30.0615
Cla018597	148.149	3529	195.687	4464	199.113	4611	191.589	4583	183.534	4417	200.04	4779	159.546	3815	207.558	5003	206.1	5123	176.534	4354	183.214	4828	184.754	4777	240.656	6095	336.299	8292	314.767	7472	389.597	9764	417.208	10910	321.493	7994	330.119	7807	364.735	8705	394.879	9428	408.766	10289	539.147	13577	374.834	8869	249.516
Cla016724	0.547118	19	0.877739	29	0.710292	24	0.520117	18	0.419289	15	0.197958	8	0.576568	20	0.98002	34	0.663993	24	0.682418	24	0.216983	9	0.793645	29	0	0	0.504832	18	0.683647	24	0.627881	23	0	0	0.173536	7	0.247554	9	0.912814	31	0.526475	18	0.170218	7	0.258367	10	0.807508	27	0.724954
Cla022967	128.49	7744	104.864	6051	133.875	7843	0.532314	33	0.446069	28	0.415641	26	107.609	6509	126.426	7710	147.597	9281	161.196	10058	128.374	8558	123.549	8082	6.51847	418	0.328736	21	6.77269	407	0.199884	13	6.56448	435	6.00021	378	7.96037	477	0.241726	15	3.69293	224	2.88933	184	0.145033	10	6.63486	398	15.1067
Cla000152	6.9807	323	30.8695	1404	27.3302	1264	10.7927	516	35.2248	1693	17.5417	836	11.7762	563	18.1126	872	34.9362	1724	19.8255	977	13.2533	697	51.4304	2654	15.4486	782	11.4455	564	32.4472	1538	28.9399	1447	30.6479	1600	27.2038	1350	11.5729	545	16.4282	782	19.3741	924	30.4976	1533	38.6691	1944	24.3158	1147	23.9452
Cla017882	2.43544	85	3.22341	109	2.0971	70	1.65902	57	2.71894	96	2.84417	100	2.31727	82	22.4562	400	19.1081	344	2.12199	77	2.97967	116	17.071	320	2.7934	105	6.37262	236	4.26166	151	7.99996	303	24.339	972	4.16379	154	3.10279	108	69.803	2548	23.8759	869	5.58458	212	6.74092	256	68.7302	2488	3.43564
Citrullus_lanatus_newGene_1068	0.520924	14	0.390772	10	1.18912	31	1.28008	35	0	0	0.077036	3	0.075825	3	0.489615	14	0.146108	5	1.41596	39	1.0699	32	0	0	5.1387	146	3.13828	87	6.60785	176	1.59291	45	1.29925	38	1.21642	34	1.09213	29	4.73453	127	2.17894	59	0.547576	16	5.32571	150	1.20284	32	0.155434
Cla022290	0.062509	2	0	0	0	0	0	0	0	0	0	0	0	0	0.081132	2	0	0	0	0	0	0	0.196583	4	0.458617	9	0.707433	13	0.390198	7	0.158445	3	0.113882	3	0	0	0.116696	2	0.186107	4	0	0	0.196522	4	0.236512	5	0.578955	10	0.335908
Cla020857	10.6807	710	13.9965	907	8.48383	572	10.2734	697	14.0294	1212	12.7279	877	13.5388	929	11.2477	781	13.7756	942	15.3479	1067	9.76349	718	25.1553	1836	1.7419	118	1.76563	130	1.3987	102	1.71704	128	2.63524	199	1.91294	197	0.840911	53	1.34852	95	1.50626	133	0.709476	45	1.04938	81	0.785267	89	2.21469
Cla021148	7.5468	557	8.96481	633	9.47519	680	8.68109	643	10.8201	806	9.9283	734	9.25987	686	11.1038	829	11.8078	909	10.9403	836	7.77858	635	14.3541	1149	1.10789	87	1.26639	97	1.94918	144	1.12901	88	1.11945	91	1.11796	87	12.0647	884	0.888673	66	1.68306	125	0.9886	78	1.4142	111	1.74969	129	2.7466
Cla017813	24.2955	1369	29.6616	1600	26.7696	1466	32.8828	1861	27.7959	1583	28.2407	1596	30.2566	1711	30.5933	1744	36.4556	2143	29.8456	1741	27.1851	1695	35.4128	2166	20.8409	1249	26.2158	1529	20.2464	1137	28.3681	1682	33.9137	2098	33.4376	1967	23.5921	1320	30.3896	1716	29.0072	1638	27.8213	1657	31.0476	1850	21.3873	1197	21.77
Cla004982	0.197737	9	0	0	0	0	0	0	0	0	0	0	0	0	0.229287	10	0	0	0.085607	4	0.076891	4	0.082382	4	0	0	0	0	0	0	0	0	0	0	0	0	0	0	0.049342	3	0	0	0	0	0	0	0	0	0.097297
Cla009011	94.1593	6390	76.2095	4920	61.6643	4065	185.827	12639	64.0049	4380	85.034	5764	75.0994	5090	110.866	7619	83.7847	5906	64.3603	4560	78.9453	5925	68.6189	5046	10.4455	780	38.3863	2696	14.9522	1041	18.5654	1356	23.236	1751	27.809	2007	38.7258	2648	18.6775	1299	41.4505	2859	19.6386	1430	21.9526	1585	17.5816	1209	21.8828
Cla003446	13.9655	1464	10.0978	973	5.35067	542	3.70056	379	5.39791	567	4.82555	491	6.05118	636	9.69881	1046	7.6957	823	9.10895	970	4.70995	552	9.70727	1085	0.121812	16	0.27446	30	0.329142	49	0.086887	14	0.094603	13	0.084898	13	0.202209	23	0.080156	12	0.127503	19	0.111967	15	0.046001	8	0.117749	14	1.12594
Cla001314	56.9737	3882	69.2133	4521	62.1986	4118	50.5249	3459	81.2159	5592	73.0038	4995	70.424	4821	64.382	4439	73.5332	5235	67.8273	4778	61.6534	4645	80.371	5945	3.84874	280	5.56228	391	4.35179	296	3.20143	230	6.52609	489	5.44992	389	10.1259	685	9.04131	616	7.12507	488	3.47179	250	3.57049	258	4.50665	305	3.28764
Cla008669	35.9552	1846	56.7088	2788	38.4329	1918	58.8932	3036	46.1551	2394	52.278	2692	51.2596	2641	49.0119	2546	61.1085	3273	46.9665	2497	38.5408	2189	68.3433	3808	1.66961	92	2.74493	146	1.51369	78	2.09141	113	3.10511	175	4.44113	238	3.60874	184	9.10087	469	1.7428	90	1.63223	89	2.68089	146	1.82458	94	1.34693
Cla018850	5.7839	249	8.88599	401	7.56066	319	7.64871	323	5.40345	250	6.33192	291	5.84898	260	7.65162	339	7.28709	340	8.18362	384	9.13969	460	7.68256	365	10.4613	464	11.1159	485	11.0941	486	9.80276	442	10.6982	510	11.7593	524	12.0606	514	9.08916	413	10.8053	469	9.31711	443	10.8953	506	11.3645	474	13.692
Cla011333	0.09259	5	0.163741	7	0.027862	3	0.046102	3	0.145257	10	0.133887	10	0	0	0.488644	32	0	0	0.273486	17	0	0	0.652556	42	0	0	0	0	0	0	0	0	0	0	0.044351	3	0	0	0.108133	9	0	0	0.200297	12	0	0	0	0	0.139259
Cla015127	4.83844	425	5.72413	482	4.60335	393	6.06415	535	3.83306	340	4.79858	423	4.54737	401	4.59833	409	4.45673	409	4.6735	425	5.14643	500	4.95215	472	5.45021	509	7.3189	665	5.87362	514	4.90153	453	5.5529	536	7.3165	671	6.88915	601	4.90554	432	5.7805	509	5.77698	536	5.16727	480	5.43849	475	9.33204
Cla015756	23.3828	1690	28.3426	1961	22.2664	1564	22.7775	1653	36.5296	2667	28.4076	2059	23.4994	1705	25.9773	1900	22.3011	1682	28.0619	2100	19.259	1540	35.7363	2803	0.783401	61	3.32	249	1.14493	83	1.07386	82	1.28999	103	1.79794	136	6.96291	500	1.51349	110	3.31135	240	0.833235	64	0.872098	67	0.713641	52	4.0965
Cla012570	8.62179	526	8.5983	503	9.27014	550	10.1136	620	8.24046	508	6.45078	395	4.35428	267	14.3585	886	7.36329	467	8.57032	542	7.47293	505	8.90644	590	0.039619	3	1.32453	84	0.344317	21	0.226874	15	0.902837	61	0.184758	12	2.30931	140	0.406794	25	0.1848	12	0.568694	37	0.364848	24	0.635493	39	0.516016
Cla012633	11.9722	361	7.62121	221	10.2965	303	14.6244	443	6.84435	209	12.0705	365	4.94532	150	13.5073	414	8.61655	272	9.91167	311	8.65747	289	10.316	336	7.88995	254	11.096	348	6.4799	196	10.4172	332	9.98137	330	6.68328	212	5.5556	167	7.2932	220	4.03288	123	5.26247	169	6.36784	204	5.36891	161	34.1158
Cla011393	2.34149	196	2.40427	217	4.10966	325	2.42383	196	3.37835	275	3.60911	291	2.36894	190	2.41506	226	3.33682	320	2.38297	226	2.01926	209	4.16206	415	4.2744	413	5.45165	484	4.92363	419	2.68291	263	5.21868	496	4.04111	323	6.16198	520	3.10084	261	5.42841	405	5.56051	437	3.27006	317	4.26137	393	5.40926
Cla017952	2.77775	66	1.68812	39	2.15147	50	2.34715	56	1.4928	36	1.54727	37	2.0174	48	2.42156	59	1.63337	41	1.84534	46	2.51404	66	3.12214	81	2.69977	69	2.88095	71	3.13194	74	5.2735	132	2.69879	71	2.81726	70	3.57029	85	2.9632	71	3.41533	82	5.62351	141	4.96277	125	4.4648	106	6.08682
Cla009289	14.0283	407	24.1708	670	12.5469	353	27.5043	800	23.2805	681	15.6299	454	11.1151	323	17.4382	511	13.2818	402	11.7778	353	14.3722	461	27.6156	868	1.42334	44	5.00212	150	2.55819	74	2.72057	83	3.10629	99	5.01287	152	8.0477	232	3.77191	110	8.87553	258	4.1562	128	1.91758	59	2.99174	87	1.85378
Cla002749	0.673624	67	0.179741	11	0.058236	6	0.179452	10	0.14163	14	0.08622	9	0.031709	4	0.154349	11	0.229958	8	0.253506	10	0.011332	1	0.735934	59	0.051499	5	0.300137	26	0.55392	50	0.075692	9	0.163294	10	0.08214	6	0.020365	3	0.035367	2	0	0	0.389581	28	0.144958	14	0.305251	31	0.775926
Cla013056	1.35248	98	1.80877	125	1.87359	131	1.05484	77	2.00935	146	1.74565	126	1.72222	125	1.50748	110	1.26864	96	1.52048	114	1.02994	82	1.27068	100	0.535496	41	1.46157	109	1.95792	141	1.1588	88	0.832041	66	1.16217	88	1.84791	132	0.804434	58	1.00193	73	0.998666	76	0.616638	47	1.52558	109	1.95967
Cla002785	20.5082	807	0.422725	16	19.9185	762	0.437169	18	17.7149	704	0.610273	25	0.400498	16	0.776296	31	22.4547	921	1.38653	57	1.58798	70	0.818683	35	0.680607	29	0.443946	19	1.42409	56	15.4931	641	2.16017	94	18.6926	767	18.6503	728	0.607154	24	0.48771	20	0.962342	40	1.00743	42	16.6036	649	17.2394
Cla019318	1.39966	153	0.547023	38	1.38218	120	1.43841	139	1.31528	139	0.37528	14	1.41469	156	1.64925	159	1.73141	193	0.811006	69	1.23548	135	0.7685	71	1.16032	132	0.610664	57	0.252433	14	0.450077	43	1.01751	100	0.185214	11	0.250646	10	0.628995	59	0.636763	61	0.885363	95	0.071454	5	0.551174	38	1.28437
Cla019835	1.51448	38	2.21775	53	1.33776	33	5.92553	149	0.58763	15	1.64831	42	2.57369	65	6.69953	169	5.11691	133	2.79889	73	3.41936	95	3.20295	87	0.206797	6	8.78282	227	0.664957	17	1.11837	30	1.87436	52	6.67638	174	1.46594	37	3.25921	82	0.718745	18	0.631742	17	0.570526	16	1.2701	32	6.3891
Cla006700	0	0	0	0	0.033444	2	0	0	0	0	0	0	0	0	0	0	0	0	0	0	0	0	0	0	0	0	0.024947	2	0.07067	5	0	0	0.405017	26	0.099418	7	0.087601	6	0	0	0.135601	8	0.033321	3	0	0	0	0	0.070844
Cla010387	31.5049	1439	37.2071	1617	46.3183	2052	61.8992	2822	30.8146	1425	41.625	1893	53.7668	2457	48.5896	2220	58.2413	2750	43.5487	2053	48.4726	2426	48.3556	2374	60.8236	2935	46.6348	2191	47.1852	2135	34.208	1625	48.069	2387	45.539	2159	53.8734	2424	39.178	1785	50.6365	2303	46.3654	2227	38.2263	1841	38.6877	1752	8.93647
Cla012562	1.58347	140	2.44563	207	1.58179	142	0.772344	60	1.64929	153	1.28729	92	1.77368	156	1.07727	104	0.937796	83	1.44658	132	1.32898	130	1.46423	128	0.909258	85	0.394425	40	0.48809	48	0.161035	17	0.263027	28	0.169207	18	0.740171	68	0.589808	55	0.454648	43	0.449247	38	0.165131	17	0.429279	37	0.858136
Cla016175	15.0017	828	5.35147	301	5.59883	310	19.5452	1087	10.2696	556	6.37112	375	8.50147	447	14.7728	788	6.28812	349	9.90881	542	6.44325	397	12.5377	719	6.51067	396	12.7967	748	6.15936	351	7.39339	457	9.33705	574	13.4741	772	5.73208	334	7.81739	470	6.1981	367	5.02546	303	9.40855	573	7.44577	365	43.6788
Cla005817	0.171107	6	92.0263	2949	0.172573	6	92.2345	3100	108.763	3678	105.682	3547	0.172161	6	92.9491	3148	112.244	3920	0.169042	6	0.074957	3	0.070582	3	89.1521	3173	58.9358	2042	81.0697	2704	78.5914	2768	0.159472	6	69.1297	2415	0.168713	6	78.1167	2620	0.173796	6	69.036	2442	0.165298	6	0.172064	6	88.4575
Cla009635	119.922	3543	92.3307	2612	61.0329	1753	54.9138	1629	109.915	3281	67.4271	1998	32.9879	978	68.7449	2055	66.42	2047	70.2889	2150	65.1787	2130	63.1747	2026	16.3737	515	20.3209	622	21.7308	640	12.5644	391	12.3713	402	16.067	496	61.6767	1809	16.449	487	28.3752	841	14.5404	454	14.0138	438	24.1321	709	34.842
Cla017922	15.838	474	14.9309	428	9.66922	281	10.6657	321	15.8545	479	15.5136	466	14.4236	433	12.3722	375	12.9978	406	9.31349	289	11.2213	372	12.1735	395	2.85024	91	3.77174	117	1.78646	54	1.43832	46	1.24829	41	0.330222	11	2.30944	69	1.97662	60	0.51522	16	1.40946	45	1.78757	57	3.46626	103	5.71275
Cla021804	107.743	2682	208.603	4972	133.312	3226	203.344	5083	27.8308	700	0.230371	6	21.8258	546	23.7666	599	213.56	5547	0.237557	7	26.5553	732	35.4705	959	0.193229	6	0.25418	7	0.202276	6	0.210208	6	0.245418	7	0.265009	7	93.07	2300	77.1541	1925	74.5748	1861	0.196525	6	21.2218	559	0.232435	6	95.6549
Cla020726	32.3364	2026	39.6353	2378	64.7639	3944	162.877	10247	50.187	3177	87.7604	5514	60.001	3773	73.3338	4649	59.915	3917	57.7448	3746	43.9779	3048	67.4292	4585	0.550599	37	10.0273	651	0.468618	30	1.22608	81	2.41742	167	7.10931	465	1.46604	92	2.11706	133	3.98248	251	0.304127	21	0.272471	19	0.519629	33	1.00159
Cla015723	1.34006	94	2.47486	165	2.02617	137	0.513552	36	2.18582	154	1.62289	114	0.526143	37	2.47639	174	1.59724	116	1.25157	90	1.20878	93	1.93655	146	0.976091	73	0.930671	67	0.641688	45	1.46944	108	1.16183	89	0.305587	23	1.68359	117	2.05835	144	0.271801	19	1.28099	94	1.52174	112	0.934551	65	0.438238
Cla010389	0.234451	18	0.086492	7	0.195607	15	0.137262	11	0.067121	6	0.062358	5	0.027505	3	0.05356	5	0.052915	5	0.05697	5	0	0	0.202361	17	0.155789	13	0.502564	39	0	0	0.052477	5	0.087757	8	0.090637	8	0.069514	6	0.517433	39	0.055084	5	0.27142	22	0.156666	13	0.130146	10	0.124877
Cla018890	10.7843	649	13.8509	758	11.1989	702	11.6566	747	13.3135	829	13.1594	815	10.7673	629	11.0176	682	11.1421	679	12.8857	747	9.67093	732	13.8	931	3.22781	223	5.93654	370	3.92623	250	4.69763	293	3.24438	202	5.20113	296	7.03645	401	4.26794	262	4.46573	275	2.52457	178	4.11648	253	2.2797	137	8.91461
Cla005911	4.12352	55	9.23382	118	8.06775	104	7.6055	102	4.51749	61	5.13363	69	4.32611	58	6.95115	94	4.92568	69	6.54906	90	6.533	96	6.70374	97	10.657	151	7.03397	97	9.377	124	12.3098	172	12.9624	189	15.9099	221	12.7593	168	11.3488	151	14.2816	190	8.02254	113	15.9663	224	9.85555	130	18.6776
Cla008152	2.18687	127	0.998789	56	0.24152	14	1.44223	84	0.642791	38	0.588391	35	0.435501	26	1.08393	64	0.87271	53	0.651334	39	0.546586	35	1.77069	112	0.634843	39	2.24673	135	0.696022	41	0.96106	59	3.17177	202	1.03429	63	5.70716	328	0.623952	37	1.44985	84	1.32852	82	1.35344	83	1.85946	107	8.30195
Cla011356	170.96	8868	48.1652	2389	143.559	7232	66.8174	3484	20.3661	1070	47.5515	2469	50.2554	2623	125.751	6604	36.3475	1968	46.5141	2503	112.056	6443	22.4177	1268	133.882	7400	195.005	10473	273.626	14133	193.106	10547	115.344	6555	143.945	7785	405.358	20886	164.967	8589	185.771	9654	231.925	12707	181.467	9945	305.647	15751	119.017
Cla010854	3.40269	252	0.469852	34	0.705009	51	0.482031	36	0.342655	26	0.572022	43	0.491578	37	4.77018	358	0.281744	22	0.84899	66	0.958011	79	2.63013	212	0.992083	79	3.63298	279	1.07681	80	1.14298	89	3.36931	274	4.11507	318	2.32995	172	1.7906	133	3.08422	229	1.26761	100	1.055	83	1.29466	96	8.61956
Cla010949	3.17993	138	4.85347	209	2.29416	98	4.21208	193	3.13406	145	8.47213	388	3.78119	172	4.89662	226	3.19104	152	3.19722	150	3.67795	185	5.82018	280	4.436	215	3.92198	185	7.30013	329	6.71943	323	2.18612	109	3.93711	187	7.93346	359	4.75075	217	3.76854	172	3.38181	162	6.04888	291	3.64209	165	4.44007
Citrullus_lanatus_newGene_2305	0.024096	4	0.237912	34	0.045046	7	0.128526	16	0.064204	11	0.359079	40	0.163755	21	0.111105	17	0.099283	16	0.318798	34	0.102176	17	0.113806	10	0.109492	17	1.46631	155	0.569583	63	0.17229	27	0.438182	50	0.140618	20	0.103085	16	0.143526	19	0.055662	9	0.362695	48	0.171344	19	1.72936	192	2.76232
Cla021538	2.00798	92	1.03397	46	3.00541	133	1.82136	84	1.88672	87	2.25824	104	2.69398	124	3.46921	160	2.27333	108	4.63252	219	1.9413	98	1.87307	93	2.97711	145	3.33005	157	3.34984	152	4.36949	210	3.82348	191	6.58473	313	3.71891	168	3.67214	168	3.65827	167	2.49598	120	3.35415	162	4.75122	215	5.64931
Cla022181	8.33212	552	5.941	377	4.04376	261	4.56234	304	3.16175	212	3.33399	222	5.11128	340	4.23827	284	3.34505	232	4.2033	289	8.1458	597	1.55697	112	6.61533	466	13.4304	921	9.93827	656	5.17208	361	8.6789	631	8.09871	560	13.4187	883	6.64537	441	9.12911	606	13.0599	914	10.2168	716	12.3937	816	19.2405
Cla011368	13.8505	947	8.31951	545	15.6756	1040	17.1604	1177	6.76924	468	5.94209	408	9.71461	667	8.00423	554	9.38155	669	7.89658	559	12.4396	939	4.7707	355	18.0118	1308	5.44573	386	21.5893	1467	22.2479	1601	20.0796	1506	23.8795	1704	26.7728	1816	34.4139	2351	25.8399	1768	38.5937	2783	43.2158	3123	26.7147	1811	10.7376
Cla017753	6.2698	280	6.76925	280	5.52606	223	9.13627	374	7.18814	270	7.40036	299	7.75312	322	9.13494	344	7.30625	317	7.18209	334	6.50798	300	7.83052	370	19.7768	869	14.2805	626	14.8862	609	22.2388	989	19.902	858	30.9372	1129	10.6097	426	21.326	757	12.7919	536	20.1065	783	25.7432	1016	28.2573	957	32.9737
Cla017658	0	0	0	0	0	0	0	0	0	0	0	0	0	0	0	0	0	0	0	0	0	0	0	0	0	0	0	0	0	0	0	0	0	0	0	0	0	0	0	0	0	0	0	0	0	0	0.06079	1	0
Cla007801	17.5133	824	63.9284	2880	21.0208	962	44.8298	2118	49.2979	2344	30.0556	1418	15.365	726	28.9359	1378	43.8844	2155	35.0653	1708	43.2468	2251	65.4529	3343	2.41297	121	7.04789	344	2.89375	136	3.87293	192	5.07254	262	11.3679	559	9.87401	462	7.40178	349	8.89574	420	2.35169	117	4.18009	208	2.47866	116	0.664101
Citrullus_lanatus_newGene_1266	0.857065	44	0.569137	29	0.648404	33	0.768176	41	1.22027	62	0.917439	46	0.693104	35	1.12246	61	1.10939	57	1.3211	64	1.19	62	0.968701	46	0.501315	27	1.34297	68	0.771147	39	0.646646	36	0.409769	24	0.534314	28	1.66872	87	0.768011	40	2.2359	112	0.519542	27	0.986169	53	0.680237	35	0.897773
Cla022992	0.159243	4	31.6629	596	0.189645	4	21.9957	435	21.5527	428	0.177212	4	23.158	457	0.207688	5	0.193733	4	33.1286	675	21.6448	471	21.072	450	5.46679	115	18.5448	378	4.32686	85	0.171832	4	0.284709	7	0.265982	6	20.3064	397	20.0385	395	0.38826	8	8.53488	178	9.72328	203	0.271279	6	0.412357
Cla010283	3.29109	31	71.8983	648	19.8531	182	22.9329	217	33.8727	322	17.4465	165	2.70919	26	8.2545	79	45.8799	451	11.6354	114	37.8839	395	45.0127	460	6.21182	63	21.2437	207	15.0123	141	23.6637	235	45.3555	469	46.7085	459	3.07898	29	10.0597	95	59.0377	557	9.67242	97	57.3236	571	4.54077	43	0.956458
Cla002956	4.16287	413	3.66093	386	3.33054	328	2.33784	266	4.78346	524	3.35386	339	3.71239	383	3.2987	344	3.2145	345	3.56602	474	3.28162	368	5.49008	618	0.484632	67	0.989	102	0.36535	46	0.796474	86	0.260125	43	0.412365	59	0.942272	95	0.431354	47	0.613732	70	0.200827	39	0.554428	41	0.667171	75	1.88249
Cla021688	19.7922	441	12.3821	265	12.6299	274	7.51568	169	19.1128	431	11.3045	253	18.0605	404	11.3857	257	9.32909	217	12.9701	300	15.7692	389	19.975	483	35.1765	833	47.1009	1086	34.0227	756	16.9486	398	17.0967	419	12.1433	283	24.6444	545	30.2299	675	12.5684	281	23.4692	553	10.8694	256	36.5379	809	36.496
Cla004868	78.3402	2433	86.5884	2577	79.3004	2395	86.9516	2715	102.52	3224	98.9516	3084	91.9875	2868	85.6846	2697	81.9115	2653	142.397	4584	92.8372	3193	88.116	2977	50.9298	1687	63.1398	2036	60.7684	1881	68.3873	2242	44.1328	1509	45.6623	1485	62.234	1924	69.5288	2170	85.5387	2499	51.2565	1687	46.7737	1540	47.2353	1461	52.7335
Cla020369	18.7102	1129	58.2531	3403	28.7	1699	40.5086	2306	44.1082	2696	36.5998	2209	24.8106	1509	35.5554	2060	42.2355	2691	29.4263	1858	38.0162	2566	77.3521	5103	5.01755	311	16.8798	994	6.716	399	12.2445	696	13.368	830	17.2586	1088	15.396	910	10.1415	569	15.655	938	7.25326	462	9.54802	588	9.3223	552	21.7385
Cla016705	7.67941	266	8.88067	294	8.33419	280	10.452	365	13.3116	464	12.4699	433	14.0219	485	11.4922	401	13.8237	498	16.0871	574	7.1177	272	19.1133	717	4.23336	156	6.89223	246	7.68398	264	5.47778	199	10.0177	383	5.83171	211	7.95215	273	5.4478	188	4.63912	162	8.63448	316	7.07836	260	9.24829	318	8.02104
Cla003940	169.462	4259	170.805	4110	179.67	4390	116.412	2938	183.054	4648	167.577	4223	221.743	5593	174.765	4445	178.942	4692	226.078	5883	180.735	5025	168.935	4608	81.0833	2167	131.612	3424	45.5374	1141	294.947	7798	173.807	4795	284.522	7464	34.6714	865	319.868	8054	94.8004	2388	87.5374	2325	128.077	3403	70.5477	1762	2.67482
Cla015165	0.47043	17	0.090246	5	0.821331	38	0.156207	8	0.500981	21	0.414237	18	0.215244	11	0.373353	15	0.020704	2	0.235357	12	0.63329	27	0.136798	8	4.85125	197	4.97901	196	8.09643	294	3.22664	136	3.51362	144	2.44281	97	6.63091	241	5.01284	190	5.86436	225	5.95086	248	5.83462	236	5.11418	195	16.3495
Cla020451	0.803714	16	0	0	0.112806	3	0.236089	5	0.854917	16	0.264633	5	0	0	0.759136	15	0.418892	9	0.592063	12	0.382816	9	0.334317	8	0.942716	20	0.901097	18	0.461478	9	0.638496	13	0.514723	11	0.413658	9	0.544174	11	0.069017	2	0.55769	11	0.720549	15	0	0	0.110394	3	1.88115
Cla011063	80.1286	2044	82.8752	2021	59.1759	1493	43.7101	1124	133.215	3430	73.7993	1904	57.0912	1485	57.9567	1507	75.9601	2040	88.2314	2336	67.9582	1911	136.415	3768	5.32603	146	7.20948	179	8.85788	222	2.91483	78	3.92817	107	5.32191	144	3.87028	115	3.9836	101	4.84415	126	3.55779	104	3.40473	90	4.64474	121	61.9436
Cla003959	6.43423	728	5.67352	537	3.93495	405	2.18398	245	6.15893	656	5.54467	532	4.69009	479	4.68468	467	3.34477	407	3.98987	459	4.29047	494	4.67581	531	3.61812	429	6.01073	637	5.13466	480	3.40643	383	4.13618	441	2.88505	282	9.4472	940	3.42848	387	2.36232	267	3.50008	418	2.98151	341	4.05709	495	6.31142
Cla019230	5.0625	133	2.79129	86	2.82097	79	0.608337	19	5.52548	149	2.55549	72	3.05595	80	2.19682	62	1.86358	54	5.18193	149	2.18143	65	7.56466	222	10.9134	318	10.9163	316	12.8719	465	13.9594	406	14.7812	433	9.00809	308	12.8762	347	8.10496	331	10.6567	307	16.4274	477	12.7612	452	18.7712	537	13.3724
Cla015820	249.22	8636	334.466	11006	158.579	5288	234.287	8084	474.529	16405	321.641	11046	362.742	12515	249.018	8721	328.893	11802	385.873	13688	233.861	8880	607.538	22652	0.66142	26	1.38668	51	0.325591	14	0.476911	20	0.568209	25	0.996228	37	1.52499	52	1.34775	49	1.44956	54	0.372763	14	0.287773	11	0.502966	17	0.052544
Cla013788	28.0831	2004	31.0854	2124	44.9797	3120	37.2553	2669	20.0222	1444	26.0857	1867	38.492	2756	32.9967	2382	27.688	2061	33.1033	2446	36.9226	2914	22.6153	1752	98.5663	7476	47.1272	3480	83.1452	5911	58.9145	4422	61.3491	4805	68.7293	5119	97.9059	6935	73.8981	5282	69.7311	4986	57.8466	4361	65.7013	4956	67.9673	4817	51.1474
Cla017954	2.83344	243	1.87201	165	1.73845	176	0.975546	82	1.70259	159	1.61671	153	2.01659	166	1.60319	163	1.2149	120	1.75351	161	1.68245	169	2.52264	224	0.769392	72	1.29518	113	1.27224	126	0.742092	82	0.345607	40	0.474762	52	2.31535	215	0.844984	85	0.744508	60	0.892523	85	0.708793	78	1.45324	121	1.03708
Cla020313	0	0	0	0	0	0	0	0	0	0	0	0	0	0	0	0	0	0	0	0	0	0	0	0	0.056376	6	2.61357	179	0.020381	2	0	0	0	0	0	0	0	0	0.064388	7	0	0	0.029439	3	0.081359	9	0.356722	34	0
Citrullus_lanatus_newGene_451	1047.72	80736	1007.55	74338	931.59	69783	370.642	28681	1381.08	107523	1244.05	96131	770.6	59595	628.662	49020	855.596	68789	774.792	61813	714.033	60864	975.618	81598	30.8138	2525	33.1655	2646	38.643	2968	34.8362	2825	40.3023	3410	55.3024	4449	74.6778	5713	44.142	3408	130.913	10111	19.8183	1614	17.6418	1438	18.2722	1399	26.0079
Cla008785	0.189126	9	0.184338	9	0	0	0.04394	3	0.075615	4	0.066003	4	0.08676	5	0.26788	13	0	0	0.127858	7	0	0	0.096207	3	0	0	0	0	0.095069	3	0	0	0.058195	3	0.07947	4	1.05068	25	0.178662	9	0.198111	10	0	0	0	0	0.044421	3	0.129595
Cla001369	23.5884	3418	31.5122	4391	23.2041	3270	30.8267	4499	24.418	3584	31.3028	4550	20.2446	2944	18.0167	2621	28.3056	4277	26.7902	4031	25.0917	4027	33.1323	5233	17.1686	2630	8.93933	1309	11.9182	1706	10.2293	1543	15.0888	2387	17.883	2698	17.1632	2465	21.1285	3051	7.55315	1070	9.20464	1399	8.94434	1336	8.33196	1180	9.67721
Cla020792	1.18701	23	0.999381	18	3.79776	70	3.94123	75	0.83055	16	1.06374	20	0.273374	6	2.23934	43	1.0048	20	0.659745	13	2.23529	47	0.551035	12	4.08822	82	8.42396	164	4.84455	91	1.54466	31	2.98467	62	10.9188	214	4.16205	78	2.87504	54	10.9791	206	0.526412	11	1.69145	34	1.35903	26	1.659
Cla022451	2.18219	268	1.17278	141	0.581444	71	0.284221	36	0.973372	120	1.04174	123	0.707351	89	0.776677	96	0.616045	81	1.21818	144	0.667502	92	6.25539	808	0.258164	36	0.21298	28	0.481983	60	0.298236	41	0.123175	18	0.245727	31	0.19939	25	0.294397	39	0.293761	38	0.337027	47	0.376525	50	0.290107	38	1.07938
Citrullus_lanatus_newGene_670	0.041979	5	0	0	0.087537	9	0.042369	5	0	0	0.084857	9	0.019643	2	0.021023	3	0.112075	12	0.082191	9	0.028847	4	0	0	0.848029	88	2.36313	237	3.77645	362	0.410278	42	1.09245	117	0.18342	19	0.734595	71	0.225261	22	0.169094	17	1.30857	134	0.531385	55	3.95793	380	19.0869
Cla022956	1.68946	145	1.7162	143	1.81516	185	1.59099	158	1.46616	121	1.91234	181	1.98417	168	1.04189	126	1.41359	152	1.86605	230	1.01128	111	1.52757	172	1.55505	129	1.22495	124	2.5654	248	1.17859	101	0.609035	74	0.602977	81	0.706414	97	1.65143	134	1.09693	118	1.89808	197	2.44731	248	3.02293	232	2.85818
Cla006947	18.6268	1449	11.8363	882	16.7135	1264	11.975	936	16.1519	1270	13.0099	1015	19.9996	1562	18.4965	1456	15.4772	1256	16.8044	1354	16.6129	1430	15.7734	1332	16.6967	1381	16.1792	1303	18.8443	1461	24.2604	1986	20.0347	1711	18.2628	1483	19.2911	1490	25.8972	2018	11.9586	933	25.1986	2071	20.5785	1692	27.4059	2118	15.8881
Cla016576	71.2354	1960	65.6508	1730	68.7914	1840	45.0212	1244	56.2126	1563	64.8279	1789	102.379	2827	76.5791	2132	55.4784	1593	97.0933	2766	57.3228	1745	47.5377	1420	29.3525	859	45.4946	1296	32.3612	888	35.4801	1027	15.5107	469	21.7886	626	25.4339	695	35.528	980	18.2815	505	26.7743	779	14.2409	415	61.4356	1679	23.968
Cla013996	405.429	11927	303.298	8543	261.759	7486	173.146	5115	626.934	18634	409.972	12095	426.062	12579	330.549	9840	371.077	11390	467.19	14230	246.455	8020	504.243	16101	70.056	2192	59.3663	1808	98.5286	2889	188.025	5820	49.7308	1607	64.2516	1973	250.221	7308	92.071	2714	136.857	4036	73.6681	2290	92.0936	2865	98.2926	2873	53.2133
Citrullus_lanatus_newGene_3186	1.9253	182	2.8457	278	2.41621	178	1.32851	121	2.60588	182	2.46311	188	2.27591	169	3.06091	305	3.15718	351	1.79636	181	2.34084	176	4.00178	380	3.71969	357	4.05943	434	0.614571	52	3.41962	329	2.00761	167	2.93993	231	1.69039	151	5.82415	521	2.37714	199	4.29816	449	2.32614	231	2.73173	191	2.07668
Cla020644	35.1381	507	25.2504	349	32.2113	452	22.0248	319	25.9656	379	27.8207	403	31.2005	452	27.1137	396	16.9067	255	25.1267	375	27.2037	434	16.2318	254	0.114735	2	44.7816	668	45.9821	661	49.8798	757	34.4508	546	37.2292	561	43.333	620	52.3383	756	38.1995	552	42.0879	641	44.0336	671	41.5825	596	47.5495
Cla016805	7.89993	398	11.8482	571	7.8808	386	17.2535	871	17.5056	889	12.4633	629	15.502	782	12.5352	638	18.4318	967	17.0059	885	8.29367	462	18.9631	1035	0.568821	31	0.599484	32	0	0	1.49068	79	1.10643	62	3.74704	197	0.224515	12	2.03174	103	1.0747	55	0.256171	14	0.481992	26	0.284401	15	0.08226
Cla013389	97.5934	5312	101.422	5286	62.9123	3329	80.5516	4403	109.786	6038	87.9952	4803	71.1892	3889	78.1903	4307	100.141	5687	76.1419	4291	101.454	6109	101.443	5993	2.95643	172	5.53414	312	4.97542	270	3.60527	207	5.18115	310	6.53616	372	16.3472	884	4.64657	254	9.01123	492	3.70802	214	5.52429	318	5.19299	281	9.75035
Cla007722	0.254978	3	19.7479	187	3.49545	34	1.13641	12	5.78463	58	0.809107	9	0.17536	2	0	0	3.91284	41	2.59332	27	7.69381	85	9.02218	97	0	0	0.376228	4	0.208606	3	0.6935	8	2.12194	24	0.426148	5	0.438996	5	0.294611	3	1.29966	13	0	0	2.71465	29	0.311101	4	0.29416
Cla015255	0.635062	71	0.586077	63	0.450589	49	0.496186	56	0.480499	54	0.523466	59	0.470676	53	0.486768	55	0.541846	63	0.662736	77	0.429361	53	0.884866	107	0.182281	22	0.224944	26	0.12542	14	0.270655	32	0.182143	23	0.123179	15	0.220733	25	0.219429	25	0.164678	19	0.189436	23	0.202024	24	0.084718	10	0.330145
Cla020648	2.50503	46	3.21103	56	2.94634	52	5.05999	92	1.93979	36	1.78122	33	1.12344	21	3.43056	63	3.62884	69	4.25813	80	3.50553	71	2.34843	47	7.27946	141	6.13652	115	7.62208	138	2.85796	55	5.2534	105	5.01173	95	7.55846	136	5.81824	106	4.83831	88	5.39197	104	7.23634	139	9.08807	164	8.54483
Cla010156	39.3115	2500	16.4189	988	24.0303	1478	37.5037	2367	14.0438	886	31.4884	1841	20.7043	1200	20.0282	1276	24.1299	1564	17.9621	1228	25.4151	1614	8.80094	597	6.01426	376	7.88215	496	7.85682	485	2.18034	153	3.3389	235	2.34047	143	9.18308	539	2.99154	188	3.88176	235	5.42529	344	4.82827	306	7.08489	419	21.85
Cla015774	77.7708	2214	80.9566	2208	79.215	2196	74.1754	2119	46.7076	1344	82.1584	2348	64.1707	1837	82.2806	2370	91.0821	2709	70.4989	2081	53.4941	1687	76.8001	2377	358.696	10835	753.694	22164	428.312	12129	517.196	15465	339.183	10587	316.385	9386	346.326	9775	185.912	5291	775.895	22091	195.202	5865	162.396	4882	243.718	6880	355.662
Cla002408	79.6813	1386	67.4024	1123	64.9696	1099	0.154375	3	77.7032	1366	0.165891	3	0.148748	3	0.171521	4	0.148682	3	80.2902	1446	68.3684	1316	0.154563	3	0.12266	3	0.142347	3	0.155749	3	0.103632	2	33.6225	642	0.163549	3	0.137305	3	0.126855	3	46.402	809	0.136899	3	0.136642	3	0.138622	3	0.12266
Cla004011	16.9848	698	18.6296	733	23.7004	947	16.3877	677	24.9642	1037	17.395	717	20.4161	842	21.0307	875	19.3136	828	19.4064	826	20.6409	939	23.3795	1043	92.2543	4031	121.98	5188	111.888	4582	80.2894	3471	60.53	2731	49.6366	2129	53.6119	2187	85.7665	3531	47.5559	1959	106.135	4609	79.157	3439	108.203	4417	85.8645
Cla004163	0.960423	72	0.363036	28	0.589842	46	0.439104	35	0.278889	23	0.353147	28	0.78072	62	0.496926	35	0	0	0	0	0.169362	15	0.196348	17	0.073731	7	0.195495	16	0.26052	21	0	0	0	0	0.067413	6	0.136062	9	0	0	0.032509	3	0	0	0	0	0.116782	10	0.675547
Cla003886	0.226553	11	0	0	0.136866	7	0.135637	7	0.067406	4	0	0	0	0	0.036867	2	0.160025	8	0	0	0.324184	17	0.281684	14	0	0	0	0	0	0	0	0	0	0	0	0	0.238422	11	0	0	0	0	0	0	0	0	0	0	0.074892
Cla015615	2.52921	362	1.62588	231	1.96768	291	2.36799	339	1.73355	260	1.99398	295	2.10317	319	2.11867	326	1.06116	158	2.51959	374	2.94165	457	1.09267	164	4.28063	633	4.08566	585	4.21797	592	6.54739	912	4.52195	688	4.63851	662	3.43041	496	5.07648	692	3.78172	514	4.50573	639	6.81296	945	4.89633	626	4.53972
Cla022302	266.001	11692	203.038	8544	246.483	10531	206.109	9118	209.045	9284	260.431	11479	207.814	9166	179.097	7965	226.317	10406	166.697	7587	242.854	11807	154.312	7361	136.31	6370	195.9	8912	133.728	5857	79.2432	3664	63.3698	3058	45.9394	2108	96.0826	4194	129.305	5694	83.9364	3698	88.9296	4132	65.3912	3039	71.0086	3100	33.2657
Cla018766	0.238933	13	0.08198	5	0	0	0	0	0.255682	14	0.198669	11	0	0	0	0	0.076378	5	0.019243	2	0	0	0.183062	11	0	0	0	0	0	0	0	0	0	0	0	0	0	0	0	0	0	0	0	0	0	0	0	0	0
Cla018399	9.54265	191	8.5183	164	12.03	234	8.78053	177	5.54568	113	7.98314	161	5.90321	119	7.01925	143	5.88239	123	7.57987	158	12.9364	287	8.76339	191	29.3227	624	65.1447	1350	74.9189	1494	21.0828	444	24.7186	543	28.841	603	65.7134	1306	31.8331	639	27.759	557	36.9844	782	30.5852	647	44.8445	892	334.954
Cla012397	0	0	0	0	0	0	0	0	0	0	0	0	0	0	0	0	0	0	0	0	0	0	0	0	0	0	0.098113	5	0.10399	5	0	0	0.047194	3	0.098937	5	0	0	0	0	0	0	0.220477	10	0	0	0	0	0
Citrullus_lanatus_newGene_2390	14.0296	1192	23.2884	1894	27.951	2308	50.115	4274	16.0354	1376	27.8708	2374	23.0853	1968	31.8507	2737	30.4748	2701	23.0579	2028	30.436	2859	15.4464	1424	35.2205	3180	28.245	2483	31.7811	2690	27.4342	2451	35.6999	3329	41.0783	3642	33.0963	2791	37.8364	3220	38.8956	3311	22.2218	1994	33.9955	3052	27.9227	2356	4.07779
Cla007180	9.4828	309	7.71938	241	13.276	420	11.0936	363	6.40053	211	10.4831	342	5.28466	173	9.08	299	14.0796	478	8.65295	292	16.6353	599	7.84919	277	18.1203	627	20.0769	676	16.6521	540	27.2472	933	23.3483	834	26.6445	905	17.423	563	22.09	720	13.0237	425	12.2254	421	19.8781	684	8.57892	278	2.5444
Cla015947	42.8095	2661	43.62	2593	56.8511	3427	48.4836	3028	42.4231	2661	50.2774	3130	47.4582	2959	54.78	3444	42.7959	2772	46.8038	3009	46.131	3167	38.5616	2606	2.0646	137	5.24622	336	2.62774	165	2.27054	149	2.50353	172	3.35347	218	22.8178	1407	3.05539	191	6.6528	413	1.851	122	0.713195	48	1.16783	73	0.061008
Cla016696	350.391	8973	331.833	8136	343.088	8541	571.967	14708	389.221	10070	508.259	13051	422.865	10868	378.777	9815	302.469	8081	357.673	9483	311.492	8824	250.097	6951	379.144	10322	407.063	10789	377.83	9641	334.657	9016	291.655	8199	278.609	7447	715.32	18185	348.584	8943	522.45	13409	219.207	5932	300.774	8143	273.551	6958	532.292
Cla007237	548.359	22942	547.505	21891	494.521	20128	573.571	24114	557.951	25223	552.364	23192	544.89	22906	538.28	23057	484.26	21147	578.27	25114	481.956	21993	489.569	22498	385.674	16807	325.588	13919	399.006	16289	395.492	16987	350.507	15777	385.227	16717	381.338	15523	356.997	14428	435.512	18043	344.708	15297	449.379	19319	452.765	18233	665.186
Cla009849	0.066714	5	0	0	0	0	0.033954	3	0.067495	5	0.059503	4	0.040995	3	0.084239	6	0	0	0.131732	9	0.015104	2	0.301053	20	0	0	0	0	0	0	0	0	0.077647	6	0	0	0.034345	3	0.068064	5	0	0	0	0	0	0	0.068422	5	0.068604
Cla023147	9.32579	177	11.5775	210	8.45658	156	5.71139	109	2.25534	44	2.95474	57	6.70478	128	5.02742	97	4.5316	90	7.49468	147	7.87853	166	3.99856	83	13.3627	270	20.1924	396	15.3102	289	6.88758	138	6.63554	138	3.79351	75	8.71106	164	12.826	244	18.8527	358	11.6897	234	8.30336	167	11.2867	213	9.78934
Cla021674	0.820974	81	1.04643	99	0.917664	88	0.926052	92	1.20421	120	1.01641	101	0.942828	94	0.834426	84	1.05613	109	1.20415	123	1.17118	128	1.99531	214	0.762408	80	0.505584	52	1.11375	110	0.281116	30	0.608486	66	0.372529	39	0.514908	51	0.210099	21	0.39506	39	0.875203	92	0.128044	14	0.890415	88	3.51349
Cla004486	5.05105	302	2.14653	128	2.41392	137	3.64276	226	4.3699	251	3.08052	174	3.7264	233	3.71985	214	2.30138	142	3.64966	197	1.60508	114	4.89494	311	4.01946	232	4.33268	273	2.3937	149	3.23889	214	4.43113	298	3.9519	259	3.88891	241	3.15539	190	2.33895	144	4.40945	289	2.79935	183	3.19522	198	6.90319
Cla015826	198.807	3671	127.19	2249	216.494	3885	126.782	2351	116.932	2181	135.555	2511	127.212	2358	126.744	2368	131.234	2529	113.492	2170	142.733	2915	183.255	3672	34.4878	678	45.3549	867	36.1254	666	13.3869	260	7.8839	160	11.1556	215	35.9045	659	10.5343	195	14.4588	269	18.274	357	12.3444	241	20.3513	375	38.5117
Cla002539	0.048201	2	0	0	0	0	0	0	0.044911	2	0.049725	3	0	0	0.03949	2	0	0	0	0	0	0	0	0	0	0	0	0	0.100083	5	0	0	0	0	0.076818	4	0	0	0.147981	7	0	0	0	0	0.162666	8	0.150595	7	0.232752
Citrullus_lanatus_newGene_2802	4.4927	247	1.27241	67	4.08325	206	0.160767	10	1.3655	80	0.655574	45	1.34162	80	1.83536	106	2.73245	138	0.798818	46	3.03586	177	3.10973	168	3.34627	200	1.55487	91	3.70324	194	1.23114	71	1.4204	93	0.635145	50	7.9351	427	7.81907	399	2.46219	133	4.4801	245	5.08019	273	5.799	281	8.21344
Cla020002	22.0635	573	16.801	418	18.8043	475	21.1907	553	15.7155	413	17.8074	464	18.7294	489	23.1883	610	18.3741	498	23.7435	639	13.6937	394	39.9803	1127	66.0592	1824	79.1909	2129	46.4417	1202	85.0148	2323	62.0363	1769	93.2674	2528	48.0568	1239	75.4092	1962	70.9218	1846	61.5463	1689	81.5681	2239	58.335	1505	70.2256
Cla006663	0.683938	8	0	0	0	0	0	0	0	0	0	0	0	0	0.092361	1	0	0	0	0	0	0	2.18882	26	0	0	0	0	0.141588	2	0	0	0	0	0	0	0.071596	1	0.187036	2	0	0	0.395741	5	0	0	0.051722	1	0.035266
Cla011373	0.424135	34	0.107482	9	0.128904	10	0.404102	33	0.293821	24	0.203447	17	0.140528	12	0.418686	34	0.299357	25	0.234556	20	0.11422	11	0.466505	41	0	0	0.233825	20	0.380606	31	0.367108	31	0.542686	48	0.432881	36	0.306945	25	0.175023	14	0.372574	30	0.450752	38	0.35879	31	0.352391	28	1.97782
Cla008279	4.68811	160	10.0173	312	11.2459	388	30.3568	966	7.42025	250	12.5459	435	12.2195	406	15.707	509	11.4993	402	14.3867	465	11.7239	408	9.48527	343	6.66687	256	12.158	415	5.16517	183	6.5666	223	8.94674	346	18.8891	626	9.78441	347	12.5714	415	21.0628	692	3.76134	128	4.62321	175	7.04199	235	8.02239
Cla005571	91.7753	4005	92.4641	3864	89.7474	3807	83.6553	3666	90.3117	3982	91.1936	3991	86.638	3794	87.6775	3872	87.0873	3965	87.7841	3967	93.7692	4527	82.7416	3919	107.433	4987	113.465	5127	114.898	4998	107.925	4957	93.092	4461	91.6502	4175	88.1761	3820	120.586	5274	86.2531	3773	114.512	5282	102.775	4743	122.311	5304	99.5889
Cla021127	6.22089	287	20.6745	911	8.82275	395	6.29472	291	8.24871	384	7.24336	335	8.46682	391	6.92474	323	11.4761	551	10.5135	501	9.86692	503	10.6007	530	0.882108	44	0.815912	39	1.42353	66	0.211532	11	0.386995	20	0.235302	12	0.852576	39	0.445437	21	0.400562	19	0.394308	20	0.544494	27	0.472056	22	0.289101
Cla013561	12.1163	2550	8.81816	1777	7.40378	1515	6.16885	1304	10.1233	2153	8.08698	1707	10.7964	2281	8.06673	1718	6.59082	1448	9.31372	2030	7.88972	1837	9.84495	2249	2.03497	456	2.65713	579	2.63029	552	1.35684	301	2.02606	469	2.18726	481	7.62105	1593	2.16411	457	2.68242	566	2.64235	588	1.59693	356	2.85552	597	4.18762
Cla013256	0.731895	31	0.038447	3	0	0	0	0	0.036436	3	0	0	0.146599	9	0.071911	5	0.120428	8	0.080595	5	0	0	0	0	0.101915	7	1.11349	65	0.73187	35	0.209945	13	0.264869	17	0.211598	13	1.32672	59	0.080304	5	0.073458	5	0.601528	36	0.273229	17	1.39731	57	1.42058
Cla022975	205.773	8736	125.035	5125	263.766	10616	82.8277	3427	153.596	6723	126.685	5358	119.549	5388	169.048	7196	144.174	6282	147.6	6271	189.531	8958	125.427	5629	333.158	15014	394.081	17385	337	14170	368.044	16027	225.044	10802	273.655	12052	301.239	13026	364.61	16231	232.59	9813	260.056	11496	277.927	12350	283.576	12120	192.53
Cla006708	5.22374	365	5.06027	339	3.43875	234	3.10386	218	6.04162	427	5.09561	357	4.19073	294	2.68949	190	3.83193	280	5.378	389	3.2566	252	5.14606	390	0.444553	33	0.528821	39	0.435812	31	0.312495	23	0.155817	12	0.640724	47	1.23534	86	0.337351	24	0.603358	43	0.310016	23	0.172105	13	0.197102	14	0.118279
Cla007846	1.42642	39	2.15719	56	1.16909	31	0.348981	10	1.1097	30	0.866382	24	0.221749	6	1.44646	40	0	0	0.885779	25	0.469821	14	0.844926	25	0	0	0.18604	6	0	0	0	0	0	0	0	0	0.154906	5	0	0	0	0	0	0	0.145708	5	0	0	0.145852
Cla011585	46.6841	1891	30.2325	1173	29.7136	1170	34.3004	1395	41.0896	1682	51.7205	2101	35.4547	1441	44.039	1805	29.3349	1240	34.6224	1452	34.731	1556	21.7283	955	8.98744	387	28.1866	1182	16.0266	647	4.00296	171	5.00439	223	3.106	132	19.7783	796	17.4171	707	4.66726	190	4.75751	204	4.28559	184	7.21889	291	70.768
Cla010764	0.858879	95	0.232697	27	0.43936	49	0.893192	103	0.579527	67	0.400321	47	0.869802	99	0.937487	108	1.03606	126	0.688064	82	0.61043	77	0.915527	115	0.778371	94	0.250756	30	0.210048	31	0	0	0	0	0	0	0.986772	111	0	0	0.55487	63	0.078478	13	0	0	0	0	6e-06
Cla023265	14.6392	1448	34.4566	3215	32.011	3311	51.4356	5085	24.365	2555	31.1287	3275	34.1255	3700	26.9815	2952	45.4029	5136	42.3491	4352	24.4918	2883	53.9787	5783	2.54341	302	4.55778	522	3.8186	350	3.24827	315	3.72129	448	5.91404	681	16.1445	1496	4.01705	395	8.52232	861	5.54854	641	4.53898	431	4.61328	402	0.667369
Cla008558	66.6267	4059	72.6723	4069	57.3543	3268	62.6466	3677	82.9969	4926	58.8197	3621	66.1533	4090	62.5058	3832	58.3284	3717	70.0734	4445	71.406	4641	76.9702	4890	38.8732	2418	49.9764	3015	33.2076	2006	33.6743	2191	37.8241	2520	40.6294	2615	39.0246	2253	39.4899	2377	35.4819	2140	44.4614	2755	43.9667	2797	42.9224	2486	48.9222
Cla010738	0.524876	37	2.40285	159	0.964484	65	2.21717	154	1.67856	117	1.68289	117	1.07209	74	1.63814	114	1.86137	134	2.24797	161	2.64517	202	2.04721	153	0.325178	24	0.656493	47	0.312811	22	0.151965	11	0.119955	10	0.534341	39	0.308038	22	0.641259	45	0.296207	21	0.194684	15	0.261226	19	0.331829	23	1.00394
Cla001746	1.59284	158	1.90627	182	1.76488	169	1.41044	139	1.39959	145	1.1724	118	1.64313	166	1.93338	198	1.62072	174	2.39306	256	1.26779	139	1.61302	174	7.45396	780	6.87237	707	4.16439	407	7.76665	815	10.6271	1152	13.1597	1358	6.71767	668	6.90744	679	13.1551	1286	4.37232	459	4.59559	478	3.38327	332	7.7917
Cla018797	13.3469	608	20.334	884	13.3771	590	38.0437	1733	13.7478	633	10.6616	484	7.7476	354	14.1922	652	16.6259	786	8.14117	384	7.02273	355	26.6843	1315	3.29868	163	20.2384	957	9.26103	424	5.71014	274	15.679	785	8.87733	424	14.3919	649	6.24376	288	7.39862	338	20.6951	996	11.3309	546	21.9074	996	23.8277
Cla006479	8.23802	928	7.13244	769	9.32855	1021	13.5292	1530	7.03483	800	8.89698	1005	9.27504	1048	10.9797	1251	8.38456	985	8.7525	1020	10.4346	1300	6.56645	803	6.75811	809	13.1854	1536	6.62807	744	18.8654	2234	15.1595	1874	27.8541	3273	12.1082	1353	22.3325	2519	11.8055	1332	12.9422	1540	14.0866	1677	12.8282	1435	13.9757
Cla022447	4.56385	167	2.51207	88	3.19582	114	2.77791	102	3.16709	117	2.65212	97	2.60596	96	3.40944	126	2.84641	109	3.84528	146	4.01508	162	4.13701	164	0.782054	31	2.79454	106	1.02358	38	1.46269	57	1.84771	74	2.15406	82	1.81318	66	1.77079	65	2.26177	83	0.520235	21	1.23159	48	0.983277	36	1.49613
Cla019647	3.33164	95	15.1717	414	9.154	254	17.9035	512	12.2562	353	10.3989	297	8.84524	253	9.87378	285	21.832	649	8.41156	248	8.83408	279	19.9045	615	1.49356	46	3.83182	113	2.58917	74	1.5109	46	2.31462	73	3.43841	103	7.52094	213	2.25352	65	2.51242	72	2.68252	81	2.14314	65	2.22813	64	13.4439
Cla016088	2.97542	87	0.231183	7	0.213702	7	0.381714	12	0.205843	7	0.102526	3	0	0	3.10194	92	0	0	0.165961	6	1.14016	37	0.438588	14	0.329638	11	3.61437	110	0.573609	17	0.781128	24	0.483446	16	0.45132	14	5.68474	165	0.056464	2	1.55227	46	0.066642	3	0.087259	3	0.212677	7	2.00678
Cla012144	1.1452	45	0	0	0.565857	22	0.185593	8	0.315171	13	0.066971	3	0.072513	3	0.37944	15	0.22116	9	0.187718	8	0.096277	5	0.736724	31	0.470345	20	2.51718	101	1.50004	58	0.56418	23	0.476161	21	0.389632	16	1.3701	53	0.262697	11	1.22054	48	0.502574	21	0.563798	24	2.05922	79	4.30154
Cla012155	6.51535	304	1.09591	50	4.3804	200	1.97461	92	0.695517	34	1.46758	71	1.7425	84	1.51643	72	0.282044	16	3.56946	174	1.93394	101	4.58645	237	6.834	354	5.8888	289	5.62318	271	5.61012	286	4.89735	250	8.22416	410	6.32713	305	15.0078	723	5.39249	257	4.74934	237	13.8751	700	5.85623	279	0.227169
Cla013099	18.5636	502	84.2707	2182	42.1349	1108	247.374	6716	85.0175	2323	110.885	3007	86.6468	2351	68.027	1862	83.965	2369	94.196	2637	68.972	2063	101.119	2968	34.4455	991	154.721	4330	28.3008	763	118.903	3382	159.841	4745	297.926	8408	25.7274	691	48.2545	1308	189.757	5142	32.8818	940	99.8	2853	25.6897	690	57.4053
Cla000830	1.32548	90	2.56463	212	1.44037	133	1.92411	181	2.36646	211	2.74386	251	1.41819	134	1.34326	120	2.93602	282	1.98517	187	2.09723	218	5.05063	480	0.102582	12	0.114749	13	0.039416	5	0.018702	3	0.018288	3	0.056739	7	0.149764	16	0.08483	9	0.245318	26	0.382281	16	0.066467	8	0	0	0.170943
Cla014934	59.4494	2620	52.5115	2216	55.3339	2371	41.8319	1852	62.6266	2789	54.0995	2391	49.2668	2179	53.45	2384	52.3932	2409	53.4762	2440	54.3975	2652	54.5273	2609	31.6317	1482	34.0716	1554	32.2951	1419	58.4863	2712	44.9759	2176	48.3929	2227	46.5663	2038	59.5465	2629	45.0972	1992	33.3318	1553	35.5357	1656	41.5506	1819	23.2109
Cla018308	17.1697	2411	14.7292	1945	8.75758	1086	17.0549	2595	11.5588	1927	20.5403	2832	8.89343	1833	14.2098	2258	13.3349	2858	8.8483	1125	8.54824	1271	11.289	2540	18.7524	3272	14.4857	1843	17.6461	2135	16.1919	2351	28.2969	4102	29.1424	4582	11.1209	2080	13.6197	2114	46.0862	6181	13.3435	2569	39.9734	6347	18.8658	2273	21.0595
Cla017144	2.74755	25	3.20471	28	2.14845	19	1.09715	10	2.38617	22	1.68048	16	1.46725	14	1.59732	15	1.35696	13	2.13491	21	2.61589	27	3.03968	30	2.03063	20	2.60492	25	1.21731	11	1.24431	12	0.561769	6	1.73111	17	2.94975	27	2.5649	24	2.44237	23	1.90343	19	0.943372	10	4.445	40	2.382
Cla013370	2.68711	458	2.56003	422	1.9376	321	1.34442	228	2.86839	493	1.96372	342	2.18923	374	1.74842	297	2.06951	363	2.53045	450	2.22786	422	3.66411	674	0.224276	42	0.373971	68	0.164296	28	0.207169	39	0.176833	34	0.146574	27	0.688389	120	0.192183	34	0.544104	94	0.294618	54	0.211984	40	0.197139	35	0.117911
Cla007802	20.2844	414	80.3155	1567	23.5302	466	48.4926	992	53.5063	1101	34.219	699	19.1706	392	35.9961	742	54.4622	1158	35.098	741	55.3016	1246	82.2827	1819	1.18278	26	7.8488	166	1.40033	29	2.72741	59	7.16185	161	11.4872	245	8.80133	178	4.19159	86	9.0484	185	2.68877	58	3.73595	81	2.88767	59	0.316686
Cla006692	6.60435	337	4.50547	220	5.20348	258	1.11571	58	4.20289	217	4.54506	233	7.22805	370	6.83699	353	2.90267	155	6.72251	355	3.25335	184	4.32734	240	2.38124	130	2.87231	152	1.68073	86	2.33762	126	1.16191	66	1.9521	104	2.79624	142	4.73086	242	0.817916	42	0.789792	43	1.56178	85	1.5813	81	0.344028
Cla022301	1.32343	108	1.39585	109	0.638049	51	1.40654	115	1.73285	142	2.2211	181	1.72233	140	0.947236	78	1.55583	132	1.74974	147	0.367739	33	1.75597	155	0	0	0.115867	10	0.094891	8	0	0	0	0	0.024306	3	0.038335	4	0	0	0.024386	2	0	0	0.022239	2	0.025542	3	0.060731
Cla017681	2.74184	32	0.778323	9	1.99367	24	0.246908	4	1.75083	22	0.205438	3	0.229211	3	1.14614	14	0.540675	8	1.2556	15	0.845912	11	1.93176	24	6.77063	84	4.74658	58	5.26574	61	5.21667	64	4.9712	63	3.31252	40	4.53399	53	5.00761	58	4.5699	54	14.4281	176	10.6943	131	15.0354	172	3.10246
Cla001819	4.56594	293	4.5866	282	4.83669	302	3.66907	237	9.11095	590	5.72053	368	6.68892	431	3.81919	248	6.01292	402	6.11086	406	4.13075	293	7.41813	516	0.07187	5	0.824307	55	0.33749	22	0.158745	11	0.342094	25	0.2105	15	1.23878	79	0.611974	40	0.109791	8	0.091045	7	0.065737	5	0.139608	9	0.813371
Cla019799	33.1374	665	32.9579	614	31.8099	609	49.1428	948	50.9754	1003	43.3351	838	27.051	531	30.1412	581	40.1261	796	33.4032	665	38.2852	827	54.4314	1134	42.6942	891	19.8969	392	29.1746	558	56.0843	1156	53.2398	1127	80.2367	1643	28.4527	553	44.8493	894	45.2545	866	16.1064	348	38.4353	765	34.1199	643	32.2487
Cla017611	53.5429	2500	109.581	4899	87.9578	3992	129.008	6049	133.251	6286	125.335	5868	100.125	4692	94.3111	4456	119.277	5811	93.3232	4511	88.0529	4548	139.875	7088	1.09014	55	12.3686	598	1.75719	82	4.29163	211	3.73984	192	10.9392	534	3.64503	169	4.97687	233	13.8053	646	0.297253	15	2.17841	108	0.812309	38	1.04289
Cla010040	9.99977	1127	14.2693	1539	12.5529	1375	25.6807	2905	6.76852	771	9.58415	1083	15.079	1705	12.8628	1466	12.053	1417	14.8359	1730	10.4835	1307	5.50211	673	2.93243	352	4.07938	476	4.53499	509	2.1869	260	4.12155	510	7.36773	867	8.48128	949	5.75833	650	5.41908	612	3.01737	360	2.84053	339	2.79161	313	2.06638
Cla010656	3.03958	423	2.1763	300	2.51422	351	1.92457	278	2.1061	306	1.72565	249	1.66303	241	2.25967	329	2.45444	368	2.43596	362	1.65796	264	2.39608	374	2.30387	352	1.40604	209	2.08899	299	1.67591	254	2.05954	325	1.46493	220	2.9131	415	2.08789	301	2.12271	306	2.04859	311	1.76397	268	2.43635	348	4.43392
Cla016148	1.18818	104	2.76552	234	2.69567	231	0.132962	12	2.4504	217	0.678388	61	0.875011	66	1.1851	107	3.249	295	0.503628	44	1.80647	176	2.52779	244	14.4797	1149	10.4546	924	13.875	1186	27.7518	2517	15.2711	1445	15.1891	1363	12.6613	1086	18.0964	1525	5.94744	517	18.7059	1715	22.9026	2057	16.1201	1374	3.76267
Citrullus_lanatus_newGene_847	0.332194	15	0.089945	5	0.177038	9	0.061176	3	0.07095	4	0.283263	14	0.222966	11	0.447669	22	0.131792	7	0.291423	15	0.067733	4	0.019836	2	1.91293	98	3.83543	190	3.4316	164	1.42598	72	1.24066	65	0.597187	30	1.22588	59	1.69466	82	1.2999	63	3.45402	175	2.52203	128	6.0923	287	3.41433
Cla017100	0.11488	3	0.090237	3	0.980299	27	0.684238	24	0.062934	3	0	0	0	0	0.111432	4	0	0	0.061416	3	0.057482	3	0.331957	8	10.7931	275	55.0501	1357	35.8673	861	26.1529	646	58.1002	1544	21.3534	539	18.1151	428	35.8261	826	17.0426	418	78.7963	1948	53.9118	1346	112.612	2608	57.7862
Cla019927	456.035	18345	399.914	15395	588.684	22979	513.681	20734	391.864	15983	445.487	17972	432.446	17491	449.898	18342	418.45	17527	373.045	15568	501.088	22267	340.229	14959	524.287	22208	509.611	21037	633.06	25142	519.321	21894	532.849	23376	543.668	22739	490.836	19495	594.352	23827	624.465	25080	576.951	24347	760.513	32073	650.317	25780	354.756
Cla002345	17.8845	1194	19.2327	1198	23.3143	1464	24.1331	1574	39.4482	2676	20.889	1368	16.5713	1081	26.9468	1772	23.4703	1609	26.447	1783	20.48	1480	61.0301	4285	7.94538	577	20.2196	1376	12.8995	872	11.8997	841	23.6094	1686	20.0305	1375	20.5116	1338	16.1106	1061	24.9345	1634	15.6516	1070	13.5891	959	20.212	1328	21.6411
Cla012783	0.416322	18	0.590671	28	0.476328	28	1.93267	67	1.00829	43	0.744033	32	0.498398	28	0.948517	32	0.715288	39	1.01509	41	0.789083	39	1.36985	59	0.275996	24	0.338289	28	0.456802	17	0.06043	6	0.488126	23	0.636805	31	0.699504	20	0.297982	11	0.530955	21	0.218124	9	0.052566	6	0.295935	18	1.20454
Cla018519	2.75077	144	3.05599	151	2.44833	128	3.73901	197	1.47999	78	1.4015	72	4.16029	218	3.31437	179	1.45758	82	2.62698	150	3.29495	200	0.953102	54	4.43346	255	4.03626	218	3.1516	174	4.10984	205	4.12531	232	5.24104	268	5.31036	280	5.389	280	4.64712	243	2.65967	151	3.72316	212	3.24154	182	2.70624
Cla023130	0.877203	85	0.120229	10	0.118788	10	0	0	0.06238	7	0.191013	20	0.020919	2	0.033903	3	0	0	0.177268	16	0.151252	18	1.1367	100	0	0	0	0	0	0	0	0	0	0	0	0	0	0	0	0	0	0	0.319943	34	0	0	0	0	0.129489
Cla022568	374.062	4723	703.536	8505	436.095	5352	570.848	7237	444.855	5675	476.981	6039	492.154	6236	536.785	6858	612.481	8068	523.639	6845	637.304	8900	504.27	6910	449.491	6033	594.136	7764	419.785	5281	293.107	3893	300.118	4160	314.051	4139	329.18	4126	397.422	5027	351.492	4448	211.947	2828	228.181	3046	325.005	4076	522.732
Cla015219	69.0403	1127	75.7023	1183	54.3374	862	99.2189	1626	57.7743	953	126.353	2068	52.8658	866	71.6882	1184	92.6463	1578	124.792	2109	101.836	1839	163.039	2888	7.46571	130	16.1548	273	7.47086	122	13.838	238	17.9779	323	23.6223	403	11.0354	179	8.91598	146	14.6246	240	4.00299	70	8.48517	147	7.76807	126	20.5386
Cla014396	12.5362	820	0.035642	3	0.014901	1	17.7826	1168	12.0696	798	11.1492	732	20.9321	1374	0.01363	1	29.608	2020	0.032135	3	0.007488	1	0.008055	1	11.8654	825	0.033613	3	8.15944	532	11.3704	783	10.3723	745	0.010542	1	12.9863	843	12.5377	822	6.87769	451	0.006254	1	0.014405	1	5.99172	390	7.56947
Cla003979	26.2227	955	13.604	473	69.6345	2456	9.39557	328	10.2423	379	12.8397	467	5.43388	200	23.0413	849	6.94118	257	18.2053	690	14.9211	586	7.90767	315	78.7263	3046	130.246	4915	59.4242	2107	47.8583	1825	48.353	1918	72.7884	2699	112.421	4056	143.284	5229	92.6035	3385	43.751	1658	94.9895	3658	47.6284	1723	28.9447
Cla019920	109.662	1855	209.643	3395	123.488	2031	215.201	3655	268.245	4584	239.981	4070	216.325	3672	142.074	2432	205.092	3619	204.834	3587	198.201	3708	333.759	6127	2.51305	46	13.7008	240	4.5513	77	3.57237	64	5.2954	99	3.87597	69	17.4016	293	7.21268	123	8.96685	152	4.7587	86	2.62182	47	6.52955	110	9.86
Cla014466	20.6071	1198	45.4872	2532	25.3873	1435	12.1811	711	49.7056	2919	27.0025	1574	24.6416	1438	23.4291	1378	38.4073	2330	35.1943	2118	27.7595	1785	57.7866	3646	3.17033	196	3.06683	185	4.63736	269	3.96432	243	3.57705	229	3.81943	232	4.20132	243	4.21001	246	5.77974	337	2.9638	183	4.82123	297	3.78717	219	3.63901
Cla018758	2.38061	172	0.961153	64	7.03363	451	1.77077	125	0.998946	66	1.4847	96	0.446662	26	2.88613	194	1.07281	67	0.949728	70	1.22228	95	2.37047	152	31.1321	2367	16.3806	1223	23.5785	1694	5.22115	397	2.93114	232	1.89472	143	10.7132	767	4.65189	337	4.23401	306	5.39908	412	3.53264	269	8.50055	609	39.5691
Cla010686	3.19636	226	4.3956	293	5.29701	351	6.78626	483	3.93594	300	4.3243	298	4.32299	305	4.92307	347	4.7656	350	6.02076	427	5.08935	400	5.44345	423	2.44986	173	3.53436	252	3.45511	240	2.70967	209	3.92916	292	3.46861	252	4.04436	292	2.57107	172	4.89839	329	2.52287	178	2.48768	176	4.06566	274	24.6662
Cla013808	1.04347	53	3.30606	160	2.55034	125	5.155	261	4.19391	213	4.40461	222	0.784179	40	1.31808	68	3.88542	204	1.24902	65	3.8296	213	1.66627	91	0.365963	20	2.00083	105	1.16126	59	0.433272	23	0.848973	47	0.649264	35	3.34651	167	1.01022	51	0.122153	7	2.21645	118	2.13273	114	1.49115	75	4.96686
Cla005094	17.09	1059	32.3374	1901	22.2255	1345	11.4819	729	31.0325	1942	22.941	1430	29.1459	1818	20.8103	1328	20.284	1317	35.3143	2239	21.4252	1471	29.2667	1997	1.06828	80	0.631271	43	0.937011	66	0.078371	8	0.972724	68	0.505191	32	1.35811	86	0.628954	39	0.629503	40	0.549311	42	0.195383	13	0.170946	11	3.50292
Cla002470	2.80629	132	1.65187	81	1.02904	48	2.79187	133	2.53269	127	2.17142	107	2.5987	128	1.91834	96	1.40118	73	1.85049	92	2.45197	127	2.01265	98	1.0831	50	4.54926	237	3.95502	199	4.87854	258	2.56261	137	2.17172	112	2.79464	139	3.25487	165	1.57349	74	4.86993	259	3.48891	185	6.45864	321	8.94088
Cla002053	106.402	4068	86.3519	3161	86.3359	3209	77.0257	2958	94.6499	3656	79.939	3065	92.264	3541	82.4813	3191	74.0804	2955	81.5112	3227	89.5945	3789	83.9188	3483	69.4034	2821	66.4425	2630	77.9135	2969	76.0922	3061	73.1572	3071	75.8377	3027	91.0326	3456	83.5264	3200	86.6482	3321	95.0842	3842	84.9241	3433	79.7627	3030	85.6135
Cla018888	5.28504	335	3.17731	193	4.33272	268	1.72968	110	0.645576	42	1.22168	78	2.40587	154	2.00273	130	1.40496	93	2.31595	152	3.98891	280	0.996051	70	2.06342	140	30.6836	2010	15.5894	981	5.46438	365	13.6889	952	7.95312	526	9.54877	600	24.3231	1540	2.60572	166	39.959	2672	42.0138	2810	40.2875	2532	1.76087
Cla007516	0.151105	9	0.09367	5	0.493695	21	0.186864	13	0.134392	10	0.400573	23	0.051524	4	0.259503	11	0.026571	3	0.356929	22	0.415492	30	0.553535	19	0.851456	46	1.49186	86	0.759301	45	2.19023	118	0.790741	44	1.00585	42	1.42979	41	3.14111	136	0.700908	28	1.52855	72	2.55352	117	3.53032	130	0.402033
Cla018492	1.92971	136	0.625518	43	2.45279	164	4.80499	332	0.606411	43	1.11249	72	0.867032	62	6.39478	448	1.24706	79	2.36913	164	1.80004	140	1.878	138	0	0	0.374506	28	0.321495	23	0.027842	3	0.026682	3	0	0	0.073566	6	0.029236	3	0	0	0.02772	3	0.081366	7	0.325845	23	0.189875
Cla014451	6.74068	153	25.1106	545	10.947	241	11.5602	263	12.141	278	9.12063	207	6.32317	144	6.6383	153	17.1821	406	10.6538	250	15.4763	388	12.2717	302	8.28312	200	3.03747	72	5.20316	118	6.62344	158	4.838	121	9.02622	214	9.23597	208	10.5906	241	8.41279	191	7.42611	178	10.8747	261	6.53811	147	5.31766
Cla018775	5.33899	396	13.4703	1152	8.9533	689	69.0375	6056	13.4499	1016	19.2819	1499	20.3219	1739	19.5673	1542	15.7907	1385	17.0103	1512	12.1579	1137	17.3512	1693	0.137168	14	5.46342	496	0.139822	14	0.391133	37	0.807011	73	1.92667	124	0.984161	53	0.260759	25	1.8306	154	0.059068	7	0	0	0.03175	4	0.073086
Cla020532	14.2563	1304	17.3913	1529	11.8604	1053	10.8885	990	21.8667	2010	13.7495	1265	9.94593	908	12.0038	1042	17.5257	1686	12.7535	1101	11.6836	1162	19.9507	1985	1.1167	109	1.91253	178	1.08128	88	0.72037	49	1.11985	108	1.08251	105	3.9577	361	1.13797	100	1.40615	124	0.592786	48	0.45739	45	0.564654	45	0.686405
Cla009752	18.8278	597	50.9274	1545	39.7171	1224	16.7211	532	82.5544	2643	25.4952	810	13.9628	444	28.0205	899	41.3957	1369	26.9988	886	18.2659	641	93.9229	3230	8.17662	276	13.644	448	23.9952	758	11.5112	384	18.4536	642	17.0107	563	12.6976	400	15.7985	502	9.19851	293	23.1168	774	16.1564	542	18.7046	589	24.0549
Cla021577	2.43628	146	1.81564	105	1.41479	83	0.500048	31	1.67016	102	1.56975	95	0.89087	54	1.81731	111	0.860109	54	1.48928	93	1.07607	72	2.3402	153	0.017442	2	0.016996	2	0.120477	8	0.065205	5	0.031244	3	0	0	1.09372	66	0.144129	9	0.3218	20	0	0	0.032444	3	0.058395	4	0.034507
Cla021258	0.05222	2	0	0	0	0	0	0	0	0	0	0	0.085296	2	0	0	0	0	0	0	0	0	0	0	0	0	0	0	0.082591	2	0.185981	5	0	0	0	0	0.099543	3	0	0	0	0	0	0	0.075969	2	0.082851	2	0.095429
Cla005127	539.608	32906	272.273	15897	447.443	26524	256.412	15702	197.755	12184	345.332	21117	356.716	21831	406.896	25108	216.493	13774	237.744	15010	572.306	38604	108.63	7190	242.505	15722	195.839	12361	196.145	11919	211.66	13579	231.763	15515	281.765	17935	257.031	15561	249.341	15234	203.328	12427	183.954	11854	166.884	10759	180.307	10922	136.651
Citrullus_lanatus_newGene_3221	0.974733	37	1.60081	58	1.30752	48	0.761167	29	0.973412	38	0.246638	10	0.841045	32	0.566535	22	0.626377	25	0.920044	36	1.51164	63	1.3865	57	1.74485	70	2.94489	115	2.73631	103	2.17546	87	1.85671	77	0.914454	36	4.41389	165	3.45222	131	0.9916	38	2.08725	84	2.39436	96	4.77436	179	1.78164
Cla009897	0.730009	62	0.721734	62	0.877579	76	0.585395	53	0.911523	82	0.469109	42	1.15207	67	0.912592	82	0.887201	72	1.12666	89	1.01157	100	1.27989	120	0.642624	61	0.606374	56	0.668142	59	0.254172	24	0.252323	25	0.309685	29	1.13837	96	0.32851	30	1.15879	103	0.424021	40	0.367344	35	0.525406	47	1.34906
Cla016770	1.68519	146	1.81728	150	0.71817	61	0.194724	17	2.0366	178	1.64263	142	1.14535	99	1.3793	121	0.605822	55	1.31208	117	0.835878	80	2.14211	201	0	0	0	0	0.023868	3	0.022682	3	0	0	0.099357	9	0.240365	21	0.071136	7	0.072936	7	0.090105	9	0.067565	7	0.242124	21	0.131717
Cla017985	14.2823	1036	13.7317	1000	18.0207	1233	14.6529	1182	18.3005	1486	15.5968	1246	15.9493	1341	15.0654	1046	22.2448	1650	16.6148	1299	16.7531	1268	22.2559	1969	2.37215	357	3.50591	351	4.31683	384	7.08514	504	4.34362	473	5.80841	603	5.29429	493	8.47102	598	3.0497	288	4.59919	452	5.33081	385	6.65034	454	16.3475
Cla021053	7.90613	146	12.9323	229	15.2008	273	3.09399	58	14.6943	275	5.83223	108	5.84007	109	6.2194	117	6.25591	121	5.36442	103	8.37097	171	8.2698	166	12.7863	251	7.52693	144	15.8159	291	10.5447	205	11.1731	227	13.6057	263	37.8602	694	13.2644	246	19.7046	365	6.62259	130	8.63626	169	11.2239	206	3.72519
Cla018292	3.60068	365	3.41539	330	2.0352	204	2.62563	272	3.45524	354	3.3328	341	3.10127	316	2.9819	308	2.38676	253	6.44769	679	2.20225	250	3.26594	359	0.022103	3	0.002848	1	0.067298	8	0.026088	3	0.083174	10	0.049735	6	0.171269	17	0.088349	10	0	0	0	0	0.056916	7	0.182629	20	0.216604
Cla020170	1.14085	89	0.097325	8	0	0	0.048868	4	0.052528	5	0.038941	4	0	0	0.069998	6	0	0	0	0	0.048138	5	0.919549	78	0	0	0	0	0.01336	2	0	0	0	0	0	0	0	0	0.012844	1	0	0	0	0	0.025184	3	0	0	0.01125
Cla008472	0	0	0.053154	3	0.052354	3	0	0	0.100744	5	0.152255	7	0.040082	2	0.100255	5	0.170888	8	0.098314	5	0.046008	3	0.046264	3	0	0	0.049172	3	0.050904	3	0	0	0	0	0.048756	3	1.83217	74	0	0	0	0	0.195222	9	0.04814	3	0.20494	9	0.0256
Cla010299	19.915	729	27.0515	948	21.2147	756	21.7679	801	21.0681	780	21.7386	800	18.4365	679	20.9802	778	25.7963	985	24.3571	923	22.0878	895	25.7796	1025	22.5066	877	19.7724	750	20.3496	743	32.7245	1260	23.1816	931	26.8447	1026	18.7933	683	30.3535	1113	21.8817	803	23.0006	890	29.6567	1147	22.8333	831	14.1223
Cla020635	43.2507	1668	18.1572	676	12.4546	471	51.8835	2017	17.0551	670	18.5158	729	25.7308	1003	49.9493	1956	20.2982	820	37.8139	1516	15.1564	654	36.5825	1541	5.03287	207	21.0445	847	3.36071	131	10.8423	444	7.83423	337	15.1043	614	11.3609	441	8.55935	333	23.7772	924	4.70422	195	2.12999	93	5.44353	211	7.90594
Cla008620	7.62312	1096	9.19656	1266	5.55621	665	5.50724	797	5.58787	812	8.50828	1224	7.82102	1121	8.60364	1249	8.46458	1267	10.5082	1566	6.77765	1080	10.6375	1425	1.23115	189	1.31851	197	1.64067	236	1.34348	142	0.877683	139	0.878662	120	2.88682	413	1.25708	182	1.75941	256	1.39474	213	1.18098	180	1.26091	182	0.72101
Cla021910	321.762	22572	345.433	23202	341.092	23260	443.468	31240	358.636	25419	377.144	26531	409.035	28798	367.777	26107	473.164	34632	416.847	30275	314.236	24384	509.237	38773	575.135	42894	390.946	28385	525.429	36728	792.514	58489	724.775	55816	676.81	49560	533.695	37168	629.419	44237	572.346	40242	844.282	62583	869.802	64507	729.717	50848	656.858
Cla011233	7.99609	370	5.94297	360	7.57491	437	4.81335	280	5.65561	337	5.91993	377	5.52248	320	6.74307	389	3.75685	255	5.95077	402	5.12439	347	5.24043	332	9.03588	475	6.43631	347	6.81508	372	2.72321	174	1.98099	127	3.21972	163	6.12576	332	2.56291	119	5.49128	277	2.70753	153	3.15728	163	4.26149	227	9.07446
Cla006442	12.1492	1247	4.47459	452	21.1058	2126	3.09846	319	5.61885	574	5.56254	586	4.44675	464	12.6489	1344	4.13655	429	2.28902	262	7.84075	895	2.72715	297	35.2932	3882	36.2104	3962	42.6175	4900	33.3377	3633	25.2115	2822	21.7466	2337	59.8977	6152	43.8701	4563	32.6272	3466	40.4455	4197	28.2518	2995	46.172	4675	45.9747
Cla015671	0.925758	93	0.698689	62	0.791117	69	0.602591	65	0.726091	79	0.638686	69	0.56775	61	0.736344	68	0.756498	70	0.821774	91	0.775152	82	1.29708	120	0.2172	25	0.382164	43	0.879505	73	0.110991	13	0.179066	21	0.189985	22	0.494453	44	0.192111	21	0.139698	15	0.262233	30	0.164227	19	0.106749	12	0.470258
Cla005511	2.03934	108	2.30084	102	2.55512	94	2.51328	114	2.32398	95	1.2475	59	1.48426	65	2.15765	89	3.28759	133	2.07841	86	2.161	108	2.10419	86	4.63779	187	15.2419	573	12.1388	492	5.03264	198	5.7774	275	2.78328	128	16.7792	727	4.47988	206	5.38253	240	2.87579	116	2.76054	110	13.9296	567	8.96478
Cla010076	10.0368	1387	7.33815	1393	10.9956	1486	9.12808	1819	11.815	1555	7.32373	1446	6.6826	1163	7.84073	1577	8.5854	1801	8.72851	1421	9.23333	1508	8.43293	1822	3.22202	706	3.92226	736	4.53334	696	2.26309	491	3.26339	643	3.23763	683	3.82099	710	3.11435	607	4.6193	915	2.44386	432	3.96116	782	2.2196	408	3.305
Cla000707	2.82871	121	3.4571	141	1.68019	70	3.02562	130	3.03464	131	2.64883	113	1.31379	57	1.57605	68	2.42233	108	1.76382	78	3.30665	156	2.93452	136	0.824127	38	0.755326	34	0.77405	33	0.554749	25	0.439924	21	0.602792	27	10.1974	431	0.205485	9	0.526374	23	0.891222	41	0.33431	16	0.775021	33	1.07058
Cla018568	41.0158	1505	66.9911	2355	46.4092	1655	28.9664	1062	57.462	2130	39.5151	1454	53.3952	1967	38.6881	1428	52.6561	2016	57.9412	2201	49.776	2021	59.9131	2388	1.91231	76	4.09498	156	2.0433	72	2.36276	93	2.58758	105	2.46653	91	14.0013	505	4.36576	160	5.33983	198	2.08514	82	2.11611	83	3.54014	130	1.03046
Cla013073	7.57943	791	9.3981	944	6.86451	711	4.5731	576	10.4133	1089	7.35051	773	8.44719	904	7.46577	807	10.6279	1163	9.771	995	7.94088	925	11.6127	1322	5.75067	646	3.3311	389	7.39484	791	12.2353	1340	6.67002	911	6.94183	870	12.3521	1397	12.173	1234	7.51027	782	10.9901	1194	15.3825	1946	9.92802	1191	3.75697
Cla022104	21.6157	1391	16.7187	1030	12.7297	796	8.34395	539	12.8346	834	13.7857	890	13.4149	866	12.0352	784	10.6579	716	23.2613	1549	10.634	757	56.1448	3920	1.24084	85	1.58265	106	2.08498	134	1.72351	117	6.52951	462	5.03222	338	6.45511	413	14.1736	914	5.8402	377	3.41182	232	6.09296	415	6.53361	418	1.62737
Cla018593	2.57668	172	0.813153	52	1.19132	77	1.75348	118	2.04283	138	1.66594	112	2.12716	142	1.97758	133	1.54315	107	1.59586	110	2.34946	173	1.5024	109	0.019895	2	0.403827	28	0.415892	28	0.342374	24	0.05621	5	0.434528	31	0.2389	16	0.027083	2	0.178483	12	0.033037	3	0.334442	24	0.077324	6	0.253136
Cla018727	38.3737	2537	43.8816	2778	29.8945	1921	30.6359	2034	54.9166	3668	45.0111	2984	39.3673	2612	30.4147	2035	39.5817	2730	45.7432	3131	32.6071	2385	56.2251	4034	2.05033	145	2.02177	139	2.62527	173	1.90888	133	2.32522	169	2.93849	203	6.09105	400	3.51287	233	3.5732	237	1.11203	78	1.47545	104	0.876048	58	0.97188
Citrullus_lanatus_newGene_1357	23.3018	2217	16.4777	1496	32.057	3011	25.2297	2399	10.0303	1120	14.7501	1684	17.6796	2123	26.3384	2500	14.0057	1649	21.1071	2328	27.6188	2991	12.5996	1516	484.736	49506	289.313	28345	354.42	33582	415.582	39965	387.105	35452	353.972	33244	284.604	26615	390.665	36507	333.004	27813	478.059	43429	399.697	38727	362.918	34206	119.208
Cla004931	9.41531	1314	11.6369	1675	7.84826	1071	9.5853	1410	6.66046	978	8.88646	1119	10.8007	1477	7.8157	1023	6.81656	988	12.9395	1963	9.85607	1443	6.10169	849	1.65916	252	5.29501	710	3.72718	418	2.89687	352	3.00047	375	3.48679	423	5.26326	769	3.01513	368	3.68155	450	4.9486	735	3.59508	469	4.30221	584	2.94059
Cla021803	2.01167	37	4.40741	77	2.3958	43	3.17711	59	4.63214	86	3.69096	68	2.42994	45	2.27928	43	1.81066	35	3.82186	73	4.00931	81	4.19588	83	0.503456	10	0.461943	9	1.00415	19	2.61705	51	0.285554	6	0.940197	18	3.01301	55	3.37764	62	0.52541	10	0.766924	15	1.49114	29	0.454082	9	3.05806
Cla013437	10.86	651	8.22704	472	8.09838	472	10.6452	641	7.68053	465	9.8961	595	8.48559	511	8.64894	525	7.25783	454	10.672	662	6.87997	456	12.38	805	3.90515	249	4.20982	262	1.56999	94	2.00613	127	2.00514	132	3.08515	193	2.13504	127	1.23109	74	4.66034	280	0.693021	44	0.947149	60	0.753102	45	13.4895
Cla012013	33.7769	2104	31.3976	1873	29.9013	1811	15.7705	987	38.5552	2427	32.4761	2029	35.7472	2235	27.124	1710	32.2551	2097	44.8327	2892	14.1186	973	39.6067	2678	6.57983	436	4.2849	277	5.77474	359	6.58071	432	6.78632	465	6.63497	432	10.2304	633	7.43522	465	4.93403	309	6.4684	426	6.17202	407	5.51812	342	2.14996
Cla021902	10.4334	169	11.0701	172	9.15984	145	0.261102	5	0.300371	5	0.204753	4	0.125731	3	10.2023	168	0.148492	3	0.180005	4	0.237715	5	10.2499	181	0.143403	3	0.260647	5	0.242284	4	0.18084	4	0.211069	4	0.235949	4	10.8304	175	0.248325	5	8.69383	142	0.156928	3	0.22399	4	0.23154	4	0.3074
Cla016579	0.018931	3	0	0	0.019475	3	0	0	0.037475	5	0	0	0	0	0.018114	2	0	0	0.054552	7	0	0	0	0	0	0	0.271514	31	0.123493	14	0.034549	4	0.178886	22	0.035337	5	0.018942	3	0	0	0	0	0.660859	76	0.25822	30	0.423461	46	1.00967
Cla019776	10.4178	456	13.8742	573	8.44595	354	33.4676	1446	9.67048	422	15.1652	661	15.1026	652	16.0081	703	10.9335	496	13.9171	625	14.2977	683	10.5998	498	1.21245	58	3.65855	166	1.00479	44	0.797146	40	3.06487	144	3.93123	180	1.20158	54	10.9938	476	2.31646	100	1.02019	46	3.52204	162	1.65667	71	3.56215
Cla001857	20.183	1384	16.5226	1085	21.4186	1419	17.4165	1194	17.1823	1171	17.0588	1165	17.1805	1184	18.9256	1313	16.6318	1177	19.2906	1353	19.5102	1480	16.9639	1261	37.5359	2657	42.3701	2913	52.2832	3413	30.9753	2214	43.9001	3206	34.6197	2428	32.7395	2167	25.1312	1703	40.1095	2664	37.734	2642	41.7797	2931	32.8052	2158	43.4794
Cla018176	0.286189	3	0.142033	2	0	0	0	0	0	0	0	0	0	0	0.15579	2	0.09727	2	0.179711	2	0.587175	7	0	0	0.878856	10	1.92578	21	1.81902	19	1.00259	11	2.04736	23	1.61847	18	2.45751	25	0.607097	7	0.52721	6	0.096043	2	1.42778	16	1.26553	13	6.73378
Citrullus_lanatus_newGene_546	0.547455	36	0.417386	27	0.343981	23	0.388936	24	0.395773	29	0.604838	43	0.326631	22	0.169526	11	0.370185	25	0.467602	32	1.23382	42	0.206096	16	0.285564	22	0.090009	7	0.038249	3	0.235119	18	0.259066	20	0.440536	26	0.473879	33	0.222931	16	0.342251	25	0.198691	15	0.076627	7	0.253707	18	0.87674
Citrullus_lanatus_newGene_3559	0	0	0	0	0	0	0	0	0.369264	5	0	0	0	0	1.01438	12	0	0	0	0	0	0	0	0	1.90031	24	0	0	0	0	3.62672	42	0	0	0.050957	1	0	0	3.07228	34	0	0	0	0	0	0	2.34884	26	0.751922
Cla013918	3.13603	294	4.20411	378	3.9413	360	2.86761	270	5.82907	553	4.9139	462	4.55526	429	4.2531	404	3.54921	348	4.92771	479	2.7903	290	5.74462	585	1.82476	182	1.91587	186	2.19823	206	1.13584	113	1.71012	176	0.768347	76	1.50033	140	1.93873	183	1.08703	103	1.25735	125	1.42725	142	1.84872	173	1.92621
Cla004271	2.91685	136	4.56651	204	4.92187	222	10.23	473	6.53595	304	7.29782	338	5.58452	259	5.88888	277	6.45287	302	7.32419	352	4.75269	244	8.27112	414	3.08932	152	7.3395	352	1.57208	73	7.66268	373	8.16183	416	12.3553	596	2.63997	122	5.40095	252	15.2055	706	1.66781	82	3.05063	149	3.32422	152	6.03603
Cla016702	99.5696	11812	41.673	4632	48.3947	5473	60.7115	7110	62.4951	7349	65.4554	7636	23.2651	2710	34.4292	4043	83.6597	10328	44.8233	5411	46.9667	6052	52.5667	6651	22.4388	2758	32.8826	3951	27.2708	3148	16.4146	2000	23.8466	3127	20.7973	2514	37.0198	4263	14.0972	1630	25.6429	2979	18.366	2249	16.1614	1976	14.9416	1712	102.392
Cla020460	13.9601	616	25.4401	1074	11.9332	512	10.8509	481	13.1869	588	12.9595	573	12.2737	543	18.8666	842	16.938	779	14.8734	679	17.2924	843	22.0946	1057	42.6915	2001	37.6335	1717	33.8043	1485	50.4724	2340	63.0578	3051	49.6279	2283	12.7725	559	32.6222	1441	41.3644	1827	40.0094	1864	71.0915	3312	43.9618	1925	108.155
Cla018279	37.1351	1106	19.3914	553	19.6074	568	15.3132	458	24.1926	728	19.7924	591	26.1051	781	29.5908	892	15.3908	479	26.6469	822	20.1825	665	51.6511	1670	4.95386	157	8.08254	250	5.97712	178	9.42615	296	5.29348	174	4.81653	150	9.094	269	12.3405	369	3.20931	96	4.65679	147	3.72951	118	7.48334	222	9.25051
Cla015286	164.402	2507	80.3397	1173	78.7359	1167	32.853	503	63.4441	978	43.934	672	116.661	1785	66.8555	1032	42.3423	674	78.9599	1247	60.6571	1023	44.9799	745	5.392	88	8.20479	130	4.84214	74	10.4275	168	4.9079	83	6.60051	106	22.9223	347	19.1149	292	14.2241	218	10.5035	170	8.16179	132	20.5665	312	2.65867
Cla006329	3.42835	193	4.92982	266	3.62136	198	2.3825	135	3.9967	227	5.12594	289	3.87569	219	2.63489	150	3.8945	229	4.83505	282	3.24612	202	6.1411	375	1.46247	88	2.22492	130	2.39258	135	1.40146	83	1.67498	104	0.513146	31	3.8048	213	0.913092	52	1.22596	70	3.64285	217	2.55156	152	2.87272	161	4.17546
Cla010151	1.53665	52	4.64082	148	1.5598	51	0.836247	28	1.81411	61	1.59961	54	1.76221	59	2.53957	86	2.27631	79	2.59817	90	2.35462	87	3.3187	120	0	0	0	0	0	0	0	0	0	0	0	0	0	0	0	0	0	0	0	0	0	0	0	0	0
Cla017583	16.6895	1646	14.0359	1695	14.6694	1330	10.8744	1082	6.0457	725	7.46105	951	10.6031	1034	13.4842	1310	12.0049	1184	10.605	1123	20.062	2135	12.2265	1232	1.48	231	3.13167	391	1.28632	158	0.956644	103	1.63797	188	3.50123	339	4.70481	535	2.63271	247	4.98602	454	1.30687	161	1.15363	150	1.24678	124	3.40825
Cla015603	41.608	1011	27.1209	631	145.491	3437	143.117	3492	141.705	3479	132.142	3220	131.042	3196	35.7197	879	31.0209	787	142.478	3584	29.8723	803	29.8584	788	42.3505	1094	197.708	4972	195.325	4729	43.3169	1108	30.2414	807	142.685	3619	174.898	4219	178.592	4348	177.053	4312	150.359	3861	50.7525	1304	34.7266	839	151.26
Cla017384	0.520653	86	1.412	225	0.972119	151	0.820807	139	1.03576	174	0.77594	125	0.647969	109	0.702556	106	1.13252	196	1.13094	193	0.906272	165	1.63457	286	0.340007	54	0.29579	45	0.142449	21	0.086474	14	0.186132	35	0.098812	18	0	0	0.023745	5	0.02414	5	0.023012	5	0.079346	13	0.285479	48	0.89662
Citrullus_lanatus_newGene_1558	0.136467	15	0.184148	19	0.469787	46	0.310747	33	0	0	0.060308	9	0.195134	19	0.192515	21	0.065743	8	0.240249	27	0.113997	13	0.191453	23	1.03903	114	1.92149	176	0.702817	72	2.64424	274	4.14599	441	2.31573	244	1.7488	177	1.27345	132	2.10016	211	2.72944	284	0.464769	53	1.04111	105	1.2406
Cla006072	3.73869	601	4.32686	628	3.73571	577	4.13647	590	3.62661	551	3.41292	546	3.42638	552	3.84222	602	3.70645	600	4.22383	654	3.10839	548	3.819	661	1.61319	278	2.59538	427	3.20667	494	2.13232	316	1.86286	331	2.75014	481	2.52851	408	2.20647	376	2.4092	382	2.42059	395	2.05995	335	2.17428	353	3.04162
Cla009966	5.97723	508	7.90024	641	3.69007	315	5.01209	432	11.0418	969	6.07777	517	6.82849	580	5.29871	456	7.4543	672	8.87701	797	4.89247	461	10.7016	984	1.88268	172	3.18867	283	2.05228	175	1.24273	113	2.33278	219	2.57933	233	4.0024	340	1.30817	113	1.44089	125	0.819774	86	1.99124	181	2.35452	204	3.28226
Cla010584	34.7829	2874	31.6682	2572	26.9162	2213	15.2612	1250	26.7525	2300	18.7781	1557	31.5373	2649	25.4221	2194	22.5407	1923	25.9978	2240	27.9229	2584	20.5421	1810	3.4071	251	3.32522	292	3.57786	276	2.14097	191	2.76864	257	4.33037	383	7.80226	680	3.43489	293	7.26359	633	3.09031	279	2.60711	234	2.33493	197	0.490128
Cla008235	2898.25	84424	3251.75	90651	3075.02	87179	4008.69	117280	2281.65	67250	3615.25	105732	2758.89	80720	2635.51	77689	3267.85	99408	2467.15	74442	3206.5	103278	2324.1	73577	235.425	7313	882.69	26620	378.101	10997	614.007	18831	536.429	17143	811.543	24649	1177.56	34110	884.441	25811	468.88	13674	385.413	11869	511.612	15750	418.686	12117	1010.47
Cla009623	11.4209	376	19.7555	622	22.4927	719	4.63918	154	49.2903	1637	13.432	443	20.8495	688	22.4862	748	23.4061	803	27.0694	922	9.55476	348	32.0417	1144	0	0	0	0	0	0	0	0	0	0	0.059885	3	0.12593	5	0.303495	10	1.07959	36	0.472271	17	0.565067	20	0	0	0
Cla002284	12.5525	1184	8.3459	759	9.73038	897	7.4136	696	8.27204	779	8.24592	794	10.8031	1009	10.2829	1001	8.6147	856	10.1436	1019	9.30674	952	9.13078	945	5.77059	572	8.78983	872	5.32184	589	5.82113	587	5.35576	581	5.58245	553	12.2067	1166	9.54076	923	6.58189	716	5.45141	609	4.70398	525	7.92119	777	20.3027
Cla003189	29.902	1192	44.9426	1714	43.3737	1682	78.8487	3161	112.462	4530	81.5306	3253	61.0736	2440	54.2552	2191	84.7982	3534	61.5141	2535	51.1913	2254	102.526	4456	0.131632	7	0.04917	3	0.160934	7	0	0	0.063871	4	0	0	0.047425	3	0	0	0.078389	4	0.044855	3	0	0	0	0	0
Cla003927	2.81378	302	4.37842	344	1.85827	274	2.51409	348	2.80621	370	2.37325	340	2.60861	302	2.17713	266	4.45159	376	3.24488	406	2.60527	259	4.05796	468	3.98884	454	3.26973	484	3.46623	499	2.70612	339	2.39285	390	1.87065	246	3.49058	546	2.4036	238	2.36046	312	5.42688	833	6.00704	487	4.29811	597	5.97171
Cla004710	1.46525	131	0.328011	28	0.797635	69	0.84506	76	0.380182	35	0.647366	58	1.18995	106	0.968519	87	0.829094	77	0	0	1.59686	157	0.678916	66	0.059937	6	1.13631	105	0.869943	77	0	0	0.317431	31	0	0	0.820747	73	0.114216	11	0	0	0.70066	66	0	0	1.17205	104	0
Citrullus_lanatus_newGene_2779	48.8963	3134	59.3461	3639	46.8638	2922	47.7871	3079	44.1422	2862	47.1014	3028	43.2023	2782	45.6067	2972	66.4004	4435	72.3087	4792	63.7977	4555	67.8577	4710	51.175	3488	54.7746	3630	50.4612	3232	64.6543	4362	58.5091	4122	61.4012	4113	54.0515	3458	66.5083	4280	64.4691	4150	58.2679	3959	75.4642	5123	57.8792	3695	102.671
Cla017021	150.935	5178	333.773	10962	192.012	6403	203.45	7008	241.235	8361	222.839	7665	127.935	4405	180.672	6271	240.518	8608	192.185	6825	302.742	11487	263.642	9816	139.325	5081	199.895	7097	108.516	3709	160.741	5801	178.807	6734	250.812	8981	162.648	5539	104.551	3593	65.3612	2248	132.717	4811	213.737	7751	104.822	3572	298.345
Cla019182	2.5175	201	3.76279	233	3.60469	225	4.36463	312	1.48457	114	3.59909	252	4.45266	301	4.12363	289	4.05207	293	3.50965	259	2.82149	207	2.14086	146	0.851922	76	6.23726	465	4.49685	304	2.4804	178	3.80499	286	3.2433	247	7.84858	522	5.46499	375	4.1517	283	9.89736	713	7.25161	531	10.3186	693	0.461598
Cla016954	61.0432	1207	84.8531	1607	55.8195	1073	86.3161	1714	145.539	2908	97.2317	1928	83.186	1651	79.1369	1584	122.135	2520	82.1988	1683	58.438	1279	152.709	3277	8.32352	175	28.9863	594	9.31807	184	6.05709	126	10.8928	237	10.7573	222	20.8077	409	9.01606	179	17.1773	341	9.40628	197	11.5497	242	10.6814	210	5.50819
Cla007712	0.61859	23	0.839719	30	0.405479	15	1.2601	47	0.467931	18	0.744795	28	1.42159	53	0.645648	24	0.469234	18	0.229944	9	0.852425	35	0.58301	24	0.052688	3	0.054121	3	0.305436	12	0.239596	10	0.141202	6	0	0	0.112847	5	0	0	0.328438	13	0.053011	3	0.127164	5	0.148913	6	0.045596
Cla017492	1.73716	19	2.92102	29	1.49397	16	0.770166	9	9.37095	99	0.974936	11	0.866787	10	0.84466	9	1.12837	13	1.8835	21	1.68996	20	2.14925	25	0.422176	5	0.906905	10	2.2482	24	0.619518	7	1.25184	15	0	0	5.27344	55	0.747529	8	0.608083	7	0.649342	8	0.492706	6	1.02881	11	4.56798
Cla003151	38.2519	1725	40.0919	1708	64.2728	2502	34.9867	1684	47.2196	2100	47.25	2144	38.5734	1739	70.7009	2863	40.3562	1947	44.5498	2194	70.5701	3115	42.9683	2165	17.6402	851	25.0084	1040	24.8248	996	21.0089	889	16.3556	884	13.0841	641	25.958	1200	15.6918	762	17.4975	832	13.6189	567	12.8704	676	17.0647	700	27.7521
Cla002012	14.7781	261	47.1215	796	30.396	521	46.9813	832	70.568	1257	58.5392	1035	18.9904	336	13.7816	246	93.0522	1712	20.623	377	35.7118	697	82.9416	1587	4.67834	88	11.6373	213	5.40837	95	1.65948	31	1.96128	38	2.73645	51	44.2605	775	2.54813	45	2.21994	40	3.26469	61	1.23645	24	4.07029	72	155.863
Citrullus_lanatus_newGene_617	0	0	0	0	0	0	0	0	0	0	0	0	0	0	0	0	0	0	0.12723	9	0	0	0	0	0	0	0	0	0	0	0	0	0	0	0	0	0	0	0	0	0	0	0	0	0	0	0	0	0
Citrullus_lanatus_newGene_2570	0	0	0	0	0	0	0	0	0	0	0	0	0	0	0	0	0	0	0	0	0	0	0	0	0	0	0	0	0	0	0	0	0	0	0	0	0	0	0	0	0	0	0	0	0	0	0	0	0
Cla021010	10.0209	248	9.83098	233	9.29446	223	10.6127	263	9.16612	229	10.0281	248	7.15205	177	9.79235	245	10.3939	268	8.83441	226	7.05449	193	14.4545	387	1.52454	40	3.15855	81	1.01822	26	5.23474	136	2.03976	56	3.60479	93	3.25208	80	4.74235	118	1.49019	37	4.09762	107	3.25809	85	2.85562	70	1.1588
Cla007995	110.216	7448	81.3173	5251	123.601	8054	188.991	12734	62.2936	4201	105.853	7149	84.8524	5759	132.846	9169	118.89	8356	98.916	6982	138.508	10287	86.4493	6321	8.3844	594	46.6025	3236	9.98907	668	7.11267	502	9.93632	751	20.0213	1412	17.6739	1182	9.10129	618	21.4595	1455	4.77816	341	4.39563	314	5.79031	385	20.1042
Cla012292	0	0	0	0	0	0	0	0	0	0	0	0	0	0	0	0	0	0	0	0	0.040593	4	0	0	0	0	0.21318	16	1.1456	55	0	0	0.040812	4	0.1432	11	0.150465	11	0.059758	5	0	0	0.026993	2	0.056348	5	0.164039	12	1.00262
Cla017962	7.79568	487	7.99032	478	5.66272	344	5.80996	364	6.31474	398	5.86245	367	7.52918	471	6.85283	434	5.06017	332	8.31057	537	4.9386	342	8.05122	545	819.418	54284	431.679	27830	525.149	32617	833.647	54611	571.243	39061	539.272	35063	480.647	29738	628.988	39255	464.487	28989	783.269	51555	814.429	53639	681.179	42152	318.82
Cla002935	0.286755	5	0	0	2.5131	43	2.6426	47	0.510335	9	0.038102	1	1.75598	31	0.365524	7	0.052855	1	0.641075	12	0.191934	4	0.272185	6	5.08588	95	9.67801	175	5.03695	88	3.11993	58	6.78755	130	10.898	198	12.0137	208	8.55742	150	14.5192	254	3.42428	63	3.38086	63	4.75021	83	6.30751
Cla016720	0.572792	17	0.255052	9	0.994132	35	0.343049	10	0.824423	18	0.34563	13	0.688341	22	0.057279	3	0.641628	21	0.313503	12	0.786986	26	0.457731	11	0.519192	17	18.0543	533	7.72136	235	0.201806	8	2.7958	81	1.07592	31	0.698081	23	0.776909	20	1.06854	30	0.191979	8	0.61014	20	4.84313	137	0.342505
Cla000038	0	0	0	0	0	0	5.67447	495	7.36155	646	0	0	7.39172	645	0	0	0	0	0	0	6.92904	667	0	0	0	0	0	0	0	0	5.65829	517	0	0	6.38238	579	9.26015	798	0	0	0	0	5.20617	478	4.52041	415	4.28797	370	5.40564
Cla008649	0.762074	61	1.16563	86	1.03006	74	2.93502	220	1.00785	70	1.37251	103	2.08759	158	0.808776	65	0.648387	48	2.59867	197	1.0613	90	1.01593	72	0.296924	26	0.747809	62	0.19891	16	0.652433	56	0.526864	40	0.416696	35	1.17264	78	1.07305	73	0.873554	70	0.132448	11	0.283709	24	0.395897	30	0.477202
Cla005924	52.3975	8133	51.1269	7600	49.0326	7400	55.2541	8616	54.2761	8515	54.3719	8466	58.2246	9071	53.4242	8394	54.1906	8779	54.5905	8776	47.4908	8152	54.2645	9145	21.3838	3530	31.751	5103	18.1208	2804	30.9637	5058	45.7446	7798	55.7307	9033	30.9849	4777	24.0671	3744	58.3664	9083	16.0184	2629	16.4914	2708	15.7184	2425	25.3532
Cla013548	0.244497	17	0.314367	21	0.441157	29	0.261752	19	0.429878	30	0.440229	31	0.43988	32	0.389891	29	0.465012	34	0.591132	43	0.193334	15	0.501089	38	0.292248	23	0.322282	25	0.468869	33	0.510785	38	0.285937	21	0.497875	35	0.47628	33	0.414143	29	0.277606	20	0.4787	37	0.324107	25	0.938277	64	0.695556
Cla013901	0.838844	17	0.386335	8	0.261839	5	0.287404	6	0	0	0.07682	2	0.341694	7	1.43276	28	0.02824	1	0.490324	10	0.345634	8	0.364028	8	0	0	0.141997	3	0.250095	5	0	0	0	0	0.051013	2	0.214548	5	0	0	0	0	0	0	0	0	0.010721	1	0.466421
Cla009241	34.5779	2297	32.92	1827	42.0035	2761	40.0103	2444	34.7225	2296	46.5568	2723	33.1431	2084	41.2683	2522	39.4528	2517	32.7209	2285	41.5864	2828	31.7316	2260	87.1166	5701	87.6862	5408	71.4348	4344	92.4867	6025	93.6253	6090	103.963	6151	58.8047	3707	68.3466	4289	84.1754	5142	57.7778	3986	86.944	5546	56.6089	3635	107.147
Cla005613	5.85827	196	63.3003	2022	28.6486	929	34.2833	1149	48.7111	1642	35.5223	1188	21.0184	704	11.5857	391	61.1114	2127	21.9612	759	41.0056	1513	53.4086	1934	1.55982	56	1.56313	54	0.91374	31	0.684658	25	1.03967	39	1.98043	69	40.652	1346	1.33682	45	1.66726	56	0.52267	19	0.627323	23	0.775386	26	10.1321
Cla002234	1.45238	51	0.256802	9	0.943949	33	1.4212	50	1.17275	42	1.11889	40	2.88716	102	1.6242	58	0.546135	20	0.905192	33	0.478162	19	0.107176	5	0.265131	10	1.05628	39	0.606196	22	0.445116	17	0.505686	20	0.108126	4	1.93822	68	0.760071	27	0.263279	10	0.594017	22	0.744546	28	0.316456	12	1.96613
Cla023287	4.07224	196	5.11533	236	4.31067	202	3.22146	156	5.87718	286	4.47594	216	6.33656	306	3.66968	179	3.59535	181	5.50812	275	4.60488	246	5.91079	309	0.655021	34	0.892276	45	1.54332	74	0.608935	31	0.714981	38	0.424921	22	2.03821	98	0.951113	46	0.951596	46	1.06995	55	0.507202	26	0.9931	48	1.78808
Cla012019	8.14793	1645	24.6537	3883	14.5956	2818	17.1597	3560	32.4711	4361	19.1338	4502	21.8469	5136	17.4739	3739	29.5694	6454	18.5989	4362	16.7051	4019	31.0128	7796	41.2689	10915	33.3186	8088	45.9193	10746	35.8083	5507	43.2965	11664	31.2103	7604	13.6036	3228	21.3171	4852	18.3174	4114	36.4106	9092	43.579	10703	31.4178	7372	20.8327
Cla015122	1.09133	23	0	0	0.082549	2	0	0	0.506328	11	0.355765	8	0.577359	12	0.144066	3	0	0	0.207333	5	0	0	0.078246	2	0	0	0.203196	5	1.50594	31	0	0	0	0	0	0	0.050519	2	0	0	0	0	0	0	0	0	0.349056	8	0.362947
Cla003110	106.424	8825	72.9086	5789	109.577	8832	113.655	9467	65.5346	5491	89.6198	7449	103.062	8583	93.8929	7883	89.2713	7728	75.2509	6462	84.9878	7801	60.5986	5454	55.1672	4865	42.525	3645	50.7211	4191	28.1499	2453	27.2181	2472	30.1085	2603	32.4026	2655	33.752	2801	55.6225	4605	17.0175	1482	22.9287	2006	16.268	1334	4.46904
Cla017863	0.258749	23	0.099142	9	0	0	0	0	0.109473	10	0.047015	5	0.011823	2	0.069732	7	0.022366	3	0.159448	15	0.042907	5	1.70136	160	0.231893	22	2.60898	234	0.118683	11	0.292791	27	0.086469	9	0	0	0.095298	9	0.140778	13	0.046408	5	0.37018	34	0.066669	7	0.9761	84	0.143248
Cla012663	2.72992	146	1.22586	63	2.44257	127	1.38516	75	2.03595	111	0.949759	51	2.78588	150	2.2265	121	1.03309	58	1.29895	72	0.902728	54	0.713973	42	51.8152	2946	14.3878	797	63.3458	3376	34.8644	1962	30.3634	1783	17.1156	956	22.389	1189	20.1245	1079	23.1438	1241	37.599	2125	46.1918	2612	38.4842	2045	13.7008
Cla011251	18.9819	1623	18.6158	1524	17.482	1453	12.9082	1108	25.5809	2210	21.0276	1803	25.3649	2176	18.5863	1608	17.6422	1574	24.0416	2128	15.9656	1510	21.4625	1992	6.75169	614	5.86773	520	4.8765	416	5.54375	499	6.16349	579	6.67215	596	7.52744	639	8.64786	741	3.59036	308	5.19344	470	3.79627	344	5.5758	474	1.38105
Citrullus_lanatus_newGene_1635	0.505564	48	0.132804	12	0.446054	41	0.204339	20	0.129282	13	0.208803	20	0.180361	17	0.291586	28	0.370607	37	0.199432	20	0.451953	47	0.317309	33	0.07719	8	0.156306	16	0.416107	39	0.030353	3	0.137587	15	0.438421	43	0.476792	45	0.134566	13	0.667	63	0.128606	13	0.270375	27	0	0	0.26156
Cla021338	5.42976	145	3.28006	84	8.26034	214	5.4578	146	4.37828	118	5.00172	134	3.8574	103	5.4904	148	5.12111	142	5.92511	163	5.66554	167	6.99334	202	22.9372	648	28.1254	774	24.8431	658	14.9671	419	19.9111	581	20.2537	562	9.56331	253	25.022	666	13.8437	369	19.3017	542	19.6413	552	20.1295	532	34.6598
Cla010632	0.470285	17	2.7857	94	1.07055	37	1.17824	42	2.02416	72	0	0	1.86408	66	1.21276	43	1.75547	65	1.94352	71	1.00446	39	1.63818	63	0.854826	32	1.08293	40	0.566857	20	0	0	0	0	0	0	0.457594	16	0.836623	30	1.57121	56	0.697291	26	0.523856	20	0.501183	18	1.92466
Cla015835	3.84047	278	1.39166	98	48.4931	3505	5.55473	414	1.12613	80	2.03194	154	2.23879	169	5.91922	449	1.70138	132	1.54164	117	6.69355	546	1.30371	108	1854.64	147666	1275.94	99638	1618.21	121416	1298.35	102906	1028.5	85487	917.488	72681	1150.86	85522	1824.95	137937	1118.16	84300	1756.91	140600	1523.22	121576	1465.11	109833	684.741
Cla006287	37.4586	612	47.7527	747	34.8502	553	35.5685	583	58.7897	970	53.994	884	54.4928	893	34.7285	574	38.3372	653	52.6964	891	48.4253	875	56.4487	1000	1.23783	22	3.97667	68	2.2576	37	2.17616	38	2.26521	41	2.29142	40	5.30823	86	2.66012	44	6.35774	104	1.83256	32	0.694465	12	1.90548	31	4.26953
Cla006356	6.36197	101	1.87326	29	1.39821	22	0.018659	1	0.16453	3	2.08956	34	0.058595	1	2.13329	35	0.060922	2	2.89576	48	0.791782	14	21.7562	375	0	0	0.09972	2	0.535711	9	0	0	0	0	0	0	1.59126	26	0.141128	3	0	0	0	0	0	0	0	0	0
Cla002601	15.7624	1100	15.8459	1050	20.7336	1397	75.946	5230	12.8768	895	29.4688	2047	21.9536	1529	25.3283	1787	18.0563	1295	19.9389	1431	14.7922	1124	10.2349	771	80.8909	5848	168.012	11877	73.3643	4975	55.224	3956	102.063	7638	109.598	7791	34.8234	2369	54.2194	3730	109.743	7490	55.9566	4046	55.2786	3969	38.6455	2617	43.6563
Cla016348	8.05445	621	6.62123	492	6.18148	459	6.48583	505	6.70763	535	6.21762	484	7.40988	581	7.60269	600	5.75679	473	8.34502	674	5.27994	455	9.03456	756	2.34287	195	2.41343	194	3.21727	251	1.89517	156	2.16136	184	1.88846	154	5.11366	395	2.39244	187	3.01525	237	2.51824	209	2.05937	171	1.99708	158	4.17346
Cla004591	3.34624	301	0.341024	30	0.069425	7	0.067268	7	0.268613	25	0.135359	13	0.068308	7	0.351298	32	0.089657	9	0.470523	44	0.084216	9	9.40478	918	3.2859	315	9.20064	857	13.1871	1182	2.13151	202	3.7033	366	1.25041	118	3.24746	290	3.82061	345	2.6449	239	6.81864	648	5.28739	503	11.5059	1028	5.16564
Citrullus_lanatus_newGene_83	7.10583	193	6.19358	162	5.85893	155	5.50169	151	9.64696	265	5.12075	140	5.17709	142	7.1176	196	6.51788	185	7.59072	214	3.75619	113	2.81406	83	9.35996	271	6.25292	176	4.83428	131	7.8944	226	7.31777	219	12.6603	359	5.25907	142	8.79457	240	19.0152	518	5.3126	153	10.8217	311	10.7497	290	12.556
Cla018957	6.02188	73	12.8536	149	14.7707	173	10.3696	126	4.85402	59	9.01575	109	8.45698	103	8.39951	103	24.584	309	7.90255	99	11.169	149	9.61762	126	0.868706	12	7.70743	96	0.331428	4	1.90348	25	0.663381	9	6.02324	76	7.5444	91	3.80265	46	6.00034	73	1.02652	14	1.63139	21	1.72196	21	0.135189
Cla015223	23.7325	1148	35.8559	1661	15.1726	714	34.2447	1663	31.2121	1525	26.3212	1277	13.7807	669	21.6279	1059	26.3387	1329	16.5098	827	25.0812	1342	48.2958	2535	5.70418	294	16.0821	805	4.7927	231	10.8301	551	14.9898	796	24.2466	1224	7.13827	343	6.26078	304	13.9813	678	6.3091	323	10.2766	526	4.10231	198	27.4428
Cla003454	1.22555	134	1.3676	143	1.28364	136	0.771031	85	1.08411	120	0.252624	28	1.68027	184	1.63641	181	1.40736	160	1.0272	116	1.14814	139	3.73007	441	0.347641	41	0.683788	78	0.494739	54	0.077054	9	0.381775	46	0.83111	95	0.871835	95	0.699422	77	0.211182	24	0.655842	76	0.416851	48	0.475326	52	0.238514
Cla004250	183.769	6282	227.735	7454	183.856	6110	248.079	8516	276.84	9561	353.801	12128	281.635	9662	225.811	7811	337.338	12031	283.098	10019	209.322	7915	371.682	13790	55.5392	2019	103.151	3650	31.2043	1063	30.7034	1105	24.0893	904	37.2482	1330	21.9995	747	22.4311	769	18.9808	651	15.1319	547	14.701	532	37.0148	1257	32.2404
Cla017570	14.0794	569	124.821	4826	45.0227	1768	216.524	8779	78.3998	3199	99.4704	4028	79.0986	3206	77.9332	3184	87.3843	3682	103.446	4325	102.383	4573	112.258	4920	2.79243	120	31.3674	1311	1.93164	78	4.66493	199	5.8703	261	23.2204	979	9.96464	400	6.42211	260	18.4406	747	0.627087	27	2.11782	91	1.71296	69	2.26441
Citrullus_lanatus_newGene_2454	0.366967	53	0.47099	62	1.62132	215	1.25452	168	1.32479	188	1.05568	146	0.713231	82	0.51901	67	1.02596	171	1.87349	237	0.839967	114	1.98621	296	0.159043	28	0.273565	47	0.145266	24	0.282833	33	0.366107	66	0.932554	130	0.204739	34	0.317118	52	0.910702	98	0.21885	30	0.215235	38	0.236764	24	0.267441
Cla012974	3.26674	637	1.09722	205	0.729114	139	0.511816	101	0.781588	154	0.743717	146	0.874873	172	0.697456	138	0.674206	138	1.49714	303	0.717086	155	6.28363	1330	0.315373	66	1.40037	283	1.38599	270	0.309773	64	0.769659	165	0.424729	87	0.614489	119	0.538336	106	0.397761	78	2.18367	450	0.641143	133	2.31228	448	4.36756
Cla010234	15.5424	589	11.3172	410	13.9586	521	9.25554	353	10.6796	412	9.567	368	9.4716	354	14.6276	565	8.20869	331	9.60658	382	12.2185	535	9.64951	412	9.23975	379	10.1277	404	10.9447	422	4.36576	180	4.31964	173	3.69484	147	7.10805	273	5.98074	236	3.67615	140	4.00829	165	6.92211	280	6.98291	270	7.47456
Cla023160	99.6664	4452	141.558	6054	111.607	4846	73.5808	3301	112.738	5088	93.4235	4185	114.211	5120	97.6317	4413	125.561	5851	123.743	5722	90.2931	4461	124.207	6021	2.78645	133	9.34496	432	3.59414	160	5.47304	258	11.597	569	28.5854	1333	15.1165	671	25.0677	1122	25.107	1124	3.91385	185	6.26496	296	4.27053	190	2.53294
Cla003937	44.8007	993	66.1371	1403	40.0881	864	61.1525	1361	96.778	2167	70.9742	1577	78.3757	1743	47.2758	1060	69.6453	1610	70.263	1612	66.6072	1633	123.235	2964	3.59284	85	11.4769	264	9.19022	203	12.3189	288	13.504	329	7.60296	176	12.898	284	7.70095	171	7.68968	171	14.3204	336	10.9462	257	13.4137	296	16.1011
Cla018773	187.147	6041	213.56	6600	201.155	6312	472.995	15331	280.94	9162	294.753	9540	274.718	8899	270.261	8827	283.445	9546	267.691	8946	236.395	8440	312.891	10962	112.252	3852	233.136	7789	152.96	4920	140.215	4762	147.97	5243	219.106	7382	657.058	21054	161.012	5207	402.876	13033	98.1958	3349	138.786	4736	146.5	4697	174.683
Cla017331	4.09935	370	3.95965	353	3.09718	306	1.83134	188	5.15111	512	2.74542	292	2.28356	240	2.34456	236	2.0021	216	3.87903	428	1.98512	225	4.98254	561	0	0	0.107175	13	0.206039	23	0.008919	2	0.051284	7	0.018236	3	0.323995	36	0.448155	50	0	0	0.279875	33	0.359695	42	0.681092	50	0
Cla019136	6.24404	649	3.2909	328	4.23017	428	3.02592	316	4.6935	493	3.6846	384	5.21361	544	3.98334	419	3.16983	344	3.9518	425	3.30956	381	3.74048	422	1.08446	120	1.14668	124	2.1327	221	1.17442	129	0.476961	55	1.03048	112	2.62109	271	1.05294	110	1.10498	116	2.21532	244	1.59088	175	2.53245	262	1.74018
Cla016816	60.659	766	50.1395	607	41.7689	513	85.1873	1080	36.1816	462	56.3499	714	54.1819	687	61.832	790	46.9896	619	39.6733	519	43.5304	608	44.6346	612	1.3161	18	6.27715	83	3.81186	48	2.03079	27	3.74213	52	6.29422	83	10.973	138	9.69585	123	6.03073	77	2.65243	36	2.01682	27	2.63916	34	0.545712
Cla021145	11.7618	674	21.1611	1196	14.4459	806	17.7279	1051	12.5792	735	14.6797	854	12.1128	696	15.7424	931	16.4355	1001	12.5123	747	16.1466	1068	18.0022	1125	12.747	791	11.643	712	11.8724	742	11.6124	704	12.457	831	10.0523	665	14.2783	808	9.02801	520	8.19865	487	11.4972	738	11.4476	734	10.6182	606	15.8038
Cla007374	75.8991	1692	97.7744	2079	65.2901	1433	83.0863	1869	96.5542	2184	77.5101	1743	67.7014	1530	87.0736	1969	94.734	2223	87.4719	2056	72.7722	1798	115.407	2831	12.0687	295	21.3005	508	18.1044	485	15.7134	407	22.4832	602	26.0595	673	28.0571	643	23.8108	584	36.2411	888	10.242	265	21.6115	599	15.7115	376	15.6135
Cla022991	5.49542	158	2.81355	78	6.9607	194	5.51045	159	3.31812	96	3.54968	102	2.81309	81	5.33996	155	3.00162	90	3.9265	117	3.56756	113	2.76848	86	57.1629	1738	52.4971	1554	53.087	1513	37.9694	1142	37.2426	1169	45.3232	1353	46.7225	1326	34.852	999	75.4876	2163	24.7934	749	37.2797	1127	24.1043	685	80.2941
Cla020007	0.109593	5	0.039784	2	0.004619	1	15.444	653	0.004622	1	0.063463	3	0.032991	2	0.012961	1	0.077465	4	0.101204	5	0.008503	1	0.130357	6	0.15808	8	0.053987	3	0.06953	3	0.079141	4	0.003222	1	12.962	569	0.031542	2	0.021275	1	0.005504	1	0.015181	1	0.019979	1	0.015844	1	0.0169
Cla010709	0.127143	11	0.245484	19	0.132911	11	0.217867	18	0.182109	15	0.290544	23	0.199524	16	0.244125	19	0.131797	11	0.175267	15	0.171556	16	0.050357	5	1.29123	108	2.94212	233	1.9066	147	1.65523	139	1.56892	134	1.04692	86	0.722778	58	0.956712	76	0.731131	59	3.67089	297	2.80666	227	2.59709	198	6.52529
Cla021931	9.68743	412	10.1763	414	6.54859	279	10.6642	459	11.0135	475	7.58	325	5.73549	246	12.0698	523	5.93876	270	11.4157	503	6.69461	314	11.3831	528	0.195368	9	1.07533	49	0.516227	23	0.089513	5	0.100443	5	0.53767	29	1.98435	87	0.180729	9	0.246619	13	0.176813	10	0.265666	12	0.252774	12	2.77423
Cla004102	141.197	9833	208.365	13835	166.263	11213	259.683	18077	200.838	14061	192.121	13369	203.074	14119	200.272	14069	255.615	18488	217.385	15617	180.487	13818	232.586	17404	15.3455	1130	22.9835	1656	18.2137	1258	17.5038	1284	21.5277	1612	30.2776	2204	23.9035	1647	29.0628	2027	40.8382	2855	11.4868	852	22.2712	1636	17.6534	1220	6.81954
Cla018684	1.7731	24	0.83398	11	1.87062	25	1.42057	20	0.487098	7	1.64486	23	1.21147	17	1.35696	19	1.40824	20	1.76375	25	1.43132	22	1.37527	21	0.216373	4	0.862961	13	0.578675	8	0.854296	13	0.598496	9	0.587993	9	1.77629	24	0.582643	8	0.911967	13	0.717152	11	0.831853	12	2.35578	32	8.02614
Cla005905	2.60308	114	2.18716	92	1.12711	48	0.493874	22	1.32453	59	1.35654	60	1.20804	53	1.58901	71	0.570729	27	1.24764	57	1.45018	71	1.53311	73	3.04794	142	3.17683	144	1.59634	70	4.37277	202	7.72584	371	4.58615	210	1.66634	73	4.81994	212	8.53599	374	4.86855	225	8.0989	375	2.54314	111	0.546875
Cla018334	947.176	28316	1265.62	36226	1048.67	30474	1201.55	36071	1689.13	51018	1531.09	45899	1234.92	37050	1036.18	31345	1142.89	35647	1330.82	41189	1003.56	33186	1242.13	40303	833.861	26502	920.127	28470	647.648	19292	1326.6	41723	1118.85	36719	1478.84	46147	634.511	18831	1264.4	37870	1197.57	35882	875.858	27667	979.226	30948	801.161	23791	410.097
Cla020741	0.681601	29	2.57281	102	1.16846	47	1.88754	78	2.03627	85	2.06374	86	1.12845	47	1.86265	78	1.47865	64	3.04527	130	1.14784	53	3.32978	149	0.218133	10	3.16328	135	1.45406	60	0.958114	42	2.02285	92	2.19833	95	0.515811	22	4.30655	178	0.993069	41	5.63854	245	5.78209	252	3.51015	144	2.53947
Cla002632	97.7573	3843	67.353	2535	60.86	2326	48.2564	1905	64.3061	2554	58.5806	2309	54.412	2147	65.0454	2587	46.9958	1928	60.0713	2445	82.1946	3574	70.7878	3020	3.20199	134	16.9316	690	8.09276	317	15.5357	643	8.85289	382	10.3974	427	20.4739	799	18.8373	742	24.3423	959	4.93697	206	8.06274	336	7.07895	277	7.38797
Cla006955	0.644287	19	0.729485	21	0.843464	24	0.249511	8	0.636754	19	0.53399	16	0.510018	15	0.558193	17	0.202182	7	0.39344	12	0.321009	11	3.56892	112	4.15373	127	8.02771	239	6.79376	195	5.52485	167	3.75591	119	2.32789	70	2.16184	62	6.04089	174	1.63613	48	8.17385	248	5.95983	181	9.88884	282	7.10263
Cla008828	19.2301	447	20.9314	475	20.3484	465	17.931	423	21.7553	514	19.2729	452	19.5192	455	18.7245	444	16.0823	390	19.9328	489	19.3886	505	19.5919	495	21.0393	519	22.322	538	21.9726	507	17.0393	417	14.803	378	16.5201	400	17.2442	401	21.3211	496	19.1851	447	16.8492	412	13.186	324	22.9419	527	16.8631
Cla011748	6.10538	195	32.2103	981	22.6143	700	15.0235	480	44.1692	1420	17.2587	551	10.9304	349	17.4078	561	32.6953	1085	19.6645	648	15.2541	537	63.0432	2176	0.772923	27	2.21673	73	2.3946	76	0.905323	31	2.71327	95	4.15206	138	6.21977	197	2.95087	95	1.95861	63	1.61541	55	2.41326	82	2.38434	76	4.45666
Cla022595	18.1	761	12.5373	505	12.3295	504	12.2957	520	17.8384	758	13.4671	568	13.4686	569	11.043	470	10.0585	442	13.9814	609	9.53793	444	13.2555	605	6.49594	291	7.54614	329	3.33467	140	17.6844	783	12.6897	586	13.6942	601	9.51168	398	19.4785	821	6.7967	287	14.4369	642	18.6922	831	13.983	584	2.06004
Cla018883	5.38053	1826	14.4819	2475	13.2742	2507	12.5714	1870	9.44812	2237	5.58858	1957	13.1522	2374	11.5026	2212	5.88827	1968	5.67416	1806	3.65151	1334	11.505	1917	11.6395	2174	11.5591	2833	11.929	2012	6.90322	2518	7.3852	2696	10.2797	1801	12.863	1902	9.44034	3312	2.48123	865	11.6749	2967	4.38593	1500	16.9643	2995	3.79346
Cla003371	20.7172	141	35.0413	228	41.5855	275	69.2751	473	13.5621	94	33.3863	228	31.7055	217	40.8382	281	42.302	300	21.831	154	41.9518	316	18.9232	140	12.9862	94	41.6924	293	12.8075	87	11.6874	84	15.0862	113	25.3326	180	29.149	197	43.2479	295	31.1969	213	5.21521	38	13.4229	97	16.4941	112	0.881038
Cla003748	69.4692	5163	74.03	5268	66.1687	4781	52.1138	3890	75.7074	5685	72.2942	5388	69.8208	5208	58.1694	4375	85.6588	6642	72.7865	5601	60.726	4988	89.5202	7222	32.7987	2592	18.2974	1408	30.4154	2253	33.2242	2598	23.9511	1955	28.7146	2229	30.5366	2254	37.555	2797	22.377	1667	22.8622	1796	34.917	2744	25.3888	1875	10.0538
Cla013285	118.093	2110	196.462	3361	126.545	2198	193.554	3473	225.057	4063	214.086	3836	213.591	3830	128.61	2325	159.945	2982	209.422	3874	178.275	3524	253.194	4910	4.31412	82	18.9499	351	8.18427	146	7.86314	148	7.34275	145	7.2577	136	20.3404	361	12.1858	219	15.5317	279	4.53321	86	5.37305	102	6.25078	111	25.3958
Citrullus_lanatus_newGene_3203	0.534375	23	1.07933	42	1.40821	51	1.83574	64	0.907604	31	1.25303	50	0.9653	35	1.90873	58	1.94366	75	1.16499	44	1.48965	63	0.871154	39	0.791064	32	2.72628	98	2.63143	95	1.64568	64	2.05044	81	0.313186	14	1.55567	56	2.3334	85	0.208332	9	2.21825	84	0.942636	28	2.82032	96	4.57131
Cla019272	132.266	6757	323.584	15771	192.063	9445	352.994	17987	237.271	12238	237.962	12026	182.183	9418	254.639	13038	326.35	17179	200.709	10548	255.694	14330	381.583	21061	66.7699	3622	136.285	7133	62.9277	3202	73.5922	3939	118.281	6546	141.429	7536	84.3058	4241	68.3181	3472	118.559	5986	59.6676	3184	82.8767	4438	46.5374	2354	121.122
Cla015453	0.609961	54	0.187914	16	0.135499	12	0.213248	19	0.369648	33	0.125551	12	0.229755	21	0.451501	41	0.15257	14	0.412195	38	0.2069	21	0.769498	74	1.05544	99	0.345823	32	0.478551	42	1.5509	144	0.861914	84	1.63674	150	1.0484	92	0.766833	68	0.358021	32	1.65951	154	1.25384	117	1.02436	90	0.544118
Cla015204	16.9541	1010	6.73048	384	17.5873	1019	19.8768	1189	7.70886	464	11.3419	678	10.749	643	18.1188	1092	8.25065	513	11.0226	680	10.7188	707	7.80939	505	15.1945	962	11.5026	709	14.8618	882	9.05225	568	9.56911	626	10.4263	649	12.6994	751	11.3585	678	9.9473	594	7.98474	503	7.91716	499	9.09747	539	9.06502
Cla009870	2.61804	160	3.31989	195	2.95698	176	0.49778	31	3.53728	219	2.69083	165	2.41219	148	3.50206	217	1.04545	67	2.28133	145	1.30612	89	12.0163	797	0.202771	14	0.792083	51	0.607068	37	0.505503	33	0.592889	40	0.625686	40	1.23151	75	0.568189	35	0.593026	37	0.889784	58	0.356954	24	0.472531	29	0.101051
Cla004852	0.178164	10	0	0	0.110458	6	3.21479	177	3.48542	193	3.44807	190	2.74935	151	0.108342	6	0.12561	8	0.052401	3	0.122555	8	0.034516	3	0.048241	3	0	0	0	0	0	0	0	0	0	0	0	0	0.037517	3	0	0	0	0	0	0	0	0	0
Citrullus_lanatus_newGene_701	0	0	0	0	0.640362	47	0	0	0.115338	12	0.229581	15	1.32973	101	0.144069	12	1.61072	106	0.825381	44	0.987607	71	0	0	0	0	0.82942	59	0.486741	31	1.34559	70	0	0	0	0	0	0	0.543769	37	0	0	0.326749	34	0	0	0.085059	9	0
Cla013300	89.3029	4891	66.3453	3463	98.7001	5224	75.3321	4131	63.6969	3480	69.4524	3805	102.505	5568	91.5839	5024	69.6803	3961	70.5511	4015	84.5111	5114	69.7019	4131	22.3519	1308	26.2231	1465	21.6424	1183	22.6803	1295	17.4615	1054	30.607	1736	33.6356	1817	41.5496	2266	26.6644	1477	14.2399	814	16.4127	954	15.5196	840	14.8183
Cla012336	0.547349	51	1.07353	89	0.977221	67	1.54038	131	0.809157	78	0.501112	45	0.617666	58	1.53277	120	1.37411	128	0.471714	45	0.697955	63	1.49602	140	0.413928	41	2.88906	224	1.61839	131	0.764596	76	1.4967	143	2.27703	216	0.478303	38	1.30434	92	2.26991	183	1.61967	139	2.05613	192	1.57801	141	5.3365
Cla011078	56.622	1238	69.7023	1441	70.9215	1486	43.5176	944	103.117	2271	58.6897	1267	46.9063	1018	56.3331	1225	64.8749	1472	58.3737	1298	56.3205	1340	63.9506	1512	23.5382	538	22.3299	499	26.168	561	18.9581	431	14.4456	347	13.6873	310	27.8496	596	11.5333	249	50.3408	1086	10.0086	230	17.9446	408	13.3415	285	23.6182
Cla004568	0	0	0.165411	4	0	0	0	0	0	0	0.065156	2	0.150007	4	0	0	0	0	0.45601	11	0.081659	3	0	0	0.169643	5	0.106473	3	0.397654	10	0	0	0.487929	13	0.216337	6	0.111003	3	0.235012	6	0.223507	6	0.194618	5	0.071771	2	0.156712	4	0.736985
Citrullus_lanatus_newGene_1872	7.64018	323	15.4647	625	26.1683	1074	23.113	980	5.98259	256	12.8421	544	17.0741	724	22.4978	961	14.4642	637	14.9444	653	17.7958	831	3.76903	173	119.067	5343	87.7894	3835	116.449	4897	32.5881	1447	59.717	2767	31.876	1405	134.209	5623	30.8064	1303	50.0428	2117	29.075	1297	21.3676	954	31.1235	1305	384.699
Cla012443	181.154	23315	122.423	15087	194.514	24329	111.247	14376	120.186	15625	123.861	15984	155.435	20078	140.08	18242	144.917	19461	121.473	16183	166.547	23709	95.5838	13348	795.758	108849	457.282	60897	638.356	81854	656.483	88855	635.948	89844	625.243	83986	555.17	70927	632.867	81578	541.693	69866	689.238	93692	676.624	92023	597.919	76416	427.213
Cla002319	1.11581	43	4.10511	152	3.04025	114	2.55369	99	1.61897	63	1.22564	48	1.87662	73	3.28155	128	3.66111	147	2.69619	108	2.81047	120	3.16091	132	18.6432	763	30.9437	1233	34.8133	1335	29.2679	1185	40.3503	1705	32.9656	1324	17.3099	662	33.5134	1292	27.5342	1062	32.601	1326	65.2207	2653	20.2917	776	16.1046
Cla009898	38.9306	812	79.7025	1591	57.2273	1160	30.369	636	43.0495	907	37.9288	793	42.9149	898	40.6512	858	51.2249	1114	63.6917	1375	65.9587	1521	46.6443	1056	55.9184	1240	58.0657	1253	79.4884	1651	31.5001	691	35.4407	811	28.6496	624	66.1756	1370	38.3191	801	132.846	2776	41.6539	918	32.4935	716	49.9597	1035	106.504
Cla001067	1.70427	131	4.64576	366	3.26358	274	14.2177	1027	3.1549	246	5.05857	422	4.30027	364	7.75489	573	5.77779	517	6.68458	543	3.73763	338	3.04284	284	0.539941	51	4.8168	381	1.14765	99	0.830471	78	3.26132	317	3.6747	271	2.42767	211	1.29103	109	4.71733	364	1.83236	130	3.24591	257	1.1496	97	3.21241
Cla006545	1.72865	115	0.907531	65	2.01222	141	2.1764	160	0.887123	69	0.703952	57	0.72386	51	1.30768	97	0.670611	60	0.492466	44	0.88719	72	1.24736	100	2.34659	185	3.66728	286	2.48853	181	5.04627	392	3.90698	314	2.00781	141	3.76801	278	3.00922	195	6.17185	459	4.79442	371	5.15461	397	3.17996	236	2.33558
Cla006039	10.0294	585	14.5408	812	9.58582	547	7.13034	419	17.3721	1024	10.2202	601	12.2293	714	6.96144	411	12.3126	754	13.5687	823	10.694	694	17.1377	1091	0.233943	15	0.210537	14	0.569281	34	0.190475	13	0.068874	5	0.173146	12	0.376144	22	0.25777	16	0.545299	32	0.029268	2	0.051085	4	0.137261	9	0.307971
Cla019929	0.142138	3	0.388707	8	0.043698	1	0.100871	3	0.195664	5	0.526244	12	0.130234	3	0.144344	4	0.193859	5	0.387568	9	0.355064	9	0.256196	6	0.250694	6	0.103551	3	0.196753	5	0.093176	3	0.044647	2	0.114883	3	0.53353	12	0.129152	3	0.084764	2	0.046385	2	0	0	0.113159	3	0.394474
Cla020893	378.416	2975	228.621	1721	327.774	2505	140.875	1113	382.82	3041	252.226	1989	287.549	2269	242.944	1933	228.916	1878	326.675	2659	227.576	1979	303.862	2593	51.9664	435	78.7458	641	58.057	455	60.9281	504	42.3103	366	44.52	366	222.034	1733	58.1756	459	50.7228	400	48.3843	402	35.849	298	65.3	510	72.6385
Cla015714	4.23861	671	3.32685	506	3.67687	582	2.16032	391	4.60055	716	4.82264	677	4.74067	723	3.85371	599	4.69767	755	4.09606	641	3.3841	600	3.79367	697	1.6316	271	2.35834	410	1.48857	224	1.59149	268	1.86577	356	1.18471	211	1.16317	224	2.24139	349	0.549148	127	2.28952	372	1.93539	261	2.68057	444	1.92695
Cla013619	0.428931	10	0.099553	3	0	0	0.377784	9	0.399072	9	0	0	0.284931	7	0.275375	7	0	0	0.092067	3	0.116905	3	0	0	0.358629	9	0.268303	6	0.238829	6	0.090602	3	0.043992	2	0.174413	4	0.418298	9	1.24696	27	0.423842	10	0.637459	15	0.360648	9	0.120589	3	0.128498
Cla019118	15.8686	1097	14.5154	952	15.1896	1016	13.5881	941	12.835	887	14.5048	1059	15.2365	1117	13.5158	995	15.8005	1135	14.2966	1078	14.1392	1141	11.3483	901	8.04301	593	8.41497	607	9.1667	665	6.9114	512	6.28137	477	5.38649	396	10.3744	748	8.25151	591	7.21233	494	9.65799	705	6.93952	534	9.57174	688	9.94654
Cla005404	4.41276	305	2.47163	164	7.74305	520	5.99136	415	2.07991	145	3.7584	260	6.3416	439	4.82445	337	2.15681	156	2.63748	189	3.2202	246	4.90594	368	682.3	50022	407.217	29065	525.731	36125	206.525	14984	426.706	32303	238.571	17173	669.427	45829	113.761	7860	298.489	20631	534.86	38974	207.876	15155	480.004	32880	564.781
Cla021613	3.06622	63	6.67059	130	4.23588	84	5.15654	105	3.27695	68	3.87006	79	4.1558	85	4.67571	96	3.32729	71	4.47155	94	4.99099	112	5.40668	119	0.182644	4	1.27405	27	1.28431	26	1.35726	29	0.677934	16	1.22276	26	2.87595	58	1.75005	36	2.283	47	0.842621	19	0.930522	20	1.09729	23	1.83744
Cla017212	32.3041	1678	73.0829	3634	34.9821	1766	26.4152	1378	42.115	2210	34.372	1790	33.1466	1728	29.8956	1571	36.5195	1979	37.3394	2008	44.3591	2549	41.9818	2367	19.4922	1077	23.7239	1276	23.3842	1210	14.3084	782	15.5125	885	18.3829	997	42.189	2175	23.7119	1234	20.3649	1060	17.3785	954	24.4104	1341	19.5695	1010	37.7622
Cla015461	14.2797	781	10.3205	525	12.0664	641	9.68253	546	12.5033	705	10.6336	570	14.5411	782	12.0578	655	10.5235	615	12.0051	665	10.9653	690	10.5133	635	12.0363	735	8.61847	515	9.08319	501	10.3659	622	8.64621	562	8.01568	489	11.7441	694	11.4664	635	10.2941	578	10.2205	599	8.96581	550	10.1656	571	12.956
Cla020413	13.7204	1453	11.356	1137	12.2199	1262	6.97175	742	14.7677	1578	12.0429	1277	10.9703	1151	12.1323	1300	11.5931	1282	12.5317	1371	9.84884	1157	18.7617	2153	5.08784	568	8.89341	965	9.72558	1009	7.5206	822	5.39651	622	4.93771	547	17.0545	1781	6.40498	677	4.87165	515	7.91696	874	6.70786	741	10.4433	1098	8.93711
Cla022747	2.66998	355	6.9847	759	4.2458	380	3.24232	340	9.33472	1050	7.29254	902	6.44115	771	6.57425	699	7.3132	864	8.09146	910	4.62599	455	8.07472	1054	0.585782	83	0.526005	77	0.86135	121	0.584767	82	0.45228	70	0.745951	104	0.927567	122	0.73228	104	0.969612	97	0.531831	76	0.537135	80	0.995311	131	0.499458
Cla022963	4.23098	193	19.9763	875	20.5263	901	16.4119	747	32.6152	1495	11.5451	526	6.96762	319	13.7141	632	22.0582	1051	10.3934	490	8.92892	443	37.1289	1832	1.2262	57	7.52025	356	6.24981	286	2.66864	129	6.15492	308	9.71993	462	3.63499	166	3.99754	184	5.68919	260	3.20274	155	3.12827	152	4.17887	191	8.96499
Cla014455	2.01778	50	0.403696	10	0.635404	16	1.10683	28	1.28646	33	0.672474	17	2.32765	58	0.900589	23	0.727157	19	0.816917	21	0.730352	21	0.152842	5	0.503223	14	0.088154	3	0.386241	10	0.104333	3	0.217855	6	0.528954	14	0.667843	17	0.632512	16	0.519719	13	0.340154	9	0.230668	7	0.394691	10	1.37102
Cla003642	90.0146	5740	92.9824	5720	81.8532	5163	77.2738	5046	61.0144	3963	68.9293	4446	83.8182	5384	81.1323	5287	74.0093	4947	77.7732	5142	99.6569	7094	50.4248	3499	32.4793	2249	40.3395	2666	30.3677	1958	36.6894	2456	29.8778	2120	42.3146	2829	48.6995	3114	43.2975	2777	44.1559	2841	33.4999	2280	31.1697	2129	35.5013	2280	20.2788
Cla017036	6.63622	378	6.1932	338	6.85579	380	6.96774	399	1.84563	107	1.85917	107	1.2163	70	7.13353	411	1.0053	60	3.02441	179	2.90173	183	2.88692	179	0.027839	2	1.76875	105	0.289779	17	0.137459	9	0.098415	7	0.124249	8	5.76444	326	0.107836	7	4.35923	249	0.051237	4	0.170591	11	0.680696	39	0.725623
Cla002643	0.331478	19	0.172188	10	0.073971	5	0.069334	4	0.214458	13	0.05369	4	0.299752	18	0.126558	8	0.068804	5	0.223188	14	0	0	0.584829	37	0	0	0.136868	9	0.02789	2	0.034117	3	0	0	0	0	0	0	0.035826	3	0.180702	11	0	0	0	0	0.1918	11	0
Cla017271	0.207273	8	0	0	0.06727	5	0	0	0.33286	8	0	0	0.115117	3	0.433745	11	0.030607	3	0.029896	2	0	0	0.707676	20	1.8	42	1.72338	36	6.78334	149	1.29994	29	1.97632	49	0.334422	9	1.07756	28	1.59838	34	0.642442	15	4.25567	83	2.47323	59	5.47792	109	9.91918
Cla016876	4.03317	74	1.08312	19	6.05537	107	0.754666	14	0.175056	4	1.02738	19	0	0	1.15723	22	2.99895	57	2.07936	39	0.587276	12	1.59723	32	6.26165	121	5.14514	97	2.6427	48	3.32188	64	0.958109	20	2.77354	53	1.05452	19	4.3077	79	7.50228	137	0.681739	14	0.486001	10	0.606379	11	0.105055
Cla007092	0.311787	7	0.448652	10	0.183598	4	0.32425	8	0.382552	9	0.338074	8	0.289113	7	0.296402	7	0.613549	14	0.253979	6	0.508279	13	0.573513	14	0.184678	5	0.488542	12	0.707399	16	0.668669	16	0.120424	3	0.799468	19	0.331949	8	0.179542	4	0.807586	18	0.247829	6	0.015034	1	0.675409	15	0.886997
Cla023356	44.4457	2284	23.9658	1169	99.9923	4898	202.02	10176	32.2673	1668	57.8827	2924	25.9764	1316	108.957	5588	58.9767	3111	56.255	2954	37.6777	2132	60.7699	3347	31.8023	1704	215.331	11217	43.0143	2150	76.2374	4039	114.382	6318	176.502	9199	26.1109	1323	64.4482	3255	198.928	10017	27.3486	1457	68.3133	3614	17.6367	879	44.5093
Cla003928	4.85338	209	2.21339	139	4.63646	199	4.02709	158	4.22887	195	5.02102	224	5.83538	276	4.28984	187	2.61891	127	4.81705	251	2.09028	175	3.277	166	3.35216	179	4.11946	195	3.61081	161	2.76433	157	2.13758	143	3.22631	153	7.14174	325	4.36554	198	2.29176	122	3.65377	220	2.61988	117	3.9788	221	3.27474
Cla014529	18.7318	690	32.253	1137	21.9374	785	20.4727	757	19.371	721	18.8786	697	14.413	533	18.1672	677	22.577	867	20.4991	782	23.2861	948	42.9338	1715	5.95201	233	11.1205	424	6.87435	253	2.18547	85	4.41584	179	6.20368	239	13.2025	483	4.84767	179	6.68769	247	4.3626	170	2.96987	116	4.40306	161	37.8818
Cla020039	6.85472	308	4.4649	187	5.29044	231	1.2537	57	6.49767	291	2.47185	108	1.9914	91	3.21567	159	3.87891	182	6.71309	307	3.63651	184	7.61991	377	2.32252	105	5.56953	251	8.14892	348	11.9408	561	9.2289	447	7.24139	355	10.884	497	5.79569	259	8.54576	388	16.4266	770	17.3341	816	17.8933	785	6.13877
Cla010837	64.2067	7547	55.5004	6275	47.5219	5458	23.3329	2756	80.8683	9656	54.3059	6427	77.4791	9192	56.0293	6692	55.2648	6789	74.5079	9134	62.0474	8113	64.0055	8224	10.2818	1279	10.0246	1224	8.76547	1022	9.4191	1161	7.03699	918	8.99102	1101	12.6446	1479	13.2871	1576	9.28944	1096	9.09046	1124	8.98859	1131	9.54584	1123	3.56722
Cla014826	0.383289	28	0.117322	8	2.92203	193	0.226424	17	0.095911	7	0.296985	22	0.134061	9	1.05709	77	0.082172	7	0.426943	33	0.455414	36	0.091668	8	72.8894	5357	119.299	7171	54.8353	3752	60.6227	4452	45.1752	3218	33.0459	2318	28.48	1967	54.5829	3341	28.7405	2024	79.0312	5745	44.8139	2958	78.9283	4658	52.0007
Cla009118	0.738421	51	1.62109	107	0.815531	55	0.967514	67	1.47638	103	0.756771	53	1.29641	90	1.29308	90	1.62083	117	0.774195	56	1.41921	108	1.08028	81	0.58387	43	2.28467	163	0.368191	26	0.292281	22	0.436814	33	0.465863	34	0.505991	35	0.506559	35	0.674008	47	1.32685	97	0.076841	6	2.26184	155	1.12669
Cla022142	6.23914	902	7.0475	874	8.2365	1077	6.12174	790	8.31032	1021	10.8228	1386	7.67684	1012	8.01285	969	12.3062	1634	12.4644	1543	9.80448	1395	10.3802	1385	7.24312	924	8.0582	1168	8.98408	1260	6.60254	954	6.6978	966	8.78315	1265	9.6133	1280	9.17661	1236	5.5138	666	6.883	925	6.87005	893	8.75336	1074	14.8427
Cla007847	1112.07	15170	1230.31	16122	1145.83	15199	696.342	9620	921.755	12522	784.985	10769	757.677	10384	792.254	10971	834.646	12030	834.261	11737	1088.57	16279	634.31	9304	128.949	1912	181.302	2543	203.582	2803	69.159	928	29.6992	445	43.615	626	304.357	4147	109.819	1487	148.472	2037	69.1775	1015	116.159	1678	139.432	1903	4.55658
Cla004934	4.29585	165	4.86373	173	2.75585	101	4.22201	160	3.68794	146	1.50803	60	4.08951	157	2.42769	101	2.69083	111	5.15199	200	3.40649	140	3.78184	164	0.64625	29	1.34835	53	0.731777	30	1.18488	47	0.373266	19	0.923703	39	2.56241	105	1.56953	61	2.76498	106	0.975457	40	0.467367	23	0.714971	32	0.138855
Cla007853	6.71454	552	16.8981	1328	14.7997	1181	20.636	1701	26.6238	2207	16.5784	1365	6.60363	544	7.59246	631	21.9654	1860	8.37092	712	14.7746	1342	23.6948	2110	2.89251	254	3.72891	318	3.31327	271	2.22127	193	2.84302	257	2.42631	209	13.9736	1139	2.1221	176	2.23746	185	3.01313	262	2.59422	226	4.08676	334	8.17889
Cla020560	7.09539	67	5.68703	52	5.39257	50	3.16645	30	10.874	104	6.31494	60	5.6795	54	4.14667	40	4.67262	46	8.05996	79	5.22264	55	13.0465	134	1.19964	12	1.11831	11	2.81485	27	0.889144	9	0.69892	8	0.936597	10	5.14972	49	1.3471	13	0.577528	6	0.349971	4	0.800818	8	1.45545	14	3.48675
Cla017829	978.412	55869	1198.12	65533	1116.01	61986	1451.35	83298	1445.76	83488	1820.95	104341	1244.25	71355	1497.77	86537	2204.38	131486	1355.68	80196	1105.69	69833	1775.59	110076	80.1834	4861	173.482	10242	62.2878	3543	80.4626	4833	120.301	7555	132.782	7930	50.8594	2889	77.9822	4470	53.0239	3041	50.2861	3041	62.3327	3770	62.0196	3525	102.835
Cla018911	8.21993	496	11.0802	637	12.3111	708	8.13916	483	10.863	654	7.90241	468	3.82258	226	9.04662	539	5.73387	348	9.40194	581	5.53648	368	10.5914	686	18.6801	1190	9.43603	582	10.6461	624	18.8998	1183	19.675	1286	17.9804	1120	14.5631	859	17.8076	1074	17.9015	1066	15.7969	1004	11.4493	705	14.0313	829	25.0266
Cla021392	54.198	4045	33.4384	2502	27.0215	2064	29.6528	2292	27.1088	2101	27.8924	2173	20.1565	1548	26.6522	2043	26.4501	2077	27.4088	2175	42.2023	3667	26.2306	2101	6.80477	540	21.2372	1664	7.48499	596	9.11613	725	6.08386	522	10.821	891	11.255	897	5.01649	406	9.67832	785	6.39179	492	7.19986	581	6.97978	564	53.5652
Cla012389	10.318	595	12.2344	667	8.25845	502	7.2157	465	12.5189	812	11.6814	685	8.38578	510	9.94284	574	10.4023	682	9.7839	587	7.60604	511	22.1782	1276	0.189665	15	0.676783	40	0.886642	59	0.416087	41	0.496181	35	0.461365	26	3.88368	286	0.734484	43	0.556472	35	0.55801	30	0.770843	45	2.55236	110	4.02953
Cla022955	0.494812	51	0.45137	45	0.515495	52	0.410877	43	0.276279	29	0.429108	44	0.364329	38	0.379652	40	0.549877	59	0.632272	67	0.461888	53	0.366827	41	0.372008	41	0.40988	44	0.698144	71	0.262923	29	0.337696	38	0.42849	46	0.444976	46	0.449303	46	0.299325	31	0.697186	76	0.562618	61	0.504209	52	0.716918
Cla010940	0.810698	67	0.604479	48	0.434733	37	0.242136	18	0.338081	31	1.52778	112	0.672439	38	1.14711	106	0.480574	38	3.0632	167	0.792086	52	8.47675	681	14.4112	812	51.2593	4245	15.6916	1190	10.1614	814	8.57958	715	8.78539	733	5.08436	371	30.3447	1500	1.49267	117	17.7178	1389	11.4542	992	13.7817	1136	11.2382
Cla008081	50.7552	6416	48.9438	5924	32.9144	4045	31.5212	4002	43.9057	5608	50.3584	6384	40.2773	5110	37.2214	4761	31.9495	4214	37.8016	4948	37.6066	5259	49.6784	6816	18.1011	2433	32.3912	4238	24.2336	3053	33.9932	4521	26.8206	3722	26.6028	3511	77.5657	9734	23.6763	2999	27.179	3444	25.9969	3473	27.8791	3726	29.2181	3669	37.3756
Cla012994	5.93949	267	6.2171	251	7.04029	286	6.36639	275	8.52504	354	6.76261	292	7.30325	303	8.14214	339	8.7456	392	9.16246	373	9.46965	426	13.4856	575	12.8563	679	14.3221	635	14.8358	684	14.3711	692	16.2035	786	7.30731	372	7.99179	342	8.42598	367	7.34818	324	17.8116	864	12.1115	619	21.8867	904	13.2447
Citrullus_lanatus_newGene_3280	0.027111	12	0.04113	17	0.210792	83	0.249315	102	0.08515	36	0.015313	7	0.053535	22	0.176407	73	0.055314	24	0.11789	50	0.110235	50	0.037037	17	0.4753	206	1.29941	544	0.727037	294	2.00944	858	1.16147	518	2.64025	1114	0.101964	40	3.33216	1351	0.682498	278	0.77342	330	1.80403	772	1.51274	612	1.93919
Cla005547	0.136262	5	1.09477	32	0.184503	6	0.189396	6	0.19145	6	0.880132	27	0.170391	6	0.165173	6	0.140436	5	0.345419	11	1.32016	45	0.14094	5	2.66899	86	1.65704	52	2.15307	65	0.102536	4	0.152574	6	0.134431	5	1.5981	48	1.46224	45	0.542882	17	1.64806	53	1.50812	49	0.218455	7	0.210917
Cla017977	1.25774	210	1.20298	192	1.44129	231	0.253009	40	0.910933	154	0.273588	46	0.213357	36	0.368945	63	0.252637	41	0.107859	19	0.278741	51	1.24672	226	0.395042	70	1.45915	252	0.475749	76	0.459503	81	1.09852	201	0.371491	65	0.264991	44	1.66074	278	1.02577	171	0.260495	46	1.43876	254	0.357041	60	0.358973
Cla018816	25.0574	648	26.3717	653	19.3899	488	29.7067	771	49.8385	1302	25.3502	657	31.5136	818	23.5202	616	29.8049	804	27.7174	742	23.5298	673	45.8707	1287	2.61891	72	11.7786	316	11.4831	296	3.39467	93	5.27992	150	2.93343	80	25.2351	648	7.31528	190	9.36836	243	2.09647	58	2.66424	73	7.85644	202	10.031
Cla023195	5.62435	648	2.30433	267	6.32038	730	3.6037	427	5.37182	623	5.71949	628	5.25909	594	6.22039	672	4.52801	507	2.83168	347	3.32	406	10.734	1013	7.09016	836	17.0842	1888	14.0559	1712	13.3482	1645	7.17366	672	8.46784	733	5.13455	440	8.52803	759	4.05996	347	7.32358	632	10.5277	1349	11.1863	908	13.4772
Cla000816	15.0389	1080	9.98751	682	10.6462	737	9.70215	698	10.2245	739	8.84247	632	8.19779	593	9.68341	699	10.2066	761	10.6233	788	9.52338	751	12.9419	1003	5.24315	401	6.3522	470	5.47702	390	5.6044	423	5.93424	468	8.48453	634	9.02308	643	7.55531	539	8.01132	572	5.04882	383	6.69646	507	5.33132	379	9.83518
Cla015982	0.26323	10	0.478441	17	0	0	0.057653	3	0.165604	6	0	0	0.056732	3	0.114429	5	0.054876	3	0	0	0	0	0.080011	4	0	0	0	0	0	0	0	0	0	0	0	0	0	0	0	0	0	0	0	0	0	0	0	0	0
Cla021525	5.86384	159	47.3221	1225	27.1775	715	48.8565	1327	53.325	1457	43.8373	1189	17.0141	462	15.531	425	58.407	1648	22.9476	643	32.8773	984	48.5644	1426	0.983687	29	0.532385	15	0.467816	13	0.63814	19	0.26516	8	1.06183	30	19.6381	528	0.06701	2	0.77929	22	0.10789	4	0.278938	8	0.525905	15	4.06191
Cla010615	0	0	0	0	0	0	0.066438	5	0	0	0	0	0	0	0.033021	3	0	0	0	0	0.030207	3	0	0	0.442105	29	1.63723	104	1.11185	69	0.092952	7	0.217544	15	0.414325	27	1.43934	87	0.399322	25	0.326937	21	0.805893	51	0.156661	11	0.801603	48	1.90714
Cla009892	6.95202	451	15.2657	886	9.39113	554	7.67593	534	14.0581	908	9.89229	630	8.499	537	8.64329	542	12.2235	810	9.81853	637	14.0006	952	12.015	872	7.31269	466	6.93889	461	5.49257	369	4.51475	279	5.80825	408	6.10394	411	6.70404	398	6.52753	398	5.61117	364	5.57955	360	7.77928	499	6.09307	335	13.7964
Cla014037	36.6226	799	31.3548	655	32.8459	696	17.9736	394	38.766	854	26.1456	572	26.2926	576	29.2614	646	30.7643	700	31.6692	715	32.9701	795	39.9092	945	8.32327	193	15.6289	353	14.1791	308	6.05479	139	12.0427	289	10.756	245	13.9622	303	11.1464	244	25.2035	551	7.91625	183	9.39566	217	7.1822	156	16.0537
Cla015653	254.956	1792	182.229	1227	313.1	2139	287.412	2029	328.249	2331	380.434	2681	239.572	1690	229.843	1635	333.92	2449	238.862	1738	292.897	2277	419.112	3197	49.5623	371	75.4875	550	26.7462	188	29.9296	222	13.8362	107	25.2219	186	27.732	194	51.0905	360	28.0176	198	14.3454	107	24.0373	179	13.2269	93	0.393294
Cla007705	2.53334	30	1.51088	17	1.21736	14	0.16236	2	2.88593	34	0.871471	11	1.18918	14	0.593527	7	0.413682	5	1.24323	15	0.514535	7	0.609057	8	1.34675	17	2.86584	35	2.09199	25	0.502114	7	0.445009	6	0.593537	8	1.53121	18	0.402397	5	0.450157	6	0.460645	6	0	0	2.89298	34	1.01338
Cla018165	108.905	7159	91.3282	5778	230.622	14762	231.194	15584	117.72	7748	128.517	8695	100.112	6741	175.683	11807	110.157	7749	83.1793	5771	159.189	11618	108.482	7793	490.407	34275	560.855	38751	380.038	24779	309.288	21467	362.295	26306	364.869	25591	327.715	21634	350.307	23003	561.928	37112	247.903	17527	268.195	18507	229.838	14953	334.734
Cla010100	9.72641	906	5.31201	474	5.47785	496	5.0625	474	6.15942	580	7.3847	690	6.31657	591	8.05576	760	5.23377	509	5.78493	558	4.43014	457	12.8786	1302	4.59703	456	9.84305	949	5.73784	533	3.91849	384	3.64999	374	2.40905	235	8.84035	818	3.71622	347	2.00099	187	5.52173	544	3.18971	315	6.7982	629	23.0989
Cla006469	0.101635	2	0	0	0	0	0	0	0	0	0	0	0	0	0	0	0	0	0.466037	10	0	0	1.13235	24	0	0	0.157256	4	0	0	0	0	0	0	0	0	0	0	0	0	0	0	0	0	0	0	0	0	0
Cla000615	3.44292	179	1.96766	126	2.74101	148	2.10835	103	3.03107	199	3.49153	172	3.4087	174	3.61647	196	2.28182	140	2.65405	160	3.35801	191	2.0717	143	4.60133	237	2.47637	167	3.13929	187	3.37765	202	2.46723	164	2.48107	187	2.93673	141	3.91374	205	2.17115	139	3.27807	174	3.08741	198	4.7873	239	3.84068
Cla015463	336.436	9978	563.717	16007	208.61	6014	771.301	22970	671.215	20112	679.079	20195	680.032	20240	385.33	11564	440.141	13619	621.904	19095	436.545	14321	545.337	17554	59.1035	1864	114.304	3509	83.4372	2466	109.224	3408	125.871	4098	123.712	3830	56.0492	1651	88.3102	2624	252.759	7513	84.6095	2652	106.593	3342	91.7081	2702	89.1064
Cla009607	66.8925	2392	293.499	9990	151.447	5247	644.448	22649	272.786	9610	291.124	10203	304.15	10813	302.692	10757	284.795	10554	331.84	12067	236.201	9054	377.875	14213	13.1967	532	63.5733	2306	7.90213	287	26.6803	986	36.9125	1368	70.2753	2558	30.2149	1076	30.4621	1098	77.4656	2757	4.05695	144	9.31824	355	4.32383	161	12.1652
Cla016601	29.9936	2204	36.7779	2474	33.8459	2326	20.4028	1555	38.7042	2981	31.4505	2436	33.863	2393	31.1048	2346	34.9983	2755	30.6873	2473	30.4798	2555	55.8658	4287	74.7462	6759	50.9492	3734	71.4896	5564	89.9698	7398	80.0072	6698	99.5762	7500	41.8807	3165	62.8273	4940	49.924	3729	71.079	5622	89.4662	7646	69.236	5610	48.2068
Cla007761	18.8814	966	20.6582	924	18.6634	898	15.2328	763	20.1985	985	18.2758	924	29.4029	1524	32.9522	1562	26.0374	1248	26.8162	1411	20.6893	1075	25.2918	1290	35.5079	1765	22.4654	1102	35.2783	1727	35.6995	1894	38.3131	2175	30.4565	1489	36.7952	1848	61.9173	2919	56.0234	2593	57.4442	2908	40.3305	2033	41.9245	2059	34.6295
Cla013516	343.247	13082	342.305	12492	489.942	18152	558.412	21372	304.883	11740	386.698	14779	423.996	16218	423.239	16323	417.868	16617	365.144	14408	452.873	19093	430.237	17798	94.2252	3818	96.14	3793	84.1379	3196	32.1513	1290	27.2215	1139	41.3089	1644	285.21	10792	42.8146	1635	33.9292	1297	29.4813	1188	20.0268	807	20.3939	773	123.42
Cla017233	29.557	504	35.5093	580	23.7419	394	32.5835	558	31.567	544	30.2359	517	33.906	580	31.0922	536	27.4119	488	27.6376	488	29.8507	563	28.8214	533	10.4052	189	12.6278	223	16.0276	272	13.9953	251	11.722	220	16.0566	286	19.6145	332	14.9178	255	22.389	383	12.8743	232	10.918	197	21.4302	363	38.9218
Cla007676	27.395	866	25.6983	835	44.9466	1050	38.9618	1120	41.9824	1178	26.9517	825	32.9485	945	33.2536	842	32.335	1040	25.2328	815	47.283	1692	20.8525	721	24.6074	663	30.8069	751	27.5683	715	37.8069	969	27.3326	911	28.1638	916	39.5073	1437	68.5561	1981	42.0328	926	21.3117	825	33.4304	881	29.8735	892	24.9456
Cla019754	18.4398	727	15.5662	597	15.3205	567	12.0696	495	21.1188	819	17.0128	668	20.1614	797	16.2879	641	12.8643	606	20.5392	834	14.7504	643	16.3607	707	6.15001	267	5.27764	213	6.45681	282	3.8455	162	7.57943	319	6.69994	267	12.204	460	8.12364	313	8.39971	314	6.18197	298	5.39354	229	6.30398	237	5.40182
Cla020884	147.545	4835	81.2862	2616	102.06	3271	57.4389	1914	75.9318	2514	81.7813	2701	54.8637	1833	81.0138	2727	71.3317	2514	75.3712	2588	105.528	3801	55.5086	2008	47.5182	1647	81.31	2761	74.7123	2432	36.8584	1302	21.5604	815	20.8921	757	177.99	5710	34.0321	1139	33.9012	1139	32.8179	1196	30.6567	1099	53.0405	1740	222.289
Cla012165	156.332	2793	143.129	2449	231.129	4014	105.46	1892	211.963	3826	338.82	6070	139.866	2508	179.627	3248	146.963	2740	113.732	2104	120.6	2384	191.381	3711	3.27553	63	14.3914	267	19.6698	351	9.61382	181	6.94531	137	5.33823	100	33.7102	598	9.40644	169	14.1913	255	10.8185	205	16.612	314	13.243	236	43.6054
Cla018234	8.92874	800	13.3412	1161	13.444	1206	12.3849	1129	10.6264	934	11.2173	919	12.2917	1081	16.2549	1499	10.9646	1041	13.6983	1252	13.5233	1378	11.6914	1108	2.61952	227	14.7755	1381	3.89841	343	9.00976	764	14.6684	1449	29.9509	2928	21.0284	1945	25.9962	2384	45.9143	4266	3.34224	285	10.4158	1000	7.13543	639	5.96223
Cla022195	0.009872	1	0.076457	5	0.106276	7	0.385811	24	0.200244	13	0.290972	18	0.255011	16	0.151352	10	0.370115	24	0.031721	2	0.359448	24	0.248747	17	0.064983	5	0.077724	5	0.22158	14	0.055179	4	0.076292	5	0	0	0.08621	6	0.176602	11	0.034141	3	0.146933	10	0.006949	1	0.034372	3	0.086611
Cla021294	9.23478	395	10.3865	426	8.08408	337	8.20429	354	9.8164	423	8.91856	382	8.2138	352	9.10489	392	10.1803	456	8.18744	362	9.2767	437	9.20666	423	11.0918	505	10.9744	487	10.9914	469	10.0203	451	11.9296	558	11.4121	511	8.43388	359	10.914	468	9.52849	409	12.2304	549	11.9983	541	11.6032	493	18.311
Cla021969	0.000362	1	3.2557	861	3.45736	928	3.11712	865	3.42296	955	3.16793	877	3.52835	978	2.94199	822	3.47453	1001	3.0403	869	3.40047	1039	3.46353	1038	2.99538	880	3.81347	1090	2.61133	719	2.92745	851	3.33778	1012	3.28489	947	3.38974	929	2.12766	589	3.34373	926	4.05765	1184	3.00275	877	1.79059	491	4.06993
Cla008396	23.3263	289	14.2576	170	13.1831	159	5.73293	72	14.738	185	9.59937	120	12.1146	151	11.7508	148	6.56243	85	12.5061	161	11.6486	160	9.13843	123	4.93029	65	10.9984	141	7.02837	87	5.72231	75	3.92088	54	8.36262	109	19.7791	244	6.95045	87	5.4543	68	7.74294	102	4.61283	61	12.4698	154	9.23641
Cla014049	0.389195	7	0	0	0	0	0	0	0	0	0.208396	4	0	0	0.118069	3	0	0	0.348148	7	0	0	1.61157	30	0	0	0	0	0	0	0	0	0	0	0.232791	5	0	0	0	0	0	0	0	0	0	0	0.229543	4	2.2018
Cla002386	0.380907	11	0.48486	14	0.27903	8	5.39832	146	0.116658	3	3.9947	107	4.47813	121	5.61491	153	5.19155	145	4.05441	113	0.446969	14	0.316209	10	0.181572	6	0.302417	9	0.505451	15	0.507001	14	10.5845	311	0.379579	12	0.291872	9	0.26431	8	7.27557	195	9.85526	279	66.0402	1640	12.7414	339	0.311509
Cla005665	14.8538	1383	10.6097	958	12.127	1110	5.94066	557	13.4602	1279	9.42376	897	12.1567	1157	8.41064	845	9.72245	956	13.5366	1308	10.0774	1037	16.9585	1736	1.22104	132	1.34027	133	2.57736	244	0.823736	99	1.4286	146	1.17245	116	3.94956	366	1.51989	145	1.93204	184	1.56777	167	1.11512	122	1.63227	164	2.16581
Cla017995	4.93706	180	2.49313	87	7.67323	271	5.96429	218	3.36428	124	3.21231	118	2.92639	107	6.65173	245	4.1394	157	2.97947	113	3.37065	136	3.02319	120	15.4891	599	26.1082	982	35.2456	1276	19.6955	753	17.4888	698	19.5523	742	30.3278	1094	18.4179	671	24.4055	889	18.2087	699	26.804	1030	34.1554	1233	68.3336
Cla010881	90.9313	2985	122.334	3733	58.4453	1842	119.406	3782	74.4535	2388	62.9932	2027	42.5192	1434	95.3552	3300	83.0765	2781	66.7639	2293	72.6409	2642	110.387	3775	34.8211	1251	64.8726	2132	39.5965	1307	19.0215	686	43.7102	1589	46.9075	1627	45.7273	1450	32.642	1071	61.9767	2001	25.0471	862	21.2219	730	26.9606	856	137.012
Cla011106	68.139	487	67.1851	460	87.1441	606	52.0544	374	136.172	984	94.7848	680	110.191	791	79.4842	575	66.1611	494	107.156	793	86.6812	686	108.766	844	121.683	925	35.785	265	80.7461	575	65.2398	491	59.8726	470	50.6745	378	87.7783	623	66.1734	474	71.5026	513	57.6973	436	41.5282	314	46.3801	330	16.2113
Cla010316	7.69776	455	5.82974	325	3.64734	223	2.23774	130	3.88987	232	4.63402	252	1.91214	103	4.95972	318	1.63177	87	3.144	200	2.97726	173	3.12046	195	5.28057	329	10.8242	632	8.09531	481	5.96871	385	9.74844	617	6.12794	366	9.82144	540	7.80854	479	7.23214	425	8.96498	571	6.71845	438	9.37841	546	1.52054
Cla006698	0	0	0	0	0	0	0	0	0	0	0	0	0	0	0	0	0	0	0	0	0	0	0.05033	3	2.38931	96	2.20954	86	1.3434	51	3.75915	147	3.18718	129	2.0705	80	1.52869	57	2.10714	79	1.73661	65	4.38409	173	2.58397	103	2.3131	85	4.13436
Cla018917	0.490097	11	0.463936	10	1.165	24	0	0	0.768784	17	0.592259	13	0.321094	7	0.695358	15	1.37079	30	0.691622	15	0.302359	7	0.466802	11	0	0	0.858445	19	0.264546	6	0.203983	5	0	0	0	0	0	0	0.198215	5	0.591766	13	0	0	0.122733	3	0	0	0.713763
Cla013822	16.7259	431	33.8002	833	18.7738	470	50.0099	1292	15.5035	403	30.9139	798	37.0425	957	36.6506	955	22.6522	609	53.0812	1414	26.6562	759	17.125	479	1.25491	35	12.197	325	3.16333	82	4.10734	112	7.87703	223	11.8148	318	6.41177	164	15.8771	410	12.9557	335	2.01195	55	4.23522	116	5.23016	134	3.01334
Cla019886	22.2256	728	21.2431	647	26.9308	826	32.1291	1018	22.822	749	27.3384	865	31.8253	1014	27.679	914	27.1114	872	28.7871	959	25.0962	897	19.4073	696	34.1857	1143	61.2578	1950	36.8599	1111	40.4551	1314	32.2311	1112	34.3719	1115	25.1216	799	57.1295	1746	25.6787	814	41.422	1345	39.3971	1278	53.9427	1612	32.6357
Cla022801	2.19044	250	1.63056	182	1.7666	196	1.47286	169	2.32545	269	1.76625	206	2.90373	334	2.0542	237	2.30063	276	2.79872	331	1.41575	181	2.55232	316	0.51866	64	0.818341	99	0.643771	74	0.178522	23	0.671265	85	0.243454	30	1.02402	116	0.652126	76	0.618712	73	1.10618	134	0.284668	34	0.712146	81	0.573339
Cla021312	0.366281	10	0.32221	8	0.119507	3	0.1132	3	0.078731	3	0.080396	3	0.240457	7	0.503267	13	0.069544	2	0.259826	7	0.072882	3	0.072793	3	0	0	0	0	0	0	0	0	0.069462	2	0	0	0.221426	6	0	0	0.102022	3	0	0	0	0	0	0	0.081107
Cla008375	31.7293	839	30.0944	740	28.7372	720	51.7056	1334	23.0113	598	37.3271	989	28.566	736	32.444	845	29.4226	793	30.2424	807	29.6998	847	25.8479	725	26.8	737	34.7524	933	31.0988	799	30.3428	826	26.624	752	24.1552	651	44.4892	1134	28.0224	729	29.1156	752	27.6173	767	34.3446	937	35.5971	907	58.6829
Cla022584	16.346	671	10.4905	418	13.5454	535	8.14779	334	29.6646	1236	16.8035	712	22.7182	938	17.8691	751	16.2812	727	18.9616	854	8.75732	408	29.1355	1315	3.03072	143	6.21832	270	5.74542	250	4.2032	187	3.96457	187	3.54758	155	9.74104	417	5.68939	236	3.49598	146	2.54903	119	1.68117	77	3.5861	151	2.74417
Cla010806	2.95954	284	4.68633	381	2.51134	217	2.86378	268	3.97024	346	3.54057	307	3.51065	321	3.01017	269	4.84154	434	3.72132	334	2.30397	215	6.11798	561	0.300921	33	0.996164	110	1.27164	129	0.427357	46	0.776473	88	0.730274	66	0.775499	82	1.3844	122	0.594405	63	1.78988	181	2.28722	211	1.56408	159	0.424128
Cla023205	3.30713	193	3.20263	165	2.8237	176	3.23448	203	3.67758	219	2.97385	158	3.12509	197	3.74271	235	3.77241	234	3.19051	202	1.85413	133	4.42543	280	0.644916	47	1.08695	51	0.550483	38	0.957557	51	0.704165	42	0.675726	38	1.09919	65	1.06175	71	1.03255	60	0.748807	53	0.707031	47	0.722124	45	0.723271
Cla009297	0.132675	10	0.082564	6	0	0	0.027271	3	0.191704	15	0.10869	9	0.027287	3	0.039513	3	0	0	0.390301	31	0.073772	7	0.151134	13	0	0	0	0	0	0	0.050238	4	0	0	0	0	0.05425	5	0.082001	7	0.027323	3	0.026003	3	0	0	0.055139	5	0.055101
Cla020793	0.530141	49	0.726762	67	2.51146	241	2.78967	285	0.449759	49	0.707039	65	0.454952	45	1.54313	155	1.03551	103	0.601437	59	2.13175	231	0.268499	25	3.35372	403	6.13047	605	2.91843	307	1.13194	128	2.0603	228	4.76	503	3.03668	300	2.08778	221	4.50162	463	0.458095	54	0.767219	102	0.910296	87	1.38752
Cla004111	0.257925	14	0.041614	3	0.076213	4	0.039678	3	0.509129	27	0.384491	20	0	0	0	0	0	0	0.212182	12	0.03602	3	1.68806	95	0	0	0.115362	7	0.586606	31	0	0	0	0	0.019213	2	0	0	0.807189	42	0	0	0.738063	41	0.995366	55	0.717744	37	0.027184
Cla016465	4.66832	408	3.17476	266	2.30693	196	1.87719	165	4.59053	405	2.97537	261	4.20068	369	3.6383	322	2.68266	245	4.8864	442	3.07657	298	4.49831	427	1.01508	95	3.10703	281	2.27393	198	2.27692	210	1.69792	163	1.90735	174	2.05443	179	2.31133	203	1.48096	130	1.70221	158	0.914546	85	2.36376	205	3.46782
Cla000745	116.313	4697	117.882	4558	184.096	7226	228.307	9257	113.043	4612	148.178	6000	120.863	4898	139.532	5701	134.381	5661	103.044	4308	123.939	5536	96.258	4219	48.6217	2088	38.9885	1630	38.3049	1542	38.8226	1650	38.1361	1691	63.9258	2695	44.1319	1769	43.3702	1755	74.6677	3022	18.2499	779	24.5323	1048	20.2911	814	11.5914
Cla012561	24.4804	2820	28.192	3152	16.2126	1927	9.19386	1129	28.8015	3330	15.7686	1810	17.5861	2083	13.8125	1709	16.7459	2023	21.5694	2604	17.8008	2253	20.5954	2733	2.57065	335	2.65927	337	2.40297	293	3.57337	446	2.52503	339	3.24017	414	5.69533	692	3.95079	464	3.63569	446	2.46014	318	3.08654	396	2.8549	335	1.46471
Cla018822	1.83092	27	4.31432	61	1.6536	24	1.9639	29	5.54952	83	3.20876	48	1.72048	26	2.03814	31	1.7114	27	1.13939	18	1.11756	19	2.11941	34	0.709809	12	2.38563	37	2.53661	38	1.3137	21	0.668665	11	0.317126	5	4.51085	66	0.57494	9	0.779045	12	0.894245	14	0.439605	7	4.28144	63	7.11443
Cla011503	5.29785	166	2.62041	79	4.21726	133	6.01634	212	2.56732	81	4.20859	146	5.58046	181	4.05825	140	3.14339	105	4.67731	162	3.24701	115	4.13858	139	21.6137	713	23.7336	781	27.8006	893	8.33748	281	14.8121	510	7.09602	230	8.81953	283	7.52037	247	8.10039	270	10.1868	347	7.21399	251	12.8804	419	11.5886
Cla018201	174.963	6725	66.1458	2465	60.1856	2236	122.583	4756	50.592	1965	54.5934	2133	80.37	3108	182.245	7158	58.3011	2345	59.4376	2384	50.2259	2126	97.7743	4099	1.43592	56	7.76091	305	3.73334	140	1.65452	64	3.28518	142	5.8886	232	11.8697	470	1.56737	56	17.3356	668	1.08551	43	1.06849	48	1.2228	50	3.33529
Cla017909	32.9995	1769	22.9046	1176	16.0573	837	13.0353	702	12.8753	698	14.3131	770	10.7017	576	10.7004	581	11.5642	647	13.7885	766	19.2723	1143	11.3808	663	0.302442	18	0.817283	46	1.0713	58	0.343286	20	0.233874	14	0.326156	19	4.11559	219	0.244527	14	0.75638	41	0.516792	30	0.06697	4	0.33708	18	8.56812
Cla012338	0.452089	51	1.39308	151	1.49359	160	2.0008	199	1.04092	96	0.872327	98	0.881866	96	1.23054	128	1.29484	141	0.802425	74	0.933588	90	1.26482	138	2.02228	242	3.75537	397	2.89267	323	1.80223	187	2.93652	303	2.95275	276	1.15036	113	3.19904	312	2.2411	221	2.85585	257	3.4025	363	2.77543	237	9.841
Cla014446	6.39788	843	5.20418	657	6.03017	792	3.991	512	8.98836	1129	5.85789	803	5.9662	821	5.97411	836	5.84379	805	7.28037	1001	5.87433	780	12.9187	1829	8.871	1249	11.6055	1565	13.2642	1723	7.71949	1050	8.41603	1211	7.26237	1005	11.1339	1436	9.98922	1312	8.01937	1054	8.05067	1115	8.91553	1261	7.79789	938	38.7695
Cla017262	6.8092	51	4.88162	35	8.38168	61	3.97094	30	5.71867	43	5.01528	38	3.34482	25	5.247	40	4.84165	38	2.71823	21	4.33693	36	8.23494	66	14.5048	114	15.928	122	22.328	165	9.53435	75	11.0973	90	11.4809	89	11.1521	82	15.9518	119	13.6895	102	8.60172	68	10.2285	80	21.4923	158	32.7466
Cla012112	6.30564	366	61.7155	2801	10.4706	513	13.3701	638	15.7095	765	13.2207	586	4.13906	237	5.71266	321	12.5882	697	6.06279	329	19.2311	1070	19.1312	1054	2.1994	136	3.03267	162	2.19842	116	1.50219	72	1.07469	63	1.39765	70	8.88165	388	1.34748	68	1.1166	61	1.6521	81	1.35133	70	0.750285	45	18.7487
Cla015169	3.8021	60	0.627482	10	6.1706	95	0.724102	12	0.557131	9	0.130339	3	0.410236	7	1.28822	21	1.39136	23	1.49136	25	1.46949	26	1.7742	31	73.4373	1228	60.0039	977	73.3124	1149	85.8691	1421	62.2907	1076	61.7064	1013	49.1694	768	57.4742	906	50.6494	799	68.3655	1136	81.1215	1349	80.8616	1263	166.107
Cla017129	0.602369	23	1.74656	64	0.739597	28	0.614279	24	0.615776	24	0.960554	37	1.07708	42	1.47802	57	1.35087	54	1.10642	44	0.819934	35	1.18727	49	0.55789	23	0.419258	17	0.392059	15	0.249054	10	0.407024	17	0.48341	20	1.16274	44	0.374334	15	0.793257	31	0.718609	29	0.315302	13	0.327139	13	0.681397
Cla015719	1.10779	92	1.2366	98	1.25476	101	1.48212	123	1.32499	111	0.896371	75	0.578668	48	1.46781	123	1.74902	151	1.2641	108	1.61513	148	1.62999	146	0.754257	67	0.955988	82	0.763963	63	0.896968	78	0.72568	66	0.704199	61	1.53049	126	0.667988	56	0.876768	73	0.737956	65	0.750957	66	0.771234	64	2.04119
Cla007597	2.39557	79	0.568925	19	1.61516	53	0.17853	7	1.56106	55	0.732755	26	0.360441	12	0.835584	29	0.247655	9	0.950171	34	0.348395	16	2.42397	90	0.67218	29	0.44218	17	1.51946	63	0.225491	10	0.037461	2	0.916392	34	1.02636	36	0.965837	33	0.285077	12	0.547334	22	1.90464	73	2.218	75	2.58681
Cla002042	70.1709	2432	74.808	2488	75.3582	2544	79.1701	2759	72.4658	2547	72.0573	2513	71.4643	2486	73.4265	2580	63.9176	2306	72.6715	2612	51.3399	1964	71.9022	2709	5.78817	215	6.28538	227	6.03409	200	3.29684	121	3.00188	113	3.5082	124	6.59109	228	3.72397	130	6.38514	221	1.70152	61	1.86716	66	1.96461	66	2.73589
Cla023376	23.4533	1836	11.3507	851	10.084	768	5.79809	456	8.38854	664	7.87377	618	11.7115	920	9.73787	772	5.85402	478	9.81156	795	7.98446	692	32.2749	2742	7.77848	648	30.5494	2475	17.8564	1393	7.84414	646	8.01551	689	7.84564	641	18.6921	1453	14.0425	1101	18.5618	1456	33.8742	2801	10.4642	866	23.8178	1852	4.4898
Cla011936	59.4756	3351	49.488	2670	71.8988	3938	26.3041	1489	76.5333	4357	62.9322	3556	69.5065	3930	55.1334	3143	48.9707	2879	59.8737	3493	41.2028	2568	44.1747	2702	21.6343	1296	36.3915	2122	25.5879	1437	16.5024	979	17.2906	1070	15.4459	909	23.7434	1328	26.3472	1488	11.6622	659	14.8209	883	13.0445	777	17.1114	958	8.74619
Cla009835	0.46734	12	0	0	0.126481	3	0.336842	9	0.0794	2	0.143235	4	0.237642	6	0.271115	7	0	0	0.614029	16	0.122577	4	0	0	10.598	273	8.15776	205	7.011	169	24.8837	633	20.7946	552	21.3189	539	7.41849	179	11.66	283	13.1027	318	7.77119	199	11.1454	285	13.2421	319	61.4173
Cla016516	3.07539	447	1.4633	257	1.40106	207	1.71475	269	1.78457	275	1.76955	285	1.84899	269	3.57698	530	1.0304	172	1.93043	298	1.07326	184	5.64975	873	0.551276	94	0.942423	133	0.762836	124	0.363031	70	0.455129	92	0.668973	104	1.33477	207	0.901039	154	0.402033	57	0.612153	90	0.57331	84	1.00435	166	0.854103
Cla004348	6.50378	617	6.90673	627	6.74278	622	4.13094	394	7.97175	764	5.99311	570	6.93581	660	6.03006	579	4.92523	488	6.56972	645	6.41552	673	7.54309	777	1.84957	187	2.92625	288	2.68378	254	2.15724	216	1.54014	161	1.94827	193	5.18973	489	2.0471	195	2.21097	211	1.89746	191	1.69636	171	2.34618	221	1.54807
Cla017925	13.4744	1488	14.0789	1448	11.9165	1320	13.0163	1626	11.758	1410	14.0135	1527	12.5137	1420	14.7029	1499	10.3212	1303	17.1324	1888	12.4828	1625	13.7424	1675	2.09239	198	3.54625	486	2.36127	243	1.39665	185	2.06232	243	2.51059	322	7.7354	761	1.85387	215	4.99342	503	1.54306	174	1.44635	138	1.56798	154	9.96558
Cla007714	7.16842	710	5.62514	534	5.98173	576	3.88187	386	9.58621	959	6.85476	681	7.61203	757	6.40163	642	7.64186	790	6.71222	688	4.95787	543	13.1433	1412	3.31295	349	4.25375	436	4.16947	412	1.89712	198	2.87593	313	4.87709	504	6.57576	647	3.15715	314	2.43153	242	4.79848	502	5.16	540	2.88783	284	4.73371
Cla002685	20.542	759	11.692	414	12.5553	451	3.83627	143	11.3784	425	7.67887	285	10.2025	379	11.7119	438	7.10298	274	17.5165	670	9.31014	381	54.9871	2204	0.125384	5	0.293772	12	1.5756	58	0.441539	18	0.833442	34	1.23215	48	2.93564	108	2.04902	76	2.08637	78	2.32814	91	2.09976	82	2.61071	96	0.276497
Cla000810	14.4919	1602	21.2389	2183	15.1686	1475	9.60503	979	29.5587	2991	18.2283	1744	17.6651	1733	14.5098	1553	18.9925	2153	21.8638	2329	14.8554	1687	25.2933	2922	4.26241	362	4.02892	331	3.07958	312	4.83119	391	3.1906	307	3.5348	367	4.72218	471	5.87604	453	4.90986	500	3.67184	383	4.23736	341	3.95235	300	1.90429
Cla002908	40.6279	1079	25.9712	647	37.5177	898	49.0201	1332	16.9558	425	30.5617	800	28.2056	773	43.9381	1211	33.4347	891	28.3893	743	34.8514	937	22.8524	626	18.3738	514	20.8445	667	17.8789	457	56.8624	1526	29.5122	873	38.4827	959	28.02	853	59.7147	1516	12.5423	386	42.1379	1152	48.2037	1333	40.6743	1035	6.79777
Citrullus_lanatus_newGene_3974	0	0	0	0	0	0	0.019117	2	0	0	0	0	0	0	0	0	0	0	0.04714	5	0	0	0	0	0.118009	11	0.313855	28	0.882524	75	0.954978	85	0.145574	14	0.226089	20	0.746345	63	0.097035	9	0.291619	25	0.257156	23	0.063443	6	0.687355	58	0.34091
Cla004074	44.2626	2174	41.4269	1947	40.3856	1926	38.7532	1909	47.1376	2340	47.2471	2329	40.2814	1979	43.4125	2156	40.1349	2056	41.0659	2090	44.7056	2432	39.9903	2135	31.0997	1622	34.7116	1767	38.8166	1895	34.0948	1763	31.2831	1689	27.0673	1390	45.7506	2230	37.6075	1851	34.7642	1712	37.8345	1965	35.5937	1842	42.3635	2067	47.4782
Cla008397	86.149	4761	32.1402	1701	53.9021	2896	24.8051	1377	38.2378	2135	35.7305	1981	56.8536	3154	76.0142	4251	17.2433	995	42.3627	2424	45.6033	2788	20.1289	1208	11.8797	698	50.2093	2872	16.2323	894	36.4153	2118	22.3184	1354	29.1316	1681	25.7063	1411	61.9307	3429	15.9067	882	22.6802	1325	19.2417	1125	28.4841	1564	10.4049
Cla016679	4.12118	575	4.11502	592	5.21842	722	4.49433	656	3.4129	483	3.69704	514	4.13752	594	5.37767	765	4.23115	588	4.5071	684	3.98944	609	4.63156	728	11.6722	1748	8.45582	1255	11.4546	1602	13.8308	2063	12.2019	1879	13.5917	1987	18.7327	2624	13.9676	1965	12.9001	1811	12.4954	1862	15.2246	2265	14.0827	1977	11.8845
Cla019052	17.833	1742	30.4063	2838	18.2023	1729	19.5256	1917	30.7126	3025	29.8585	2920	29.2202	2863	17.9508	1776	28.8245	2927	27.6799	2802	26.5023	2865	39.4968	4178	0.970317	101	2.4322	246	1.03506	101	0.750004	74	1.20878	130	0.894414	92	2.82224	274	1.91397	186	3.03563	298	1.61523	167	1.31663	137	1.05387	103	1.7657
Cla005306	6.35791	391	5.32817	304	4.21692	256	1.55906	128	1.53165	124	1.59123	128	2.73129	222	5.63981	365	2.0553	167	1.93026	160	2.91975	243	2.33203	197	1.54951	131	1.70838	141	1.90503	148	1.59603	134	3.9396	269	4.18284	288	5.25437	325	2.11815	165	1.85309	149	2.30647	199	8.78965	773	2.19538	174	3.2794
Cla016373	21.2787	1380	17.7512	1071	21.8024	1387	53.926	3397	12.6563	841	19.2109	1536	24.0161	1881	22.0779	1721	27.9595	1891	21.4051	1695	24.4001	1791	14.672	1020	5.11993	422	8.12139	565	8.79364	565	6.97078	461	11.3761	808	11.6618	790	8.95551	669	10.0316	656	15.7605	1028	6.61749	445	6.21227	464	8.49955	541	7.66395
Cla016058	0.052922	4	0.199702	12	0.748638	43	2.91731	171	0.082762	5	0.939049	55	0.470961	28	0.79032	47	0.282366	18	0.253942	16	0.359886	24	0.192437	13	15.5647	964	17.8224	1075	7.20413	419	15.6885	962	20.1601	1289	22.3486	1359	6.38961	370	15.8961	928	5.07397	297	10.8867	670	11.6233	716	13.4151	777	6.30514
Cla017939	3.2455	132	3.04612	130	2.9352	130	5.47687	237	2.03094	89	3.33211	145	2.45494	114	5.8515	277	2.06039	100	3.0055	137	2.90769	146	2.37877	106	2.43179	112	4.50386	201	1.71257	75	1.95041	91	3.96669	196	6.20538	279	5.52276	226	4.80788	203	9.59889	412	2.3502	109	3.08424	143	2.84042	118	7.45655
Cla018693	44.8095	2498	49.9256	2665	46.2094	2504	54.5476	3054	48.2206	2716	51.8516	2899	50.7969	2842	51.6048	2911	57.0411	3318	48.9847	2827	50.5825	3119	50.5707	3060	44.7821	2654	42.5217	2454	44.7377	2485	49.8587	2924	50.8127	3110	53.537	3115	48.2072	2668	53.7879	3004	50.6563	2830	51.0707	3008	57.4971	3389	52.3075	2897	67.0345
Cla001615	1.86614	248	3.24073	412	2.24412	290	1.50141	200	3.54231	475	2.52771	336	2.63431	351	1.89798	255	3.17005	439	3.83116	526	1.69518	249	4.96864	715	0.933559	132	0.996054	137	0.841483	112	1.35261	189	0.882663	129	0.643296	89	0.482085	64	0.766317	102	0.650734	87	0.641352	90	0.970702	137	0.835538	110	0.537038
Cla011155	52.2949	4765	44.8857	3916	44.0979	3906	32.5073	2975	62.8916	5790	49.3477	4509	55.3399	5061	35.8669	3307	31.5045	2995	54.8838	5178	28.3892	2862	59.2526	5860	1.35905	132	1.3875	131	2.24595	204	0.454385	44	0.690877	70	0.688494	66	4.15681	376	1.88214	172	1.37154	126	0.51835	50	0.672328	65	1.37708	125	0.768542
Cla015937	124.103	2720	164.085	3443	261.896	5580	961.018	21149	60.1137	1331	243.362	5348	145.276	3196	306.731	6802	265.613	6074	157.253	3568	198.81	4820	120.665	2871	156.968	3658	501.079	11366	193.007	4215	176.226	4063	126.126	3035	304.164	6958	209.255	4553	282.174	6196	419.048	9205	28.8506	669	69.7345	1616	113.769	2477	0.600942
Cla004259	9.30291	1053	5.63705	597	10.1604	1093	2.50451	275	6.06663	759	4.62068	524	6.1046	754	3.84835	432	5.18195	644	4.94563	635	7.16026	974	7.42778	887	4.78177	560	1.69017	201	4.48045	544	4.47893	582	4.54017	611	4.27959	534	5.15747	574	8.29241	917	4.12499	459	6.10068	710	7.40582	901	6.12028	752	1.23598
Cla007534	0.802195	55	0.169214	10	0.406956	22	0.297038	17	0.22567	13	0.131648	14	0.153306	9	0.326968	20	0.342699	26	0.291463	20	0.01149	2	0.71051	55	0.88988	71	1.14797	86	0.897139	46	1.57165	137	0.71333	39	0.558184	32	1.62867	136	1.26584	64	0.947135	78	1.41212	119	2.07058	178	2.63018	197	1.75625
Cla014935	4.74019	336	6.50759	441	4.30605	297	5.3123	378	6.34069	454	6.62817	471	6.72893	478	4.35387	312	5.07241	375	6.76039	496	6.37081	499	6.74759	519	0.145433	11	0.726166	54	0.410218	29	0.316201	24	0.501987	39	0.213048	16	0.8343	59	0.740314	53	0.773165	55	0.28605	22	0.254039	20	0.225831	16	0.907193
Citrullus_lanatus_newGene_3709	0	0	0	0	0	0	0	0	0	0	0	0	0	0	0	0	0	0	0	0	0	0	0.278168	12	0	0	0	0	0	0	0	0	0	0	0	0	0	0	0	0	0	0	0.052276	3	0	0	0	0	0
Cla016418	1.4123	15	1.28787	13	0.103187	2	0.663918	7	2.75866	29	1.15565	12	0.16258	2	0.447397	5	0.769754	9	0.390122	5	1.08573	13	0.656771	8	0.246565	3	3.0586	33	1.41333	15	0.641341	7	1.05746	12	0.322876	4	3.41977	35	0.435845	5	1.34773	14	0.572724	7	0	0	2.31582	24	3.36844
Cla022364	2.0404	217	1.6518	169	1.78555	185	1.00061	107	3.05738	329	1.78147	190	1.0992	118	1.31852	142	1.14689	128	0.970218	107	1.70283	201	3.42019	395	1.67536	190	0.61085	68	0.721029	77	1.1478	129	1.02466	120	1.13345	126	3.27093	346	1.39312	149	2.43659	260	0.585088	66	0.74513	84	0.599695	64	0.232376
Cla013158	14.1617	456	8.7088	268	11.1875	350	6.74167	218	12.5907	409	7.71332	249	8.54538	277	11.5323	376	9.38125	315	6.6075	220	6.9587	248	8.62115	301	24.8621	850	20.2882	675	24.8733	797	24.8604	839	14.5959	516	8.82649	297	20.6971	660	21.2005	682	15.9147	513	21.5601	731	19.4024	660	21.4	684	7.06167
Cla013862	216.984	10312	1309.34	59575	415.519	19195	325.491	15533	884.685	42476	408.674	19475	180.445	8606	348.951	16780	766.724	38015	427.759	21046	1023.94	53825	585.556	30202	223.072	11270	333.294	16393	207.739	9837	329.06	16452	278.796	14545	411.908	20433	291.571	13756	247.144	11767	310.796	14803	189.166	9499	317.546	15954	127.29	6009	210.737
Cla023374	0.717582	18	0.726976	17	0.474218	12	0.261785	7	0.61519	16	0.700903	17	0.538307	14	0.494702	13	0.347553	9	0.346417	9	0.954762	26	0.558564	15	0.036773	1	1.45835	37	0.536202	13	0.12848	4	0.132665	4	0.050644	2	0.571575	14	0.586166	15	0.45903	12	0.380704	10	0.734236	19	0.790288	19	0.051692
Cla004675	0	0	0	0	0.224976	2	0	0	0	0	0.415176	4	0	0	0	0	0	0	0.172118	2	0	0	0.016418	1	0	0	0.788851	7	0.057714	1	0.283326	3	0.283326	3	0	0	0.486269	5	0	0	0.672382	6	0.408568	4	0.63745	6	0.096221	1	1.0023
Cla008852	7.81032	441	7.68692	416	7.47438	411	7.78123	442	9.89314	565	9.45999	536	8.64566	490	8.17467	467	10.4648	617	8.09544	474	6.78979	425	10.3129	632	3.79998	229	3.80465	223	5.2955	298	7.93905	472	9.75346	605	10.3882	613	6.50484	365	8.9871	509	5.827	330	6.63235	396	5.74009	343	3.66948	206	4.77021
Cla014900	6.65591	527	11.9045	906	7.00202	542	4.1799	337	6.96465	570	6.39579	489	7.55091	578	7.24885	582	7.83535	632	7.38307	583	10.3389	904	9.35881	798	0.805888	100	1.45587	127	1.11053	122	0.475788	59	1.47481	131	1.09703	124	1.67944	135	1.3816	109	2.67799	217	1.71352	144	1.01441	91	1.48554	123	1.99765
Cla020293	2.25023	146	4.57055	284	2.61244	165	2.00177	131	3.57271	234	1.61356	106	2.45927	160	2.57632	169	4.07766	275	2.46832	166	2.97221	212	3.5572	250	1.50712	105	1.81912	122	4.84504	312	1.67703	115	3.20956	228	3.30702	225	8.07927	519	1.88305	123	4.83363	314	5.97879	408	3.00078	206	3.68514	238	1.3976
Cla010430	6.6374	80	14.1072	163	10.8515	127	24.8864	301	19.5311	238	12.8894	156	8.57499	104	10.5372	129	15.899	200	14.0848	176	13.5276	181	25.0258	327	0.036955	1	3.30633	42	0.32	4	0.4254	6	0.157676	3	1.70737	22	1.23541	15	0.355771	5	0.865795	11	0	0	0.439491	6	0.27744	4	3.18839
Cla015540	119.512	10932	169.124	14812	128.728	11446	188.677	17331	173.905	16072	191.119	17531	155.622	14286	154.22	14275	199.318	19022	152.634	14455	152.637	15444	203.992	20252	8.61393	838	24.7365	2342	12.0196	1096	10.2809	990	13.423	1348	22.7927	2177	24.9073	2262	17.7017	1623	37.8136	3467	12.3637	1195	8.7103	843	10.6215	966	7.23993
Cla001349	1.51585	72	3.14061	143	1.16681	54	1.69883	81	2.4129	116	1.17064	56	2.86172	136	1.70194	82	2.16559	107	1.59582	79	1.65526	87	2.41469	124	0.118347	6	1.00302	50	0.893817	43	0.233168	12	0.258694	14	0.745141	37	2.44604	115	0.593738	29	0.615456	30	0.610471	31	0.087281	5	0.780272	37	0.85063
Cla019064	1.74998	109	1.2294	74	1.30584	79	0.716794	45	1.59388	100	0.933328	59	0.809168	51	0.818247	52	0.993956	65	0.862832	56	1.177	81	1.69736	115	0.330397	22	0.057377	4	0.980478	61	0.219178	15	0.060329	5	0.063448	5	0.612524	38	0.589101	37	0.858039	54	0.031339	3	0.243172	16	0.11668	8	0.57526
Citrullus_lanatus_newGene_979	5.05826	591	4.44907	470	8.6252	913	3.88699	455	4.81084	552	4.43542	508	7.15632	830	4.49324	497	4.47115	532	5.33294	609	7.72877	998	4.11946	529	11.081	1310	6.58354	762	5.17889	593	8.61858	1028	7.2052	872	7.41561	911	3.88834	459	7.86177	855	4.35881	539	7.61302	918	10.0122	1183	8.39721	936	6.20394
Cla008922	6.71345	802	2.31968	270	1.44769	190	0.422977	58	3.96049	480	1.84162	241	0.933516	129	1.49096	202	0.69582	111	1.68866	242	0.462533	84	4.234	551	0.297382	69	0.151649	28	0.686645	149	0.241956	56	0.169412	41	0.109394	25	0.408866	89	0.206969	46	0.296584	65	0.729428	163	0.787563	182	0.578451	126	0.717704
Cla021020	90.4775	4785	76.7431	3886	58.7907	3023	50.3974	2677	63.3098	3383	58.1523	3084	59.1691	3141	70.6983	3784	62.1229	3428	56.8575	3113	55.8459	3267	67.9035	3898	11.6604	656	11.7396	643	14.3836	758	9.3707	522	9.46768	550	10.4271	576	28.4014	1492	11.6275	617	23.6951	1256	9.23343	516	11.2732	631	10.3032	542	6.00558
Cla001764	14.3385	469	45.0593	1409	48.1363	1529	61.1558	2065	44.696	1475	31.5678	1034	18.3807	605	33.9942	1144	49.8176	1740	27.6972	938	24.1479	873	80.8392	2906	16.045	558	21.3408	724	17.7268	577	12.6563	436	16.5742	598	22.3285	775	16.6058	550	11.4177	375	19.1364	628	18.8308	651	13.4327	464	17.716	576	29.5844
Cla021518	5.51495	129	7.34675	165	5.39174	123	9.44321	222	5.22304	124	10.6485	250	7.58063	178	6.34822	150	7.48054	183	9.27241	225	7.68065	199	5.5229	140	0.572947	15	1.32843	33	1.19257	28	0.81995	21	1.39998	36	2.69707	66	6.48084	151	1.68043	40	1.81036	43	0.333212	9	0.388278	10	0.915103	22	0.132833
Citrullus_lanatus_newGene_794	0	0	0	0	0	0	0	0	0	0	0	0	0	0	0	0	0	0	0	0	0	0	0	0	0	0	0	0	0	0	0	0	0	0	0	0	0	0	0	0	0	0	0	0	0	0	0	0	0
Cla013312	4.08087	439	2.46274	259	2.49792	261	1.29349	143	3.64283	407	2.30367	245	3.60462	410	3.37192	341	2.32068	265	2.71767	291	2.36054	281	4.33989	462	0.658827	73	1.96187	222	1.21555	124	1.17364	128	1.28866	154	0.742684	78	2.42309	246	2.12666	227	0.768032	81	1.89416	199	1.00526	104	2.16655	224	2.75027
Cla004236	0	0	0	0	0	0	0	0	0	0	0	0	0	0	0	0	0	0	0.059423	2	0	0	0	0	0	0	0	0	0	0	0	0	0	0	0.030722	2	0	0	0	0	0	0	0	0	0	0	0	0	0
Cla007723	97.7271	1001	422.245	4141	129.567	1291	95.2519	980	199.114	2061	140.177	1440	73.3369	754	71.2214	739	183.132	1958	111.93	1187	266.231	3017	313.248	3483	16.845	184	13.4742	143	8.92893	92	6.22654	68	9.39412	106	8.22181	88	33.4709	341	7.70171	80	5.17009	54	7.453	81	4.82686	53	10.1405	104	48.6066
Cla020702	6.62452	177	13.3915	343	4.30418	112	3.85183	104	31.5362	851	11.5827	310	5.08101	137	6.53913	177	11.9447	333	13.9245	385	4.51751	134	17.747	514	0.362232	11	0.074416	3	0.154592	5	0.146176	5	0.272453	8	0.396971	12	4.55174	121	0.115314	4	0.073773	2	0.07289	3	0.145708	5	0.452825	13	0.665863
Citrullus_lanatus_newGene_849	565.633	13856	687.614	16127	1036.38	24678	869.77	21395	432.905	10714	491.662	12077	586.807	14426	753.589	18679	706.156	18047	661.96	16788	830.707	22509	352.979	9385	605.452	15767	837.697	21238	846.517	20662	368.927	9508	236.217	6352	335.872	8588	411.003	9995	667.263	16376	688.16	16895	258.33	6687	384.088	9947	420.869	10241	365.83
Cla012422	2.66897	346	5.22574	635	4.51626	630	3.49704	339	3.26285	404	2.89483	315	3.28553	354	4.00793	583	4.21359	498	4.89623	601	4.64364	497	2.96383	455	3.25404	432	3.40909	350	2.85323	337	2.30554	317	2.01439	280	2.886	422	3.57345	423	3.39803	460	2.7445	388	1.18718	158	1.55684	183	1.63088	225	1.65949
Cla017976	5.29943	167	3.83588	116	4.46633	137	2.76105	88	4.13665	132	3.84679	122	3.51631	111	4.20437	134	3.65607	120	4.3918	143	4.69126	164	2.92503	100	3.56114	120	3.45001	113	3.39465	107	3.57869	119	2.77704	96	4.02827	133	3.90838	123	5.27804	167	2.34533	74	4.02721	134	3.35824	112	4.42725	139	3.43843
Cla009619	43.8374	5179	42.7719	4842	27.0202	3104	31.5897	3765	36.0463	4332	29.69	3496	37.6237	4439	54.2874	6527	35.2437	4375	48.5746	5928	26.52	3418	59.3993	7543	7.71365	935	15.1034	1783	8.68702	1003	14.016	1673	18.1658	2363	23.4523	2858	21.0124	2402	22.143	2555	22.0463	2595	15.1906	1856	14.5107	1759	11.5304	1305	14.4853
Citrullus_lanatus_newGene_488	36.4305	1069	23.75	634	31.7287	905	21.439	595	53.2852	1562	43.2104	1272	42.8592	1260	33.7663	1003	34.9686	1070	34.0301	967	28.5808	869	28.9535	920	6.02344	189	5.34828	162	6.23736	183	10.0244	310	5.32145	172	7.5989	233	5.931	173	9.32714	275	12.9345	379	5.12135	159	8.19929	255	5.17943	149	1.91607
Citrullus_lanatus_newGene_2652	0	0	0	0	0	0	0	0	0	0	0	0	0	0	0	0	0	0	0	0	0	0	0	0	0	0	0	0	0	0	0	0	0.013895	1	0	0	0	0	0	0	0	0	0.03708	3	0.074123	5	0.466914	22	0.136978
Cla010825	16.5299	929	13.374	717	17.4694	948	8.71078	514	15.3732	908	17.816	1005	9.76943	564	11.753	673	18.9748	1131	13.5043	793	17.9328	1106	13.0841	801	5.30422	320	3.66574	218	6.69153	388	3.03134	179	3.10876	187	1.71074	101	5.91938	351	4.77362	285	1.95289	117	4.76407	284	5.51497	335	3.94273	221	8.54756
Cla002312	67.9347	3245	66.115	3024	69.1134	3209	53.7042	2576	72.3788	3493	64.3841	3084	71.9947	3451	65.2948	3156	61.828	3081	65.1939	3224	64.8266	3425	56.6899	2939	20.6404	1049	42.5096	2102	23.7741	1132	22.3405	1123	43.8984	2302	43.1672	2152	31.587	1498	28.8383	1380	29.4436	1410	55.2348	2788	31.279	1580	25.8784	1228	17.7958
Cla014254	113.049	15482	119.997	15715	100.254	13330	24.9833	3432	129.299	17867	74.6947	10245	92.8229	12741	66.6673	9227	75.469	10770	101.076	14315	69.4317	11622	84.9563	12612	25.1504	3661	26.7218	3786	19.6306	2699	11.9174	1717	13.8386	2078	8.45999	1209	18.225	2475	13.798	1892	3.83411	528	16.3267	2374	11.5675	1675	19.9915	2719	7.44024
Cla013855	11.3211	317	7.82334	210	10.4145	284	4.34999	123	7.21231	204	4.95594	140	4.32392	122	8.19246	233	5.9792	175	5.47754	159	8.91984	277	7.66532	233	0.205271	7	0.517997	16	1.22673	35	0.6542	20	0.533444	17	0.256245	8	1.30449	37	0.623038	18	0.468064	14	0.429607	13	0.138888	5	0.263314	8	2.82412
Cla013482	3.13143	222	2.4056	162	1.39781	96	1.99945	142	3.03902	217	2.42376	171	1.96218	135	2.12163	151	1.97797	141	2.12896	156	1.27332	100	3.22544	245	0.366137	28	0.262955	20	0.406294	29	0.254333	18	0.494709	39	0.466514	36	0.804781	57	0.41758	30	0.62516	45	0.450442	34	0.347514	26	0.567128	40	0.986853
Cla006511	3.4223	68	4.18588	83	5.01929	100	1.98967	41	3.59892	75	2.52534	52	4.26215	88	2.94281	61	2.16814	47	6.9974	147	3.8221	87	17.2313	381	0	0	0	0	0	0	0	0	0	0	0	0	0.175643	4	0	0	0	0	0	0	0	0	0	0	0
Cla017146	17.4472	1750	17.2745	1382	18.65	1542	14.9192	1298	20.0996	1700	16.193	1473	20.6942	1775	13.5989	1427	16.1415	1416	18.9168	1638	17.8793	1618	17.3289	1599	10.592	1209	20.69	2059	25.4992	2099	16.3185	1478	24.0745	2255	13.5055	1183	19.8821	1672	15.3426	1545	12.2637	1056	32.1055	3370	29.9497	2592	34.6837	3443	37.0064
Cla010835	8.5076	375	7.61801	322	9.05316	388	6.34692	281	8.85376	395	7.22444	320	7.17374	318	8.2671	369	8.06023	371	7.56586	346	7.05426	344	8.6871	416	7.94954	373	7.19445	329	6.88138	303	0.142707	7	0.123526	6	0.105379	5	6.4939	285	7.31439	323	6.77854	300	6.51406	304	8.0974	378	6.61556	290	5.3601
Cla005064	3.46264	302	1.94484	162	1.97967	168	1.8598	133	2.68277	236	2.06961	181	2.0556	180	2.37346	209	1.67306	152	3.57083	263	0.581642	48	2.46783	193	3.97345	368	0.986862	89	4.25342	369	3.64603	334	4.09038	391	1.29869	118	5.93473	417	4.67007	407	1.49248	131	0.955996	88	1.52128	140	3.61651	254	3.20402
Citrullus_lanatus_newGene_63	2.19469	107	1.79217	84	2.54445	120	1.96002	96	2.11482	104	2.72207	133	1.65775	81	2.49973	123	2.11266	107	2.49008	126	2.18863	118	1.46778	78	1.83302	95	2.01653	102	2.06227	100	2.01217	103	1.61594	87	2.22657	113	2.59439	125	2.71324	132	2.24383	110	2.34636	121	2.38527	123	2.54233	123	2.95621
Cla006549	1.56467	117	1.30873	94	0.859148	63	3.05756	229	0.999837	76	1.57527	118	1.62599	122	1.74967	133	1.18393	93	1.16755	91	1.11337	92	0.996733	81	0.051847	5	0.192733	15	0.082976	7	0.272444	22	0.225692	19	0.022434	2	1.20612	90	0.082525	7	0.332796	25	0.026082	3	0.250504	20	0.110484	9	0.915255
Cla009127	0.638757	56	1.81724	138	0.834899	71	1.05968	85	1.39693	115	1.45521	114	1.31743	105	0.860418	68	1.20649	110	0.926586	79	1.57913	140	1.17933	105	0.131752	14	0.113556	11	0.068949	6	0.078733	8	0.064674	7	0.056336	6	0.02368	3	0.141651	13	0.021566	2	0.088023	9	0	0	0.115157	10	0.868735
Cla015817	21.957	785	25.9165	904	23.2921	824	21.6801	793	30.0642	1117	27.9509	999	22.9042	841	24.1344	922	25.9405	1007	22.706	881	23.6992	929	26.3207	1093	20.5571	838	23.5347	910	20.7649	805	21.1534	849	19.0919	769	21.4996	784	19.8332	710	23.6064	900	16.3287	588	25.192	985	18.5039	741	26.92	1009	23.5098
Cla017151	33.8904	1313	42.0199	1561	30.143	1134	33.0342	1285	18.6434	727	23.3374	909	30.3982	1183	28.6584	1126	19.7528	802	32.2707	1296	42.0518	1799	12.909	542	11.979	492	27.1372	1093	14.0715	543	15.6679	638	16.0074	681	21.2384	858	50.1335	1928	18.6764	729	38.7198	1513	14.4163	590	10.3304	429	15.2093	588	2.35001
Cla010789	1.77164	118	9.91713	646	9.80861	659	5.05139	360	13.5911	949	5.58557	378	4.00423	285	8.56896	567	16.9256	1189	6.38724	449	4.94095	384	21.6105	1601	1.60755	138	2.43135	166	3.45756	241	1.69514	117	3.80891	299	3.62597	264	3.88766	294	1.73846	128	3.29716	216	3.60755	270	3.84215	281	2.45141	163	3.84784
Cla019788	1.46164	26	0.472511	9	2.53476	44	1.29489	24	0.617287	12	1.03421	19	0.572634	11	3.65755	66	0.557116	11	0.738144	14	2.13506	42	0.714057	14	60.0413	1133	86.9519	1598	86.8472	1536	84.7274	1582	56.6417	1104	35.5326	659	35.9391	634	35.6505	634	40.6731	724	87.4855	1641	62.1427	1166	145.952	2573	237.396
Cla017921	7.81601	740	4.74176	439	5.92893	522	8.18328	555	4.74129	469	6.09278	559	5.9899	545	6.56606	564	5.15599	516	7.86719	714	5.25264	571	4.6785	463	0.164453	10	1.42324	140	0.052939	6	1.06188	104	0.452599	28	0.056778	7	1.01158	89	1.16759	81	0.111813	12	0.333092	20	0.533159	31	1.1243	64	0.851241
Cla016938	0	0	0	0	0.339484	5	0	0	0.08357	5	0	0	0	0	0	0	0	0	0.11167	8	0	0	0.028047	3	0	0	5.14276	256	1.60177	82	0.441536	26	0.709093	47	0	0	0.045917	2	0.031046	3	0.031034	3	1.68676	83	0.058844	5	19.0631	945	5.86767
Cla018695	7.32505	361	8.90377	414	10.6106	500	7.37887	371	17.6845	881	10.142	497	7.00297	348	8.22688	415	9.75382	500	10.1964	513	6.59274	357	16.3407	881	5.14098	273	7.79518	398	6.33209	311	3.95169	208	4.40533	244	3.48262	181	8.18001	392	3.8479	194	5.18141	257	4.0553	215	2.79414	148	7.60814	375	2.76381
Cla017132	48.0923	2048	42.4507	1723	42.3244	1726	32.978	1554	43.3613	1846	46.2653	1942	43.956	1906	45.7657	1926	41.0142	1828	44.1916	1935	56.2788	2317	45.1542	2108	43.5143	2039	37.5224	1677	41.0277	1811	43.8883	1978	35.9152	1657	32.3098	1583	44.4323	1955	48.8856	2104	42.4272	1865	36.0125	1617	42.8385	1977	41.5499	1940	39.6844
Cla015880	11.5046	135	9.06408	102	7.99811	91	7.91536	93	19.763	234	13.0183	153	9.77597	115	12.207	145	13.6798	167	11.8276	143	6.03343	78	6.57991	84	10.7248	134	10.8843	132	8.35561	98	8.33504	103	8.5159	110	10.8046	132	7.53714	88	15.4484	181	24.4486	287	10.7278	133	16.5952	205	18.7871	218	28.5733
Cla021479	3.2562	125	3.85134	142	2.31148	87	4.74388	183	3.33179	130	4.36851	168	3.46077	134	2.5455	99	2.56632	103	4.92903	196	2.17484	93	4.01734	168	1.55442	64	0.955908	38	1.99455	77	0.932332	38	0.926776	40	1.00675	41	1.305	50	0.846928	33	1.59431	62	0.87485	36	1.587	65	1.30948	50	2.17051
Cla016892	19.0423	713	3.02898	110	3.42629	127	1.07705	43	1.64362	66	2.23571	86	0.883372	35	4.10173	157	1.38166	56	4.02564	157	1.54842	69	32.5189	1329	2.22192	92	8.87018	346	0.707062	27	1.42815	58	0.953109	40	0.720331	30	1.54224	60	1.45038	57	0.737353	29	2.22182	90	0.88508	37	3.23632	121	2.35233
Cla006646	1.08478	23	0.420102	9	1.8982	39	0.848232	18	0.385108	9	0.898252	19	0.580886	13	0.990523	21	1.14177	25	0.184734	4	1.88885	44	2.61959	60	1.43332	32	2.09841	46	1.06788	23	0.965198	22	0.575645	14	0.698591	16	1.73652	36	1.35269	29	2.92238	62	0.753236	17	1.30057	29	0.667287	14	6.14466
Cla012078	15.3299	1496	11.3353	1059	13.3778	1269	14.4949	1420	11.2553	1110	12.1628	1190	11.792	1155	16.217	1601	13.1382	1338	13.4622	1360	10.6535	1150	14.0429	1487	14.1148	1464	11.8616	1198	10.0163	974	15.3865	1579	16.0528	1719	20.0539	2042	10.9179	1058	17.1292	1674	12.6151	1234	11.0248	1137	13.3038	1372	11.6171	1126	12.5469
Cla000225	11.7344	817	4.73337	316	12.0748	817	4.2879	300	10.7647	757	9.09438	635	7.37842	516	6.82204	481	9.08098	660	8.86385	639	10.7819	831	11.4368	864	2.00697	149	1.50393	109	1.99603	139	2.71458	199	3.21532	246	2.50308	182	3.45734	239	2.59187	181	1.91491	134	2.04935	151	2.66993	197	2.78334	193	10.7564
Cla012302	87.1369	6840	56.5139	4248	63.2221	4825	67.0937	5289	63.5419	5040	69.7735	5493	66.3162	5189	65.5645	5208	59.444	4869	64.0767	5173	63.0102	5472	49.5821	4225	48.7854	4042	34.1074	2772	40.1519	3127	30.8197	2546	31.1555	2686	32.789	2688	69.8317	5409	41.5214	3231	48.5839	3823	29.022	2390	26.678	2190	34.1974	2668	37.2364
Cla011733	5.98664	623	5.15177	587	3.25471	353	3.96985	487	4.87434	524	4.27268	478	4.84249	572	4.1278	454	4.08295	491	4.54676	533	4.10033	525	5.03672	646	3.19849	371	1.73174	203	3.07264	320	1.64987	202	1.72286	223	2.48201	282	3.21746	349	2.61224	296	2.48915	294	2.31216	284	2.54055	296	2.22042	266	1.42967
Cla019210	1.749	158	2.19116	200	1.89027	160	1.92117	172	2.52875	187	1.98838	181	3.33563	308	1.69415	162	2.76964	249	3.26565	305	1.63022	156	2.90835	282	0.020126	3	0.07201	8	0.096556	10	0.061013	7	0.470546	23	0.020498	3	0.527298	50	0.032034	4	0.058278	6	0.188977	18	0.019816	3	0	0	0.083089
Cla006328	0.094748	18	0.101346	16	1.77133	294	1.30643	251	1.95094	300	0.154591	28	0.30841	30	1.22706	238	1.5123	244	1.52006	269	0.072902	15	0.484526	34	1.76671	332	0.652657	130	1.33444	256	0.417486	85	0.23803	28	0.302782	25	0.731995	110	0.017017	4	1.44275	223	1.20932	220	0.704811	144	0.818547	157	1.64311
Cla015124	44.5688	5723	45.7214	5625	43.6922	5457	30.6242	3938	54.6631	7092	43.5388	5609	39.28	5057	36.066	4687	33.5949	4503	40.7126	5412	41.6593	5913	45.6201	6358	17.3064	2355	40.5412	5376	43.0686	5504	16.973	2294	23.1952	3244	19.8387	2654	37.0005	4715	20.6267	2655	34.8404	4476	20.6359	2794	19.1235	2593	26.9886	3437	15.8249
Cla009056	4.27287	121	1.07875	30	1.40325	39	0.909294	26	2.3455	67	1.08674	31	0.751619	22	9.2449	263	0.775637	23	2.59457	76	1.19419	38	3.81331	117	3.76282	113	2.88518	84	3.77425	106	4.94154	147	7.22888	224	7.49325	220	2.35143	66	4.97694	141	4.36092	123	4.98012	148	4.94728	148	3.39162	95	7.9869
Cla001828	34.0401	2716	47.1747	3681	52.5644	4128	27.2455	2212	64.9565	5280	46.4486	3849	62.4465	5043	47.9887	4023	57.6116	4842	58.7356	4895	48.6475	4341	71.1021	6192	23.5299	2011	33.5181	2906	26.9291	2184	39.2179	3325	41.7416	3666	49.5317	4172	20.2384	1651	46.5923	3770	51.461	4191	29.5912	2596	47.6147	4033	23.7589	1943	5.4613
Cla010165	6.19407	537	7.01451	582	6.97652	588	12.6725	1102	7.36169	645	10.6202	923	16.105	1400	12.2054	1070	8.14134	736	14.277	1280	6.27177	601	9.83063	924	7.36747	679	5.68532	510	6.39009	552	6.08628	555	6.65603	633	4.70413	426	8.54354	735	4.20367	365	4.04801	352	7.02062	643	4.18825	384	8.62854	743	3.82663
Cla014770	2.32844	85	3.2068	112	5.9298	210	3.42974	126	3.4673	128	3.59363	131	1.92218	71	3.07608	114	3.26652	124	2.54442	96	3.46301	140	3.49929	138	3.18476	123	3.95742	149	2.68873	98	1.52986	59	2.95525	118	2.29317	87	6.73389	243	1.11169	41	4.20502	154	0.788532	31	1.51208	59	1.4527	53	1.99177
Cla022735	29.383	2942	28.9688	2704	26.7843	2619	30.0828	3066	19.0475	1915	23.8321	2401	28.1507	2851	30.4832	3114	29.8827	3145	25.2157	2622	28.5411	3156	24.5742	2668	2.63914	291	5.31239	552	3.15607	319	2.80104	318	4.78824	561	8.53672	880	11.6388	1150	7.02116	719	10.3425	1037	3.11566	340	3.89933	402	4.58511	463	1.00634
Cla008689	32.8441	2994	21.4651	2000	22.4218	1887	17.6395	1802	15.5357	1354	20.4812	1844	23.3114	2023	20.9093	1852	20.1584	2003	25.9801	2401	17.1681	1784	43.5922	4408	16.628	1552	14.0708	1202	15.0215	1203	17.7818	1464	12.7112	1142	11.9521	994	29.1103	2366	24.5164	1998	9.99944	824	14.5247	1427	11.4758	1095	20.6388	1628	22.5189
Cla008740	7.02551	143	3.90696	76	9.99774	197	3.16999	65	3.67874	76	2.70924	56	4.72242	96	8.83056	181	4.75813	101	3.52659	74	8.91283	200	5.99856	132	4.67557	101	7.6688	161	2.98315	61	6.94546	148	8.04739	179	13.5544	287	2.65276	54	8.28393	169	7.30634	149	3.67558	79	6.18023	133	4.24919	86	3.05413
Cla018722	11.55	582	15.8309	764	11.3491	556	9.2158	467	12.5905	641	12.5172	633	12.0611	610	11.1707	570	14.1083	742	12.949	676	13.6113	759	20.2196	1106	2.98498	160	8.0475	420	4.77582	240	3.56811	190	6.56154	363	4.58439	242	5.83922	293	4.50996	228	7.97334	403	5.83643	311	3.46937	185	5.28834	265	3.88129
Cla011881	27.911	2984	14.4721	1483	18.9909	1974	42.6834	4583	14.5632	1572	24.2197	2592	13.7132	1471	27.4371	2965	21.2709	2371	19.6531	2171	14.6264	1731	32.8167	3804	5.77996	652	15.4587	1686	5.95459	628	10.9209	1225	29.3483	3413	26.9749	3007	10.4183	1106	9.12894	974	32.0862	3438	7.3369	818	6.57809	742	6.14553	645	13.8059
Cla001089	1.99531	63	3.06598	92	2.08298	64	4.95255	156	2.35863	75	3.86311	122	3.13139	99	2.1212	68	2.79602	92	3.69864	120	3.66674	128	3.18335	109	0.499386	17	0.919445	30	0.609182	20	0.73993	25	0.812478	28	0.524335	18	1.40106	44	0.539741	17	0.543462	18	0.062081	3	0.211386	7	0.180511	6	0.234065
Cla012713	0.202888	9	0.988033	29	2.57438	100	1.20904	49	0.898231	36	0.590332	23	1.36487	39	0.713313	26	0.509098	12	1.74114	43	0.667362	29	0.827012	23	116.333	5116	86.0567	3676	104.822	4316	95.0791	4134	75.0694	3406	68.8457	2974	67.9626	2784	78.6207	3247	60.4256	2502	78.0087	3410	78.785	3433	95.7104	3912	137.445
Cla005483	259.476	29769	261.535	31465	327.133	40353	200.957	24560	265.263	34107	253.002	32193	187.594	21675	247.161	31463	253.624	33492	203.6	26407	279.15	39113	235.75	32315	345.273	46877	248.849	32516	279.86	31888	443.979	60241	388.758	54889	375.263	50384	351.884	39464	400.795	51250	254.724	31552	374.58	50721	402.549	54797	261.862	30365	169.805
Cla013656	107.978	12913	112.59	12877	96.8348	11396	92.2484	11356	140.601	17019	124.566	15209	127.46	15290	100.828	12250	127.579	15960	110.923	13729	101.034	13396	108.634	14144	11.0318	1421	17.0478	2166	9.13387	1107	7.90357	1004	9.84017	1326	11.9293	1540	9.03301	1092	12.8726	1569	9.47704	1146	7.23085	931	6.21211	805	6.39607	777	5.99107
Cla008733	131.121	6117	152.654	5280	116.77	5521	115.193	5638	81.9978	3979	103.998	5077	108.804	5231	96.4585	4666	101.953	5298	87.0018	4350	153	8198	70.5881	3766	40.0689	2299	45.3395	2357	46.0573	2447	31.2683	1679	39.4271	2117	43.8494	2345	135.513	6919	58.8764	2994	99.6422	5183	28.2926	1539	33.056	1793	35.0999	1712	31.7625
Cla003918	2.24061	42	3.64528	65	2.19046	40	2.35763	44	0.979032	19	1.25391	24	2.69027	50	0.854333	16	0.797636	16	0.891263	18	3.12507	64	2.14231	43	59.5563	1169	114.247	2183	75.9337	1397	79.228	1539	58.1158	1178	40.2904	777	77.9819	1430	38.29	709	19.3811	359	74.0571	1445	51.9488	1014	85.1796	1562	142.928
Cla005526	0	0	0	0	0.488528	63	0	0	0.211709	14	0.401686	93	0.651788	99	1.59682	263	0.426602	102	0	0	0.43101	110	0.766981	160	0.234092	57	0	0	0.498311	59	0.099184	24	0.256345	65	0	0	0.340075	52	0	0	0	0	0	0	0	0	0.538212	35	0.130807
Cla019109	382.84	21249	276.629	14701	285.682	15413	149.337	8324	287.947	16147	207.62	11556	174.919	9744	161.594	9076	255.907	14819	175.392	10079	266.999	16392	333.749	20105	396.035	23369	407.856	23429	270.706	14971	390.957	22828	399.402	24335	445.325	25800	201.717	11115	312.371	17370	260.072	14467	298.612	17513	302.269	17736	286.307	15785	167.002
Cla012020	42.0391	852	30.3264	588	36.6627	722	37.4935	763	30.7039	629	37.73	767	48.3804	984	46.5344	954	36.7762	777	39.6293	831	33.68	755	47.1011	1036	7.01749	152	9.83906	207	8.55393	173	6.34255	136	4.65433	104	5.05859	107	5.14264	104	10.8389	220	5.24746	107	4.86044	104	5.8708	126	5.73268	116	4.18028
Cla017137	34.214	3582	16.5986	1650	14.4512	1464	46.5763	4906	6.85637	714	18.2591	1911	12.1281	1264	20.0154	2105	15.8262	1723	27.4138	2973	22.6676	2622	11.6007	1311	13.2333	1464	22.4715	2422	15.0026	1560	9.79471	1066	7.14872	805	9.75809	1052	20.2026	2090	8.82757	913	11.2305	1160	7.03023	763	5.3972	587	6.13528	625	71.4257
Cla015115	41.686	780	27.304	489	50.8805	925	71.0158	1334	26.8233	507	43.1269	809	25.3293	476	33.7047	638	36.1901	707	32.1116	622	43.5172	901	33.0932	672	10.2374	204	5.52206	107	13.6742	255	4.28359	85	6.20522	128	5.58624	110	15.4026	286	5.01689	94	6.41765	121	10.4738	207	5.78453	115	5.81757	109	39.7218
Cla023270	32.9561	1837	30.1356	1609	38.3527	2079	51.6261	2890	27.588	1554	35.7504	1999	31.0027	1735	36.4496	2056	38.8723	2261	32.5417	1878	33.128	2043	37.512	2270	15.1987	901	19.3257	1115	12.9297	719	20.3429	1193	19.1279	1171	24.1887	1408	21.4256	1186	16.7903	938	31.6066	1766	11.885	701	16.3059	961	10.7851	598	28.4513
Cla014927	331.178	27572	199.424	15897	712.846	57690	202.245	16908	311.779	26225	256.141	21383	207.824	17364	410.536	34584	381.478	33136	327.912	28264	366.849	33784	404.615	36561	180.231	15952	385.647	33230	270.528	22442	185.488	16247	267.131	24414	355.225	30869	418.581	34595	296.733	24750	632.804	52801	232.002	20409	149.975	13200	211.392	17482	25.4137
Cla019959	72.3205	2641	526.301	18425	169.129	6014	231.042	8499	231.151	8557	205.15	7536	62.6018	2295	172.923	6415	290.479	11105	127.573	4840	366.803	14834	190.649	7571	126.991	4953	186.59	7087	93.4873	3418	181.583	7013	173.664	7000	278.342	10665	124.756	4523	122.377	4500	121.922	4485	76.2237	2955	212.057	8230	55.0185	2007	163.893
Citrullus_lanatus_newGene_1701	0.341574	25	0.030301	3	0.059691	5	0.271192	20	0.084998	7	0.224977	16	0.028908	3	0.198216	15	0.166564	13	0.196159	15	0.039254	4	0.208674	17	0.48975	37	2.13737	157	1.48938	106	0.869617	65	1.27162	99	0.74664	56	0.644504	46	1.0251	73	0.32922	24	2.39099	179	2.18189	164	2.85424	201	1.24028
Cla002155	405.543	8308	415.087	8142	306.075	6095	211.174	4345	477.052	9874	392.059	8054	379.198	7796	312.035	6469	386.794	8268	368.436	7815	386.011	8748	444.567	9885	0.668303	15	1.32352	29	0.784847	17	0.825035	18	0	0	0.801104	18	1.59611	33	1.73222	36	1.19042	25	0.047463	2	0.268656	6	0.194892	4	0.432562
Cla008552	0.2905	7	0.42525	9	1.30153	27	0.34983	8	0.716873	16	0.191055	4	0.386384	9	0.90024	19	0.620491	14	0.919861	20	0.784595	19	0.962818	22	0.046366	2	0.283852	7	0.75853	16	0.572247	13	0.642999	15	0.445788	10	0.441577	10	0.316524	7	0.855764	18	0.327893	8	1.27073	29	0.297748	7	0.32664
Cla001815	0.835382	31	0.194634	9	0.058414	4	0	0	0.04739	3	0.232506	9	0.257423	12	0.275522	11	0	0	0.50408	19	0.168518	14	3.0027	115	13.6436	560	235.302	8647	40.664	1483	21.321	805	18.423	733	2.90044	114	7.1968	266	18.5414	674	1.85072	71	29.2347	1117	8.64318	321	107.544	3814	55.0678
Cla008914	17.7354	1798	30.4215	2836	18.0393	1802	20.7958	2004	42.8676	3995	32.2245	3175	29.8251	2979	25.329	2497	29.134	2935	41.938	4323	23.1393	2344	40.7687	4503	3.45319	323	3.83541	319	3.67974	262	3.00201	269	3.58015	377	3.04736	246	6.15016	608	3.80264	270	3.27672	304	4.53765	443	6.62601	559	3.57915	277	5.57283
Citrullus_lanatus_newGene_1778	6.57866	436	4.36186	294	4.98899	340	3.63619	244	3.80405	269	4.11404	288	4.33177	305	3.37215	261	3.20317	217	5.21425	381	4.40194	330	3.17518	231	2.38117	164	2.69773	177	3.52854	234	1.64454	112	1.84871	137	1.7816	120	2.57573	176	1.7812	118	2.26978	163	1.40582	100	2.18922	171	1.65174	113	2.57299
Cla012817	33.9686	810	25.8799	591	18.6772	433	37.761	904	28.2283	680	35.0022	837	16.2158	388	32.7209	789	27.0338	672	32.0652	791	24.8546	655	94.2748	2438	7.38995	188	17.3904	429	9.35837	223	12.9683	325	11.6674	306	16.3692	408	9.3348	221	16.2025	387	9.92251	237	12.0069	303	11.8247	298	13.243	314	11.1214
Cla002832	6.78157	452	0.863205	58	7.52712	488	15.5649	1035	3.35291	228	3.99318	266	1.69553	114	11.753	793	0.995826	73	2.30277	163	3.10035	230	1.85302	135	57.5218	4031	62.8723	4227	37.5427	2434	57.1156	3990	64.6648	4602	73.2793	4968	32.6731	2089	41.5889	2683	99.5968	6484	28.7581	2014	48.5495	3405	26.1523	1721	162.685
Cla022912	27.6283	1634	21.3665	1210	30.0032	1725	17.2387	1024	13.5867	812	20.7592	1231	30.1503	1789	36.2214	2167	25.3638	1565	31.8433	1949	24.1346	1579	18.6225	1195	5.33605	336	15.5332	951	6.19744	366	5.73299	357	8.45479	549	10.3871	641	10.9976	646	10.542	625	9.70455	575	13.2198	826	8.76345	548	13.1852	775	0.830547
Cla015815	4.74027	646	7.87386	602	7.16253	611	8.62902	773	5.05533	465	5.79286	560	7.02182	614	5.05586	669	5.96468	585	7.85705	756	5.79985	638	3.67457	532	3.6603	256	1.26814	145	1.17169	174	0.632729	47	1.84854	246	1.8151	246	2.73186	348	2.64379	173	1.77313	224	0.971238	129	0.950492	81	1.05682	82	3.5037
Citrullus_lanatus_newGene_1934	0	0	0	0	0	0	0	0	0	0	0	0	0	0	0	0	0	0	0	0	0	0	0	0	0	0	0	0	0.038104	3	0	0	0.104335	4	0.036866	3	0	0	0	0	0	0	0.035932	3	0	0	0	0	0.038714
Cla021372	2.83113	105	3.47805	123	3.3729	121	2.22977	83	2.47024	92	2.51316	93	2.556	95	3.59852	135	2.26936	88	2.78832	107	3.04837	125	1.91913	77	0.255761	11	0.577397	22	0.586295	22	0.13427	6	0.767817	32	1.41105	55	2.37973	87	3.4028	126	0.800703	30	0.620863	25	1.433	56	2.05164	76	0.049618
Cla007491	6.02776	401	7.11361	425	5.91441	374	9.20258	597	5.77857	367	8.95227	563	3.9476	262	7.07122	456	5.43792	369	6.28124	425	5.79707	430	11.9005	831	1.62987	145	6.0483	420	6.39478	446	6.19944	414	10.0015	792	12.2791	949	3.84268	252	3.78585	256	9.61819	722	7.53709	575	11.9112	907	6.2268	437	6.15221
Cla016027	0.089299	6	0	0	0.036623	3	0.035571	3	0	0	0.002256	1	0.071184	5	0.281343	17	0	0	0.077628	5	0.16135	11	0.131311	9	0	0	0.034512	3	0	0	0	0	0	0	0	0	0	0	0	0	0	0	0	0	0.033787	3	0.03596	3	0.035337
Cla019813	40.4849	2267	51.3924	2755	24.0757	1311	6.91538	389	56.6967	3207	41.4713	2328	12.8381	722	24.4913	1388	13.1832	770	26.8972	1559	16.3204	1011	34.8722	2119	0.172638	11	0.057431	4	0.092097	6	0.087229	6	0.185907	12	0.070215	5	2.86103	159	0.256471	15	0.070224	4	0.228352	14	0	0	0	0	0.036929
Cla016964	8.13219	722	7.65367	651	5.58655	485	6.7866	606	7.42297	668	6.60739	588	6.56691	583	7.23047	647	6.57298	608	7.87883	724	7.10127	699	10.4816	1002	2.58358	246	2.67303	247	3.04413	271	4.29683	402	3.94389	382	4.36934	408	4.64279	410	6.94344	617	5.44969	488	4.80317	444	4.63552	437	4.15207	365	3.24609
Cla020347	1.41854	28	1.14195	22	1.97311	38	0.554305	11	2.36326	47	0.962546	19	3.87572	76	0.444844	9	1.92341	39	1.64996	33	0.27118	6	1.23273	26	0	0	0.341958	7	0.213757	5	0	0	0	0	0	0	0.386544	8	0	0	0.148051	3	0.097763	2	0	0	0.116506	3	0.039999
Cla019721	13.6598	729	18.5984	951	14.9954	778	35.5773	1907	13.3861	722	20.4642	1095	20.5461	1101	17.9171	968	18.779	1046	17.9172	990	14.81	875	14.3129	829	12.9555	735	14.2955	790	17.4234	927	10.9407	615	13.6946	803	15.4433	861	15.2854	810	13.6122	728	11.1862	599	11.8411	668	14.4229	814	15.3396	814	20.2112
Cla011495	5.56896	516	4.02915	358	2.78264	251	0.539058	51	1.85129	174	2.78749	259	0.744592	70	3.88657	365	0.328309	32	2.3482	226	2.06356	212	0.915444	93	0.062603	7	0	0	0	0	0.021087	3	0.080835	9	0	0	0.580571	54	0.022143	3	0	0	0	0	0	0	0	0	0
Cla014516	81.4519	5375	56.4084	3564	52.5115	3369	54.1501	3588	48.1459	3210	47.1987	3123	60.9753	4038	57.25	3823	38.0782	2622	54.4993	3723	62.6461	4573	25.4921	1826	26.2249	1840	22.7141	1552	26.5081	1743	25.947	1802	24.2049	1754	24.8392	1711	29.3289	1922	41.4207	2739	27.9372	1848	26.5022	1848	25.9588	1811	25.4446	1668	6.32144
Cla005490	3.63516	477	3.23168	416	4.04477	535	2.86991	395	4.3653	599	4.08235	530	4.01555	528	3.74839	512	3.52705	487	3.46709	496	2.70092	416	3.78658	544	3.97189	549	2.60299	366	2.88405	392	1.76943	255	2.37968	364	2.41675	348	11.4222	1408	2.26824	315	2.10794	294	1.68375	238	1.57716	226	2.00797	270	1.9165
Cla014126	3.08538	147	1.48937	68	1.8637	86	1.42294	68	1.59949	77	1.71183	82	2.5301	121	4.02103	193	1.84333	92	2.17932	107	1.66601	88	1.51061	78	0.637838	33	0.830806	41	2.51709	119	1.01567	51	0.406056	22	0.305508	16	2.7542	130	0.746209	36	1.11514	53	1.17054	59	1.15999	59	2.03551	96	3.2776
Cla007724	6.3755	66	59.6764	586	8.46993	85	28.5492	294	22.8942	237	16.387	169	5.78361	60	10.0776	105	30.5315	327	10.881	116	40.0436	454	56.8335	632	0.990226	11	0.670251	8	0.067921	1	0.543674	6	1.27223	15	2.60086	28	3.57426	37	1.27326	14	0.899887	10	0.194283	3	2.25192	25	0.148105	2	9.15672
Cla013587	7.59357	126	7.99787	127	0.761004	13	0.737566	13	0.658121	12	5.78129	96	0.814652	14	0.859997	15	4.96638	86	0.745485	13	8.97099	165	5.42259	98	0.551367	10	6.61886	114	0.588457	10	4.30621	76	5.46245	100	4.29394	75	3.99215	66	0.442744	8	4.16347	70	0.549336	10	0.581299	11	0.620799	11	0.721321
Cla000310	7.94703	101	2.11922	26	1.72625	22	1.1659	15	2.89972	37	2.2496	29	0.657901	9	2.60843	34	1.25527	17	0.42656	6	1.08884	16	2.19889	31	8.32832	112	7.43193	98	8.33481	105	10.1586	135	12.2044	170	13.117	173	6.31579	80	9.6027	122	15.7304	200	10.0306	134	10.0046	134	12.1941	153	6.03233
Cla013865	124.644	7095	114.09	6216	99.5241	5508	155.738	8903	146.208	8409	175.65	10026	170.59	9747	186.733	10757	117.99	7010	139.935	8248	122.655	7723	103.693	6408	1.68583	103	26.9897	1592	1.68893	96	3.24738	195	0.837023	53	0.947892	57	4.48094	254	4.10259	235	2.28525	131	0.823743	50	0.78524	48	3.83766	217	11.2608
Cla017539	520.95	23826	578.96	25353	818.037	36369	716.536	32908	731.733	33812	807.18	37019	868.709	39873	755.234	34951	877.828	41888	815.037	38592	652.5	33010	1037.95	51523	573.571	27889	836.303	39587	500.502	22809	1218.06	58608	1093.59	54906	1166.98	55711	1042.98	47356	996.911	45680	1285.42	58922	534.709	25841	629.017	30414	507.864	23072	302.514
Cla001932	0	0	1.50764	215	0	0	0.657373	99	0	0	0.438919	66	0	0	0.548181	83	0.337401	53	1.59472	246	0	0	0	0	0	0	0	0	0	0	0	0	0.139668	23	0	0	0	0	0	0	0	0	0.404631	64	0	0	0	0	0.546151
Citrullus_lanatus_newGene_2734	0.542198	35	0	0	0.678061	43	0	0	0.434724	29	0	0	0	0	1.04375	68	0	0	0	0	0	0	0.601103	42	0.463702	32	0.390146	26	0.288106	19	0	0	0	0	0	0	0.971932	63	0	0	0	0	1.17864	81	0.853706	59	0	0	0.949491
Cla017094	2.27514	77	2.30343	75	5.34868	176	2.29136	78	1.94133	67	2.1432	73	2.18965	75	3.14993	108	1.4226	51	2.54869	89	2.48925	93	1.39728	52	30.8284	1105	26.0153	908	38.9785	1310	30.981	1099	37.9727	1406	29.4026	1035	26.5369	888	25.478	861	30.742	1039	36.3724	1296	42.5837	1518	24.3683	816	40.1322
Cla015786	3.73196	321	2.86547	219	3.53356	275	3.15657	217	3.64494	351	3.22391	315	4.26032	413	3.92318	374	3.5586	349	3.36461	331	3.13304	324	2.97392	309	2.1569	237	3.61813	326	4.04446	385	1.93079	210	1.82071	207	1.70153	179	4.59452	499	1.60807	205	1.30977	136	2.08087	227	2.2842	250	3.50039	324	5.72027
Cla022625	0.541738	54	0.039929	4	0	0	0.02085	3	0.073737	8	0.040502	4	0	0	0.038542	4	0.050972	6	0.0666	7	0.054008	6	0.621877	67	0	0	0	0	0	0	0.059705	7	0	0	0	0	0	0	0.062486	7	0.02089	3	0.118624	13	0.078304	9	0	0	0
Cla009733	0.571492	86	0.44357	64	0.675964	99	0.329482	50	0.246705	38	0.349324	53	0.497882	75	0.417133	64	0.523042	82	0.808236	126	0.341032	57	3.87992	630	0.501907	80	0.205625	32	1.05068	157	0.129711	21	0.328079	54	0.258957	41	0.638089	95	0.459645	69	0.667288	100	0.50601	80	0.211168	34	0.429965	64	0.802199
Cla005457	11.7114	811	102.176	6997	28.9697	2010	109.469	7751	71.6866	5210	60.7591	4323	18.7766	1345	23.5417	1673	100.69	7503	24.9723	1861	67.3534	5359	94.2841	7310	1.79682	133	5.35547	405	2.07589	148	0.878709	65	2.06129	166	1.46378	85	15.123	1053	0.520333	45	3.04031	218	0.352151	26	0.317334	25	1.28566	82	6.48069
Cla017737	1.58872	28	0.676634	12	1.62792	28	1.11421	20	0.060018	2	0.103775	2	1.31679	24	0.862938	16	0.279723	6	1.18841	22	0.899736	18	0.330888	7	16.0447	299	7.51965	137	28.5446	498	17.676	326	16.534	318	16.2467	297	7.87072	137	14.3002	251	13.612	239	29.2064	541	31.5215	584	28.4956	496	28.5385
Cla017824	255.663	14555	266.746	14540	203.319	11252	277.983	15892	286.894	16502	303.264	17313	271.357	15504	237.442	13679	320.277	19024	271.033	15975	266.461	16781	298.994	18475	103.073	6239	88.0241	5187	88.9542	5047	72.1575	4322	69.6229	4352	83.5749	4967	107.922	6100	85.8096	4895	103.05	5880	63.2085	3803	70.3935	4237	67.7687	3833	83.8414
Cla022485	28.0905	896	24.0225	662	17.9098	497	8.84716	256	21.5457	619	16.0234	501	23.5255	662	21.7558	613	12.7873	375	35.475	1033	14.5086	516	164.864	5090	0.340298	11	0	0	0	0	0	0	0.04748	3	0.099535	5	0.229262	9	0.152502	7	0.167017	7	0	0	0	0	0.051949	3	0
Citrullus_lanatus_newGene_2164	0	0	0	0	0	0	0	0	0	0	0	0	0	0	0	0	0	0	0	0	0	0	0	0	0	0	0	0	0	0	0	0	0	0	0	0	0	0	0	0	0	0	0	0	0	0	0	0	0
Cla014376	20.8433	1492	23.217	1592	13.8213	962	22.7819	1638	11.3073	818	14.8997	1070	16.5753	1191	17.2542	1250	10.3718	775	13.291	985	15.5724	1233	6.95954	541	1.6021	122	2.69129	200	2.76433	198	2.12032	160	4.1587	327	3.55681	266	10.4474	743	5.17948	372	4.76425	342	4.09117	310	2.84756	216	3.88834	277	0.55478
Citrullus_lanatus_newGene_1011	0.025957	3	0	0	0	0	0.051697	5	0	0	0	0	0	0	0.025652	3	0	0	0.100202	9	0	0	0	0	0	0	0	0	0	0	0	0	0	0	0	0	0	0	0	0	0	0	0	0	0	0	0	0	0.078341
Cla006958	0.279023	25	0.172239	15	0.235386	20	0.391713	35	0.513015	46	0.1016	9	0.418715	37	0.373527	33	0.236867	22	0.425645	39	0.324118	32	0.322678	31	0.4279	40	0.614325	56	1.33095	54	0.73803	68	0.763873	74	1.02421	95	0.639316	56	0.884201	78	0.84686	75	0.504869	47	0.780774	73	0.646544	57	1.0554
Cla022015	7.47818	767	6.31686	535	7.7618	757	6.6685	617	5.56478	488	5.36593	548	6.06961	623	6.55371	805	8.3361	772	6.8926	664	5.74701	653	10.287	963	26.1307	2850	55.5253	6635	36.9206	4591	19.9679	2662	44.4478	4650	27.5556	3196	39.8713	4146	22.1355	2806	31.817	3812	31.342	3467	19.4363	2142	48.8737	4789	90.2631
Cla006639	239.648	12787	291.267	14881	310.21	16090	346.893	18587	396.459	21373	417.342	22331	382.088	20461	289.161	15613	380.15	21163	279.335	15431	252.027	14875	315.943	18297	276.433	15681	203.88	11260	186.468	9914	285.676	16037	216.814	12700	203.215	11319	287.802	15246	303.825	16242	246.798	13199	243.957	13755	189.861	10710	221.301	11730	33.7352
Cla008290	0.212145	15	1.23557	81	0.35854	24	0.057934	4	0.616822	43	0.539077	37	0.653349	45	0.875714	61	0.285964	21	0.516227	37	0.864937	65	0.941071	70	0	0	0	0	0.030429	3	0.028821	3	0	0	0	0	0.061084	5	0.181584	13	0.030252	3	0	0	0	0	0	0	0
Citrullus_lanatus_newGene_3701	10.6385	424	19.1642	733	18.1221	701	41.9967	1675	13.7831	554	27.0954	1083	20.0162	801	20.746	839	39.0315	1619	24.0498	983	27.4506	1210	26.198	1131	35.0313	1480	27.2238	1121	24.0025	952	18.1028	759	25.5143	1112	30.8864	1280	39.4638	1557	20.4456	814	33.6624	1333	17.1152	718	24.2481	1018	22.558	885	63.9913
Cla018080	28.8789	962	44.577	1364	39.9278	1324	35.4979	1154	29.1614	977	23.6899	763	30.5222	1048	34.9494	1208	38.3423	1290	41.1997	1323	33.483	1240	24.6368	924	69.4196	2464	85.8801	2832	79.5551	2643	153.7	5122	143.81	5062	137.654	4559	109.632	3544	216.786	6848	95.1528	3057	137.826	4593	104.68	3673	136.103	4506	105.29
Cla005489	19.1187	1405	12.9098	909	15.5679	1113	12.8422	948	11.5592	859	10.3501	764	11.0074	812	9.77583	727	14.565	1117	9.69816	738	12.5229	1014	10.2029	814	0.665689	53	0.497193	38	0.920903	68	0.357659	28	0.416115	34	0.739705	57	7.3473	529	0.680622	51	0.915736	68	0.624403	49	0.680105	53	0.325373	24	0.223548
Cla002600	49.8295	1668	26.6359	854	25.7859	839	66.3935	2232	17.4867	592	18.4572	620	23.3988	786	28.927	980	9.72713	340	27.7877	963	23.2163	860	18.6268	677	5.64862	201	29.9477	1038	7.28808	244	7.02994	248	8.31698	306	14.6207	511	7.27761	242	6.77652	228	10.7849	362	2.34625	83	4.21941	150	4.62404	154	12.605
Cla000848	11.7644	1024	8.94058	698	11.633	954	7.41516	674	8.12491	697	8.10266	767	9.62399	884	11.3005	980	7.29425	673	7.98128	765	7.84038	732	7.18579	678	19.6834	1769	16.6015	1408	19.2325	1599	13.8281	1214	14.7543	1340	13.0225	1150	20.9057	1753	17.5885	1422	14.1241	1186	16.3596	1459	12.8866	1111	17.6372	1472	15.2913
Cla021771	6.13442	476	4.88314	363	5.0508	381	3.35484	262	7.17478	563	5.08505	396	6.65601	518	6.54378	514	5.20479	422	6.17913	497	4.43148	381	6.35156	535	2.64675	219	2.73185	220	4.4682	346	1.54685	127	1.30345	111	0.928218	76	8.99565	693	2.29938	179	2.37791	185	2.66806	219	1.42637	117	3.69704	285	3.88783
Cla013627	18.6425	1014	63.9149	3347	20.718	1097	14.156	773	42.3419	2334	20.875	1138	13.0526	705	15.8319	864	30.8677	1755	22.276	1254	48.1462	2914	31.3412	1858	26.2129	1519	21.8847	1226	21.8562	1174	48.0149	2739	47.1365	2829	60.3065	3442	32.7193	1770	27.7314	1509	75.3178	4132	24.0615	1382	77.1872	4449	14.6732	783	21.5912
Cla019402	19.4886	295	36.6884	532	22.4763	331	16.253	247	17.7354	272	18.2343	277	20.1033	306	14.5963	224	18.1014	286	19.5522	307	24.9316	418	19.358	318	1.78039	29	4.90318	77	3.08203	47	0.882361	15	1.89909	32	3.96893	63	4.54849	69	5.37533	82	2.23009	34	2.60038	42	2.11894	34	4.35857	66	13.0363
Cla012824	2.98714	267	8.07108	689	5.11231	443	9.42706	844	7.63161	687	7.016	627	11.4718	1026	7.6089	686	9.35901	870	8.15296	752	5.47769	540	10.0913	976	0.6879	66	1.09419	101	0.439338	39	0.426564	40	0.864156	85	0.816312	76	0.926615	82	0.533643	48	1.1526	103	0.10914	11	0.07636	8	0.278641	25	0.135762
Cla005103	7.44377	734	1.60327	152	1.39381	134	2.49438	247	1.3473	135	1.28852	128	0.971306	97	4.51876	451	2.07502	214	2.33889	239	1.69843	186	8.32509	890	2.19081	230	1.99291	204	1.46058	144	2.54042	264	1.21678	132	2.05366	212	1.12452	110	3.4827	344	1.82544	181	2.47931	259	4.14515	432	2.91284	285	0.87288
Cla011254	699.193	6246	998.379	8539	943.053	8189	1286.82	11543	1281.01	11561	1175.4	10529	822.771	7376	989.913	8948	1414.37	13182	920.799	8516	1035.63	10233	2053.07	19905	811.55	7707	991.512	9167	789.943	7032	1058	9943	1294.13	12691	1337	12467	700.841	6215	940.348	8416	1991.98	17834	647.974	6117	1202.23	11354	738.97	6557	819.913
Citrullus_lanatus_newGene_694	1.03564	32	0.145594	6	3.10295	69	0.375424	12	0.123378	5	0.761642	24	0.36432	13	0.763855	24	0.393884	15	0.736682	25	0.534022	19	0.175357	7	2.26581	76	4.09497	131	0.599842	20	2.53136	82	1.14796	40	2.99096	95	2.96219	91	5.53754	176	3.24317	101	1.90337	54	4.6093	150	1.34388	43	0.332226
Cla013036	150.898	6399	150.322	6103	359.583	14821	40.989	1746	77.354	3314	88.8133	3777	55.6032	2367	176.358	7567	108.601	4805	80.5667	3537	107.131	5025	151.048	6952	5387.35	242845	4846.81	212697	4081.21	172427	4254.72	189790	3065.8	142701	2901.38	128410	3398.6	143057	4308.58	183027	2742.37	116540	4010.71	179690	3561.59	159647	3212.71	135309	767.747
Cla015192	223.992	15589	239.925	15997	245.369	16626	197.747	13803	333.252	23479	296.919	20674	350.245	24403	252.154	17757	249.498	18176	279.242	20115	208.809	16072	214.251	16177	319.166	23697	237.457	17138	280.851	19476	383.384	28003	250.242	19117	246.198	17820	325.15	22415	459.137	31971	251.191	17500	351.785	25748	335.402	24660	319.696	22023	12.7509
Cla017742	4.48476	250	69.9691	3727	6.11568	331	10.542	589	20.4645	1150	12.1182	676	3.92676	220	4.51999	255	17.6858	1027	9.43808	544	22.7996	1403	36.6319	2212	0.504098	30	1.94551	112	1.2649	71	1.88945	111	6.1755	378	5.67722	330	1.00189	56	0.837165	47	2.29466	128	1.30143	77	4.90388	289	0.601642	34	5.60048
Cla016945	0.039495	2	0.048367	3	0.130298	7	0.261057	14	0.149482	8	0.064871	4	0.140801	8	0.113514	7	0.153568	9	0.016627	1	0.116581	7	0.119886	7	0.606163	37	0.704438	43	0.256566	14	0.382565	24	0.716095	47	1.30578	83	0.73793	45	0.559523	35	1.13423	70	0.69882	43	0.738216	45	0.506877	31	1.19393
Cla015464	12.2813	290	8.60213	195	10.0289	230	6.26774	149	11.1507	266	7.57299	180	7.9101	188	6.27061	150	8.13601	201	8.38664	205	9.99405	261	8.20442	210	17.3546	436	10.217	250	11.8731	279	18.3785	456	15.8771	412	16.0273	395	12.2449	287	18.7799	444	12.751	302	8.73803	218	12.2942	307	10.2759	241	1.94257
Cla011536	2.6038	139	1.52827	79	1.27036	66	0.163497	9	1.23751	67	1.89957	102	0.638133	35	3.0638	166	0.608901	34	1.13971	63	0.730057	44	5.84541	339	3.14055	179	16.2419	897	11.3007	601	3.58094	202	3.09989	182	0.46879	27	2.72792	145	2.7888	150	0.858248	46	8.31246	469	1.53771	87	32.1258	1703	23.2504
Cla014790	6.64443	487	4.77305	335	4.25141	303	3.03105	223	4.39759	326	4.12518	303	3.54224	261	3.8252	284	2.87644	220	3.92335	298	3.86776	314	4.47527	356	6.3418	494	6.05281	459	7.70086	563	2.18644	169	3.77604	304	1.68946	130	11.718	853	2.03194	150	2.13123	157	4.09751	318	2.30558	179	4.56668	333	12.3069
Citrullus_lanatus_newGene_2320	0	0	0.032624	3	0	0	0.030898	3	0	0	0	0	0	0	0	0	0	0	0	0	0	0	0	0	0	0	0	0	0	0	0	0	0.028453	3	0.029924	3	0	0	0	0	0	0	0.029561	3	0	0	0	0	0
Cla011143	3.03733	166	3.18826	167	5.40624	287	5.04217	278	3.06748	170	2.48464	137	3.65233	201	3.90145	216	4.02953	230	3.19239	182	3.03388	185	3.56406	212	1.85998	109	3.92626	221	2.96457	163	1.92819	111	1.43297	87	1.41382	82	46.4051	2519	2.19011	121	2.28921	127	2.95083	171	1.63366	96	4.04043	219	2.939
Cla018013	3.31735	67	0.664989	13	1.40118	28	0.598254	13	0.811117	17	0.364622	8	0.521182	11	0.613326	13	0.713932	15	0.724758	16	2.2241	50	0.691647	16	68.4096	1456	19.1342	397	68.8466	1373	78.4595	1652	37.7106	829	20.2031	422	11.8025	235	8.21787	165	23.0058	462	72.0546	1524	72.0984	1526	38.2386	760	112.523
Cla009629	22.8305	384	24.462	394	18.4832	302	8.22192	139	20.9362	356	9.1417	154	15.2328	257	12.0954	206	18.1766	319	15.6698	273	16.7882	312	12.7187	232	7.22855	130	6.77407	118	8.86466	149	5.43299	96	3.34935	62	3.33689	59	12.1546	203	6.50623	110	4.84546	82	3.65957	65	5.08021	91	4.31383	72	1.32372
Cla017010	353.083	4416	211.727	2536	214.656	2610	106.967	1344	273.812	3460	224.425	2815	155.622	1954	122.189	1547	213.922	2792	165.223	2140	175.841	2433	229.446	3115	1.39818	19	1.05033	14	1.25212	16	1.97465	26	1.41841	20	2.43305	32	11.4879	143	1.09991	14	1.87437	24	1.12789	15	2.45101	33	1.18493	15	0.853517
Cla015881	59.4633	751	50.1123	606	44.1219	542	43.1887	548	88.194	1125	46.2949	587	45.041	571	59.9849	767	57.1555	753	65.226	853	30.3707	425	33.6466	462	67.413	905	67.3555	881	64.3166	810	50.5167	671	53.0822	736	58.9287	777	43.7072	548	99.829	1263	115.288	1459	59.6042	796	79.7071	1064	91.0669	1143	156.923
Cla021679	7.7183	597	8.05095	610	6.61778	529	4.94181	405	9.2711	745	6.78534	529	7.76121	648	7.03357	561	6.21192	552	9.08443	750	6.10541	528	9.33517	798	11.6725	1082	14.2423	1214	13.0966	1067	8.38928	767	8.9749	920	6.27323	537	7.91895	664	10.3311	836	6.3493	497	13.1896	1122	7.61089	694	14.2857	1165	13.6849
Cla009074	185.188	10499	191.92	10418	168.917	9309	186.877	10639	197.861	11334	201.644	11464	195.405	11118	177.321	10173	133.25	7882	183.424	10766	124.743	7823	144.097	8867	5.04577	305	28.7957	1690	6.09088	345	4.69977	281	5.89771	368	32.9435	1950	47.5327	2676	9.65684	549	10.4951	597	4.96982	298	3.00631	181	4.8943	276	1.65206
Cla007819	4.80809	229	4.4155	201	4.02008	186	4.71587	226	10.9133	524	7.42234	354	3.61548	173	4.47359	216	8.03836	399	5.53049	273	5.12924	270	5.81085	300	0.712838	37	1.95824	97	1.49999	72	0.706513	36	1.25266	66	1.07868	54	1.31797	63	2.23359	107	1.25299	60	1.64917	83	1.2731	64	2.28694	108	1.40406
Cla002642	3.41196	259	2.98015	216	2.24311	165	1.41237	108	2.06242	158	3.04666	232	1.73329	132	2.24196	172	1.73597	137	2.21225	174	1.6176	136	7.82195	643	6.60004	531	7.87569	617	7.05337	532	4.44189	354	5.15065	428	2.94032	233	8.3408	627	3.65146	277	3.79896	288	7.34713	588	4.55468	365	6.57086	494	7.11759
Cla012617	0.40317	65	0.390211	44	0.547899	71	0.378523	61	0.527442	72	0.608366	98	0.52741	85	0.539961	88	0.529899	89	0.549039	85	0.363331	65	0.919719	160	0.066011	12	2.46203	239	0.492614	51	0.18562	32	0.39381	61	0.19382	30	0.360104	48	0.566434	69	0.313277	43	1.10486	124	0.216952	37	1.04031	109	0.741099
Cla005491	421.774	31029	400.677	28223	357.263	25538	236.298	17429	431.191	31974	337.433	24858	341.615	25222	322.452	23964	325.041	24949	352.99	26886	390.553	31752	327.072	26095	239.241	18712	266.879	20305	374.852	27390	358.014	27709	528.196	42630	446.08	34196	285.432	20840	320.303	23609	584.838	43121	405.458	31509	691.793	53705	298.369	21804	228.936
Cla017496	41.3722	1710	34.1935	1354	38.3057	1539	47.9117	1989	30.1306	1259	38.573	1599	37.2501	1545	38.8073	1623	39.528	1705	29.5248	1264	48.7372	2229	24.4458	1097	79.2764	3484	58.6782	2510	67.8377	2794	67.0933	2918	55.6368	2525	64.4631	2781	59.5381	2443	80.0918	3317	61.006	2527	68.4682	2990	67.0195	2929	68.5589	2815	75.7642
Cla017097	28.9877	1251	41.0615	1376	39.204	1357	40.75	1586	28.7117	1224	31.5936	1288	30.1345	1233	29.7424	1252	30.5754	1287	38.716	1419	22.4401	975	31.4727	1392	9.7656	346	19.4943	697	14.0912	474	5.17601	183	12.1469	527	11.5683	534	21.2151	740	10.5733	364	19.1988	749	4.68615	226	7.54647	265	7.02093	228	8.86854
Citrullus_lanatus_newGene_2295	0	0	0.01025	2	0	0	0.019546	3	0	0	0	0	0	0	0	0	0	0	0	0	0	0	0.018084	3	0.018154	3	0	0	0.068745	8	0	0	0	0	0	0	0	0	0	0	0	0	0	0	0	0	0	0	0.007964
Cla016508	5.23692	369	4.43347	316	2.85844	229	2.6852	223	3.58053	260	3.54651	274	4.39728	364	4.82307	359	3.08306	259	4.15428	352	3.11188	291	5.94721	498	3.23552	258	5.27527	402	3.70644	298	2.6052	224	2.73056	222	3.19226	239	5.9622	427	2.24888	169	3.87131	286	2.80411	221	2.9439	235	4.79474	350	4.19329
Cla006693	4.99036	253	4.41524	214	4.30266	212	1.7155	87	3.62905	186	3.2075	163	4.97669	253	3.22985	166	2.84361	150	4.09398	215	3.32083	186	2.06205	114	4.75293	256	6.37307	334	3.28563	166	11.6361	619	4.37397	243	6.93313	366	5.29495	266	20.7057	1048	3.48468	177	2.72675	146	5.83429	312	5.71909	287	0.05117
Cla014120	35.8163	760	8.63726	176	29.3233	605	11.1333	238	14.4641	310	14.2114	303	19.8888	424	21.9216	471	15.5023	343	12.6372	278	14.2635	335	17.0857	394	180.426	4067	152.066	3337	197.781	4179	189.183	4220	107.467	2502	122.758	2717	169.481	3567	137.735	2926	116.771	2482	161.028	3608	127.7	2863	224.9	4737	149.253
Citrullus_lanatus_newGene_3988	17.4699	1871	13.9201	1428	13.3167	1387	9.45291	1017	13.3039	1440	11.5598	1242	16.1833	1740	13.2626	1437	11.3545	1269	15.676	1738	11.8092	1399	14.4534	1680	9.45994	1077	9.32052	1033	11.9561	1276	6.03103	680	7.5338	886	5.57613	624	18.0525	1919	6.07196	652	8.49669	912	9.4917	1074	4.59065	520	8.38998	893	12.2847
Cla009799	46.8171	5149	42.7508	4504	52.5821	5613	66.4308	7341	31.1555	3460	41.0155	4514	31.9436	3527	51.2704	5710	47.9158	5498	38.8258	4413	47.3985	5763	45.5496	5434	104.981	12282	94.41	10753	84.6912	9286	103.481	11983	91.6637	11073	96.8528	11122	72.6176	7924	79.6033	8776	73.7216	8134	73.931	8596	97.8867	11386	76.7989	8394	107.114
Cla010638	0.48611	16	0.159112	5	0.467925	15	0.17937	6	0.898485	29	0.752465	24	0.02703	1	0.03217	2	0.741308	25	0.61039	20	0.117712	5	0.842966	29	0.421519	15	0.115741	4	0	0	0.369854	13	0.296326	11	0.604578	20	1.04467	33	0.616895	20	0.160444	6	0.537674	18	0.978134	33	0.296687	10	0.580745
Cla003375	14.135	120	18.8399	153	26.9863	222	33.9956	289	23.0672	198	26.2328	223	18.2938	156	23.8349	204	20.9868	186	30.4899	267	32.1141	301	24.3299	224	24.7351	223	23.5121	206	15.6227	132	15.5565	139	17.2674	161	19.8206	175	27.9915	235	30.5428	259	27.1628	231	8.85434	80	13.4225	120	11.7022	99	18.3388
Cla008272	18.8601	2390	20.6509	2493	13.2205	1621	11.5173	1457	18.5065	2362	16.8477	2128	18.7374	2370	17.6124	2254	12.197	1601	17.6789	2310	11.0674	1545	15.5481	2135	31.6407	4252	38.2129	5006	25.5069	3209	41.877	5561	27.118	3770	27.342	3611	45.0466	5650	44.5939	5649	19.8283	2512	39.2752	5257	38.2446	5112	39.8501	4998	13.6461
Cla020235	2.66795	515	1.99721	362	2.42893	450	1.8227	355	1.62719	316	1.97677	371	2.15122	406	2.38291	401	2.35619	439	2.01443	400	1.98286	425	1.8819	386	30.2672	5697	23.3464	4185	18.6437	3242	41.2831	7036	36.9942	6663	39.2259	7140	23.8996	3848	29.4287	4860	26.1634	4326	27.9061	5298	38.5394	6557	25.5544	4193	45.478
Cla000515	7.66319	1404	5.53611	990	4.78228	872	4.12733	809	5.68235	1067	4.77317	909	4.83498	917	5.16533	995	3.88588	790	6.24695	1217	4.27403	911	8.39646	1669	5.11361	999	7.71135	1485	6.85225	1250	5.39124	1056	5.74191	1167	4.60188	898	12.351	2209	3.89092	725	5.52026	1034	5.38681	1057	5.04445	993	5.51444	1010	11.3186
Cla020729	40.5688	2542	25.6952	1542	37.0378	2256	15.7378	991	26.7769	1695	28.8942	1816	32.0154	2013	25.8824	1641	26.0521	1703	30.9227	2006	30.3444	2103	20.7927	1414	7.11697	475	4.40824	286	7.58108	474	3.62316	239	3.67985	254	1.98663	130	13.5669	844	3.88808	245	4.15069	261	4.45537	295	3.47225	230	4.77308	298	2.07677
Cla013100	147.924	6321	132.634	5447	131.365	5459	114.76	4935	89.5682	3872	88.37	3791	103.338	4437	108.906	4711	84.5665	3778	118.777	5263	131.242	6207	151.638	7049	35.9443	1650	54.1416	2403	47.6308	2035	52.8491	2381	63.3834	2983	85.2105	3802	131.588	5604	85.9037	3689	94.1634	4038	53.1828	2412	51.2279	2313	46.4984	1978	36.0532
Cla017063	30.4343	6092	6.6399	1510	5.85312	1326	31.5168	6234	19.7968	3984	22.7226	4440	27.1718	5457	29.2101	5861	23.043	4818	7.18991	1802	5.6498	1484	20.7868	4539	32.0953	6869	31.1719	6417	25.9693	5000	6.40935	1601	6.45183	1679	28.061	5769	38.0262	7283	28.7045	5672	31.7313	6263	7.05153	1748	18.5657	3929	7.50017	1722	29.932
Cla010664	48.8174	2082	21.9925	898	32.796	1360	18.4578	791	22.3074	961	16.6929	714	20.9338	896	25.6153	1106	13.6937	610	26.1123	1153	22.0572	1041	93.1361	4311	42.079	1908	51.0292	2252	43.3166	1841	36.5817	1641	37.8117	1770	29.5716	1317	54.0146	2287	42.6211	1821	34.4768	1474	44.6782	2013	28.197	1272	50.5371	2141	18.1163
Cla021579	95.4474	5738	121.245	7136	94.6538	5821	102.963	6480	104.723	6426	109.538	6662	163.049	9924	102.485	6341	114.813	7586	143.84	9000	108.686	7478	152.972	10359	2.13309	122	3.5152	233	1.86951	148	3.01191	258	2.53667	230	4.86536	402	5.33202	449	6.30467	347	3.75216	311	1.33759	87	3.59749	218	3.3689	220	1.7677
Cla011272	78.369	1755	116.546	2499	56.6488	1234	275.177	6188	64.6909	1464	98.4595	2211	55.3878	1245	73.5973	1668	61.2819	1432	111.881	2594	111.215	2755	73.0694	1776	37.4912	893	137.199	3180	43.7195	976	36.0397	849	38.742	953	37.11	868	40.082	891	25.5262	573	26.3741	592	48.2079	1141	30.4325	721	56.931	1267	99.8104
Cla010061	6.73964	129	13.2234	242	8.26063	154	13.1306	252	2.45398	48	7.135	137	6.43975	124	9.76532	189	6.97778	139	6.32162	125	9.49165	201	4.40182	92	7.81986	159	35.95	710	74.2176	1410	23.8227	478	59.3489	1242	30.3677	605	20.7748	394	106.977	2043	15.3485	294	111.579	2247	139.078	2802	114.189	2162	22.9067
Cla017651	0.370805	11	0.351763	10	0.038583	2	0	0	0.074244	3	0.138885	4	0.113111	4	0.096369	3	0	0	0.038883	2	0	0	0.691343	21	0.461674	14	0.184086	6	0.564596	16	0.027094	1	0.451885	14	0	0	0.489869	14	0	0	0.364979	11	0.462846	14	0.537829	16	0.136432	4	0.499576
Cla003377	7.92403	570	10.5421	728	5.9527	424	13.4542	982	10.4161	765	8.16188	592	7.87261	574	15.0927	1106	8.66296	653	10.1478	760	6.39401	509	13.0585	1024	0.133847	11	1.23715	93	0.189128	16	0.174323	14	0.335638	27	0.726366	56	2.36739	172	0.48389	40	2.06899	151	0.337883	26	0.05186	5	0.290544	21	0
Cla003127	60.8854	3604	78.5643	4455	59.74	3436	51.5929	3063	80.123	4819	69.2267	4119	74.9655	4385	64.4046	3843	77.1332	4755	84.5488	5166	56.508	3665	90.6745	5761	11.5008	767	14.9572	904	13.9799	880	11.2522	698	12.1932	800	12.3572	773	15.7153	1001	26.3859	1581	11.1205	674	14.7495	941	15.8129	1024	17.5208	1049	12.3214
Cla014491	0.103708	9	0	0	0	0	0	0	0	0	0.039665	4	0	0	0.353103	28	0.012988	2	0	0	0	0	0.133271	12	0.247993	21	0.020524	2	0.392238	31	0	0	1.05332	91	0.075502	7	0	0	0.079968	7	0	0	0.029577	3	0.021913	2	0	0	1.91993
Cla013762	4.53389	331	2.70428	227	2.41091	194	4.2798	354	2.30122	179	3.30806	255	4.03935	325	4.9676	382	2.90363	251	3.15202	253	4.03812	342	2.63541	234	1.30837	120	2.53654	205	3.05991	230	0.998706	95	0.786675	81	0.665931	68	6.01043	432	1.01521	98	1.441	110	1.62063	140	0.793577	72	3.54786	251	7.71378
Cla021750	74.6479	15574	51.2343	10228	52.8559	10685	28.5087	5973	63.1719	13282	47.2297	9841	56.5327	11833	48.6982	10274	45.0276	9790	57.8477	12451	54.2333	12458	48.0236	10809	5.64794	1253	5.70552	1234	6.6221	1361	7.88652	1732	7.27953	1643	10.1168	2171	15.5963	3232	12.1113	2531	8.50043	1779	6.66222	1470	7.63607	1685	6.46127	1340	5.07504
Cla019008	0	0	0	0	0	0	0	0	0	0	0	0	0	0	0.983972	35	0.42115	16	0	0	0	0	0	0	0	0	0	0	0.328163	12	0	0	0	0	0	0	0	0	0	0	0	0	0	0	0.972166	36	0	0	0.403165
Cla017383	0.706582	104	1.09432	154	0.733633	105	0.649414	95	1.39574	212	1.02057	139	1.38942	204	0.930861	139	0.835085	130	0.931394	140	0.506368	84	1.19501	189	1.47673	222	3.75796	581	0.275587	40	0.932939	145	1.3386	223	0.929421	140	0.255037	37	0.173341	26	0.228983	35	0.188776	31	0.341638	54	2.94988	403	8.43648
Cla020355	0.093029	2	0	0	0	0	0	0	0	0	0	0	0	0	0.083578	2	0	0	0	0	0.11978	2	0.112724	2	22.296	288	112.337	1413	40.0141	485	10.1347	130	13.8684	185	2.46356	32	13.2723	161	13.4289	164	2.71874	34	55.0665	707	10.1601	131	75.3555	910	91.0486
Cla023061	2.26448	323	0.246347	34	0.124134	18	0.099802	15	0.302482	44	0.201034	29	0.10461	15	0.247854	36	0.095194	15	0.157703	24	0.276204	44	1.60795	249	0	0	0.064706	10	0.014465	3	0	0	0	0	0	0	0	0	0.028772	5	0	0	0.01364	3	0	0	0.028205	4	0
Cla010765	1.38857	305	2.17295	478	2.70533	573	1.83383	362	2.10502	476	2.01912	432	1.91421	416	2.14576	461	2.71488	724	3.97672	888	1.71273	413	2.42615	567	0.518112	130	0.651224	138	0.62557	166	0.611962	164	0.943442	256	1.23155	285	0.574206	118	1.1322	248	0.712613	178	0.532238	142	0.764135	180	0.813861	193	1.47815
Cla012175	703.382	21433	838.066	24470	731.333	21672	581.927	17807	805.735	24891	728.779	22257	680.139	20788	676.946	20952	858.171	27293	752.496	23728	803.458	27094	764.477	25411	574.043	18606	783.825	24718	750.079	22843	927.42	29751	1208.69	40424	1222.82	38993	687.557	20799	834.767	25485	1133.76	34602	850.687	27397	1118.75	36037	709.898	21484	492.174
Citrullus_lanatus_newGene_3663	0.061857	4	0	0	0	0	0.208961	11	0	0	0	0	0.083858	5	0	0	0	0	0.116649	6	0.076082	5	0	0	0	0	0	0	0.04223	3	0.039997	3	0	0	0	0	0.084773	5	0	0	0	0	0	0	0.039803	3	0.042362	3	0.353296
Cla021617	0.48369	22	0.598861	29	0.508436	24	0.360203	18	0.926913	47	0.67811	31	0.137904	7	0.301118	16	0.47521	25	0.49539	27	0.379939	20	0.629483	32	0.581692	31	3.48701	156	1.50043	65	0.477977	25	1.61183	77	0.713947	35	0.990746	45	1.04903	53	0.265263	14	3.3153	153	1.56493	72	6.34149	277	13.9937
Cla019438	0.108252	12	0.383636	38	0.121727	13	0	0	0.378407	40	0.069271	8	0.18781	20	0.185642	20	0.171975	19	0.346097	37	0.271077	31	0.300982	34	0.056434	7	0	0	0	0	0	0	0	0	0	0	0.03982	5	0	0	0	0	0	0	0	0	0	0	0
Cla013188	12.8653	244	12.605	229	10.2805	190	6.56321	125	20.1012	385	17.4125	331	23.7915	453	12.32	237	9.2407	183	9.38188	184	6.54904	138	13.5496	279	1.34383	28	12.807	252	11.1839	212	6.25844	125	2.60974	55	1.02703	21	13.8244	260	2.45054	47	2.55209	49	8.13391	163	4.57318	92	18.1562	342	9.73112
Cla001496	39.054	1579	6.06174	238	1.40929	57	0.35714	14	3.54211	142	9.12292	369	3.21882	129	6.01907	258	4.11897	176	11.8946	498	2.59312	119	133.35	6219	1.72167	74	3.15685	135	2.10644	87	1.02208	43	2.85397	126	2.21083	97	2.60982	107	3.02907	124	1.72349	71	3.51034	157	5.6903	240	13.3544	544	17.9057
Cla015276	13.8546	557	19.306	742	15.3767	600	19.0406	768	21.8596	887	20.254	816	20.1889	814	22.5541	917	21.8647	916	19.1849	798	14.9103	662	37.0669	1615	10.6825	456	11.2822	469	12.5804	504	10.5891	448	9.58878	423	10.3967	436	15.6128	623	6.85734	276	4.62418	187	13.353	567	10.6277	451	16.2459	648	131.844
Cla008951	11.996	602	9.34772	401	12.3053	580	12.4858	565	11.1392	519	12.2141	601	14.9861	632	13.6308	624	8.16768	434	13.7548	647	11.6328	590	10.7362	543	12.6795	548	11.2718	421	9.78466	478	8.91607	431	8.24891	444	9.96086	449	10.9113	549	11.7245	522	10.5109	504	9.76018	503	10.0538	507	16.1017	536	16.7831
Cla009700	20.546	1146	12.22	653	15.1859	823	18.9701	1062	11.9174	672	13.9624	781	18.8833	1057	14.9819	845	9.40004	547	17.7979	1028	11.0666	683	11.2083	679	10.5198	624	14.8087	855	12.6974	706	7.75951	456	14.66	898	9.333	544	18.8392	1043	12.4407	695	12.9633	725	15.9336	939	9.0713	535	17.3364	960	21.8272
Cla009007	31.149	775	20.6446	502	18.9873	472	13.8578	350	25.5652	641	17.8104	447	17.0433	423	13.2081	333	14.7848	396	25.0912	629	15.3046	420	20.9927	589	17.213	455	22.4923	586	33.4376	815	17.4198	445	25.9016	704	11.2889	300	13.5001	330	22.9631	561	12.5257	313	28.3154	748	20.8088	545	30.6846	760	45.6132
Cla004867	1.87366	28	4.94216	70	2.1417	31	1.61461	24	2.47834	37	3.67081	55	3.01255	45	1.25446	19	2.42749	38	3.77542	58	2.30053	38	2.9676	48	0.554892	9	2.44302	38	1.09518	17	0.616726	10	0.388669	7	0.02577	1	2.80997	42	0.325425	5	2.30764	35	0.543807	9	0.131608	3	0.861429	13	3.50543
Cla001234	18.0169	1076	14.3858	822	7.9263	460	1.32806	80	16.337	985	11.6175	696	3.27541	197	9.84441	595	1.99146	124	8.69308	538	2.9881	198	17.0806	1107	0.080978	6	0	0	0.595977	36	0.227819	15	0.385129	26	0.379389	24	1.56307	93	0.450695	27	0.967079	58	0.262444	17	0.097721	7	0.451377	27	0.653394
Cla017951	523.462	28322	441.804	22978	362.77	19128	226.228	12346	445.751	24488	339.987	18523	451.609	24525	353.743	19370	212.31	12027	441.125	24730	425.73	25501	254.719	14970	24.0516	1406	37.3874	2105	31.8952	1745	33.7894	1931	32.0739	1902	43.299	2445	123.875	6676	51.4881	2799	57.1944	3119	25.5864	1473	17.6197	1011	24.7482	1346	31.8298
Cla023247	4.24439	471	4.9349	566	4.19576	449	7.40039	814	2.91262	333	5.7256	626	7.04822	783	5.48059	619	5.4992	674	4.93097	553	5.88471	725	5.23456	613	0.938792	114	1.99956	270	1.28599	161	1.74708	225	2.16294	261	1.75476	206	2.12105	219	2.09926	231	1.6524	190	1.08325	140	1.38375	165	1.13674	133	0.78904
Cla012541	22.9337	1372	22.1607	1128	37.3704	1929	29.7998	1670	20.6259	1241	30.6806	1639	29.6409	1569	30.9392	1758	36.5916	1958	24.8618	1398	28.9587	1747	28.5392	1763	35.0602	1794	23.6405	1184	26.3407	1510	47.623	2449	43.002	2319	46.1595	2406	34.0233	1668	48.394	2342	37.9188	1995	37.1918	1883	48.8615	2494	36.2168	1817	24.6967
Cla016683	19.2157	502	14.1325	353	18.0425	458	10.2409	269	15.7932	417	14.5274	380	22.3324	585	17.3085	457	16.1337	440	13.5307	366	12.462	360	14.4903	411	26.5324	736	28.5507	771	32.1131	835	19.3393	531	21.6475	620	13.8668	378	48.9394	1268	22.2141	581	16.0433	420	25.2774	697	17.721	489	29.0477	753	21.0449
Cla006736	234.96	17423	182.528	12977	259.28	18730	222.957	16635	152.635	11461	200.352	14912	248.427	18527	221.24	16647	199.8	15471	182.424	14003	236.205	19408	112.625	9086	420.667	33259	321.937	24738	374.96	27753	354.01	27637	318.728	26019	347.241	26922	347.692	25667	436.839	32460	347.841	25905	370.532	29111	381.661	29954	342.075	25247	199.045
Citrullus_lanatus_newGene_3670	0.104614	7	0	0	0	0	0	0	0	0	0	0	0	0	0	0	0	0	0	0	0	0	0.010254	1	0	0	0.289735	15	0	0	0	0	0.020544	2	0.081197	7	0	0	0.054048	4	0.028188	3	0	0	0	0	0.140321	7	1.42446
Cla018665	2.4719	123	1.72125	82	2.25221	109	1.9253	97	2.45222	124	2.3868	119	1.47324	74	2.20818	111	1.97162	103	2.23507	115	1.91014	105	2.33427	126	0.624472	33	2.19124	113	1.36424	68	0.488767	26	0.53328	30	0.232399	13	1.41958	70	0.615715	31	0.961542	48	0.320574	17	0.538057	29	1.51806	75	4.41275
Cla000802	72.7191	4666	69.6946	4252	35.3138	2222	5.86591	395	81.0682	5263	34.3036	2206	24.144	1568	20.2926	1328	50.4082	3368	24.8599	1654	55.9289	4004	63.1272	4378	1.25334	133	1.05591	110	1.45121	145	1.35933	141	1.03039	113	0.901726	94	1.94612	148	1.21216	114	1.69774	170	2.48903	195	2.64571	205	1.09299	109	1.58732
Cla019423	18.46	511	53.8767	1426	61.437	1651	42.0745	1168	80.6387	2252	41.521	1151	34.2456	950	46.9416	1313	71.0893	2050	45.3983	1299	27.6203	845	102.469	3074	19.2852	567	31.4056	899	39.8796	1099	32.8458	955	48.5542	1473	66.4086	1916	17.8216	489	27.4249	760	39.0628	1082	30.6159	894	39.2869	1148	41.8642	1150	34.51
Cla015125	23.7949	984	18.7661	743	19.1122	768	9.33282	388	18.4436	771	15.1159	627	16.5106	685	14.616	612	11.1326	481	17.9484	768	17.1939	787	10.3732	466	16.021	704	35.7124	1528	28.8798	1190	11.1318	484	16.7424	760	16.1035	695	16.5343	679	16.1028	667	17.2546	715	9.51011	416	11.256	492	21.1083	867	10.7917
Cla022332	2.86796	72	0.46607	12	0.575391	14	0.294328	8	0.615179	16	0.872369	22	0.110542	3	2.24874	57	0.574252	15	1.36278	35	0.254698	7	1.56332	43	0	0	0.320828	9	0.094905	3	0	0	0.159424	5	0	0	0.128204	4	0	0	0.078344	2	0	0	0.078458	3	0	0	2.2258
Cla006822	16.923	518	16.8598	495	15.3436	457	15.9496	491	15.7625	488	0.852616	27	17.9714	553	0.551578	18	14.4946	463	14.278	453	17.6455	598	0.265124	9	0.630845	21	1.39096	45	12.3613	378	2.18778	71	0.203334	7	12.3737	396	17.7906	541	14.8564	456	11.2443	345	0.958092	31	0.2255	8	14.485	441	2.97898
Cla019812	0.032374	4	0.035717	5	0.031662	4	0	0	0.030012	4	0	0	0.017037	3	0.05903	8	0	0	0	0	0.018652	3	0.19855	26	0	0	0	0	0	0	0	0	0	0	0	0	0	0	0	0	0	0	0	0	0	0	0	0	0
Citrullus_lanatus_newGene_889	0.902838	116	0.654073	80	1.03114	128	0.449064	58	0.826361	107	0.43709	56	1.08814	140	0.754241	98	1.0805	144	0.685931	91	1.11707	158	0.730159	102	1.22312	166	0.639615	85	1.05841	135	0.597075	81	0.826684	116	0.549927	74	0.589647	75	0.818244	105	0.720396	93	0.544047	74	0.909202	123	0.847741	108	1.1988
Cla023035	13.9679	367	4.81071	130	4.03262	107	2.11921	62	5.11977	141	5.72867	150	4.58265	126	5.18172	142	2.87941	90	9.52051	275	3.49954	107	70.4077	2046	0.05583	3	0.268948	10	0.196545	7	0.132811	5	0.244556	7	0.303686	12	0.423699	15	0.391657	14	0.11214	4	0.303609	12	0.211491	8	0.354422	13	0.557301
Cla001006	3.04958	88	4.51132	135	4.47271	128	3.27831	96	3.84452	123	2.50651	80	4.39942	132	3.79106	136	3.35845	107	3.08651	109	2.69427	97	3.43705	119	1.16156	29	2.00474	50	0.959811	24	0.441506	18	1.39091	43	0.284699	9	3.06467	87	0.240404	11	1.11935	44	0.322148	15	0.666936	21	0.122747	5	0.782432
Cla014715	0.277489	5	0.277636	5	0.620563	11	0.068883	2	0.388492	7	0.240626	5	0.281305	5	0.469769	9	0.377358	7	0.506528	9	0.743122	15	0.704371	14	0.806103	15	0.542428	10	1.94453	33	0.567658	11	0.588333	12	0.443448	8	1.5438	27	1.21826	21	1.67121	29	1.5041	28	1.07236	20	1.08584	19	0.587867
Cla021424	25.5242	2045	27.8864	2138	32.1192	2505	30.2304	2434	33.3888	2703	33.8559	2721	30.568	2458	30.5763	2483	35.2238	2947	27.7139	2300	29.259	2592	34.652	3014	93.4425	7989	62.9799	5236	100.315	8038	124.715	10554	108.676	9594	94.8657	7961	90.0098	7185	113.287	9126	91.099	7341	108.953	9258	130.574	11104	135.816	10850	168.643
Cla008185	76.3427	1935	239.233	5801	214.421	5281	314.761	8002	255.445	6538	307.584	7811	233.381	5934	303.756	7782	409.543	10823	293.019	7683	224.899	6301	503.732	13852	24.8272	670	18.0076	449	38.7558	979	14.8844	397	28.0868	782	20.1711	533	27.9909	705	21.8192	554	38.0767	968	22.7754	610	17.4126	467	22.3514	535	58.138
Citrullus_lanatus_newGene_1377	3.13409	201	5.24926	322	4.54805	283	2.56006	165	4.28204	277	2.81108	181	4.99263	321	4.41014	286	8.63459	577	5.05106	335	9.78516	693	5.7341	399	4.33335	295	4.58161	304	5.15496	329	4.33371	292	3.50458	247	6.14934	411	3.52918	225	5.90484	379	2.56169	165	4.33732	294	5.66763	384	5.28708	337	2.1099
Cla009727	4.65867	436	4.83301	433	5.48055	498	5.6854	534	7.3654	695	6.28625	589	6.52382	612	5.13007	485	5.7868	564	6.59013	638	5.62362	581	6.47839	657	0.681059	68	1.01112	98	0.651552	61	0.700126	69	0.370104	38	0.430045	42	1.48498	138	0.699732	66	0.902401	85	0.506898	51	0.183654	19	0.595781	56	0.231029
Cla006599	35.6395	1066	59.5323	1704	37.7853	1099	62.5283	1878	46.6818	1410	53.3434	1600	43.8667	1317	42.2733	1279	66.9129	2088	44.1257	1366	47.1379	1559	59.9909	1947	2.99496	96	5.30026	164	2.44078	73	4.04225	128	3.64175	120	7.66661	240	3.43321	102	2.97043	89	3.84666	116	1.81661	58	4.19188	133	1.79984	54	0.937224
Cla014392	28.8622	337	1.24295	14	1.26953	15	0.535872	7	1.22321	15	1.40096	17	0.449067	6	1.12159	14	0.492141	6	3.00465	37	0.837136	11	20.3388	258	1.34626	17	22.4461	272	27.969	326	10.2271	126	1.78379	23	0.654943	8	0.028373	1	1.82101	22	5.18166	61	19.9122	246	12.9034	160	14.1862	165	2.67024
Cla014096	3.70099	206	3.00099	160	1.85563	101	3.28014	184	1.76063	99	2.47215	138	3.26172	183	1.92491	109	1.90216	111	2.93829	170	2.22252	137	1.27539	77	0.137608	9	0.245695	15	0.109867	7	0.271093	16	0.34034	21	0.114081	7	1.06689	59	0.24509	14	0.164642	10	0.139849	9	0.56809	34	0.037192	3	0.130084
Cla018964	6.55508	201	4.93783	145	5.7786	172	10.549	325	5.6163	174	9.06653	279	6.61524	204	6.81358	212	4.16958	134	5.52251	176	7.39242	251	4.98907	166	7.00518	228	15.2481	484	4.94524	151	4.31564	139	4.47114	151	10.5686	338	3.47703	106	6.02037	185	8.26388	254	2.53932	83	5.47957	178	4.97023	152	5.53393
Cla014259	4.20474	461	4.09004	430	3.93588	420	3.24734	358	4.48417	497	5.01386	551	5.86318	645	4.62337	513	4.16266	476	6.73713	765	3.6725	446	3.19708	381	0.498375	59	0.303899	35	0.674201	74	0.154072	18	0.398971	48	0.315551	37	0.898291	98	0.692883	77	0.400969	45	0.388089	45	0.233417	28	0.489557	54	1.09422
Citrullus_lanatus_newGene_1809	3.21307	242	3.91556	282	2.16259	158	5.59925	424	1.71133	130	2.55059	192	2.97823	225	4.36887	332	5.67972	446	2.00995	157	4.62348	384	2.72545	222	7.46906	596	14.8024	1149	18.0108	1344	7.83867	620	9.01864	743	6.70844	527	6.54064	487	6.96412	524	7.3924	555	19.4634	1538	9.87201	782	20.4624	1521	24.751
Cla021585	69.6901	11835	73.6327	12055	68.0847	11258	93.2226	16035	90.0659	15638	73.3977	12547	86.0842	15145	80.6936	14045	95.7392	17559	96.9593	16903	66.9649	12598	89.1323	16323	6.65238	1307	11.9477	2100	9.84047	1660	6.94463	1262	9.35546	1728	11.7229	1943	20.2447	3472	9.10565	1579	21.6456	3519	7.4142	1252	7.99558	1461	8.46445	1453	21.7606
Cla007443	1.29982	69	1.30816	66	0.915237	47	0.768703	41	1.17735	63	1.07334	57	1.39102	74	0.791662	42	0.940167	52	1.56921	86	1.1967	70	1.60545	92	0.036759	3	0	0	0.078701	5	0	0	0	0	0	0	0.157985	9	0	0	0	0	0	0	0	0	0	0	0
Cla005206	18.2604	1523	12.8891	1118	173.955	14098	134.967	11300	142.742	12024	10.9546	916	157.15	13149	125.692	10604	94.5607	8226	13.231	1143	153.983	14201	89.3881	8089	44.5386	3948	205.667	17747	195.628	16252	71.4216	6265	70.6143	7172	92.0383	8010	173.632	14371	221.62	18512	183.441	15329	222.944	19642	204.85	18056	193.634	16036	125.333
Cla012434	2.39502	339	4.44656	630	2.5633	435	4.60223	641	1.51871	224	3.99237	585	5.46146	798	5.60731	813	6.82718	1032	2.81015	460	7.16116	1179	1.9161	303	6.99852	1172	10.247	1670	16.3221	2476	14.5436	2333	8.08098	1339	11.6888	1880	14.3565	2326	15.5022	2498	13.1643	1986	15.4799	2493	10.4429	1814	14.5309	2210	7.53183
Cla019186	5.93516	439	6.37565	451	3.41546	246	2.33934	174	5.96793	446	4.00686	297	3.96914	295	4.23499	317	3.20263	247	5.24446	401	2.39956	197	15.755	1263	0	0	0	0	0	0	0	0	0	0	0	0	0.168178	13	0.027774	3	0.027764	3	0.049054	4	0	0	0	0	0
Cla020675	3.75719	345	2.75071	249	3.89886	348	2.49697	230	2.82627	263	2.88821	277	3.45205	317	3.11404	289	2.52791	252	3.68361	350	2.14615	218	2.97795	311	8.55787	833	8.70706	821	9.48347	912	2.68481	267	3.20099	322	2.1906	218	6.90506	625	4.0741	389	4.43148	431	5.05848	511	2.91977	294	7.80931	708	19.1112
Cla010098	273.494	13052	240.341	11174	281.472	13304	273.738	13416	301.06	13488	271.904	13298	292.417	14208	248.892	12267	261.995	13226	254.591	12803	232.164	12456	233.853	12322	520.938	26949	403.409	20260	472.79	23028	588.295	30113	468.038	23076	438.284	22082	453.013	21905	629.466	28480	429.792	20959	504.786	25952	544.449	28056	479.994	23126	416.928
Cla019933	0.025076	2	0	0	0.049358	2	0.074916	4	0	0	0	0	0	0	0	0	0	0	0	0	0	0	0	0	2.63408	114	1.9847	84	2.31394	94	2.50646	108	3.58792	161	3.86672	166	2.84602	117	2.82314	116	3.55395	145	2.51484	109	2.89596	122	2.86477	113	15.0157
Cla001732	13.1325	474	11.8308	414	11.3696	394	14.3725	518	13.8495	508	12.1943	444	15.8204	573	14.1063	513	13.0669	490	16.0765	601	9.55539	388	11.3933	447	5.1298	197	5.10247	193	2.71915	99	10.0091	380	8.21339	325	10.6213	398	4.47284	162	8.04123	293	5.28581	191	2.52241	98	4.74765	180	3.34955	122	0.972818
Citrullus_lanatus_newGene_3991	0	0	0	0	0	0	0	0	0	0	0	0	0	0	0	0	0	0	0	0	0	0	0.015274	2	0	0	0	0	0.05923	4	0.031516	3	0.055861	4	0	0	0.099528	7	0	0	0.030435	2	0	0	0	0	0	0	0.033357
Cla020503	0.804351	44	4.51145	240	1.15793	61	0.088378	6	1.33395	73	0.296389	18	0.308543	18	1.59236	87	0.862484	49	0.222417	14	0.884193	57	2.12394	125	9.19625	543	19.2834	1089	5.60466	308	36.38	2051	3.54426	217	13.1328	753	13.4335	735	84.9924	4660	5.0272	277	7.60631	443	25.4384	1449	7.67464	420	0.154627
Cla021862	1.87593	318	1.91372	325	3.72442	613	1.33967	239	2.0212	347	1.67931	290	1.95589	348	3.30177	586	2.42857	446	1.72306	306	1.48485	291	1.77412	333	0.641475	121	0.519145	96	0.644489	114	0.628408	118	0.308851	61	0.580562	108	0.746903	130	1.00053	178	0.607913	108	0.904269	170	1.50813	283	1.0242	181	0.295376
Cla021305	0.624092	112	0.119879	21	0.097719	18	0.14131	26	0.440624	75	0.55017	99	0.460031	83	0.075562	14	0.740362	139	0.631678	118	0.467806	93	0.58212	114	0.748873	143	0.078078	15	0.464995	83	0.618047	117	0.052936	11	0.515224	97	0.452178	81	0.597429	105	0.615055	111	0.116262	22	0.718556	137	0.088885	16	0.215081
Cla015449	1.19238	45	2.57426	92	1.45531	53	1.40951	53	1.94059	73	1.27786	48	2.12479	80	1.29077	49	1.88361	74	2.19322	85	1.26308	52	1.4447	59	0.832551	33	0.508979	20	0.462269	18	0.524733	21	0.363343	15	0.185412	8	0.594319	22	0.575295	22	1.86481	70	0.101174	4	0.233283	10	0.472442	18	0.429285
Cla022335	2293.71	39612	3256.1	53840	2446.16	41065	2828.44	49051	3760.85	65620	3653.39	63268	3206.8	55580	2487.4	43467	3450.43	62170	3767.17	67355	2790.26	53303	3507.47	65744	14.7869	272	19.857	355	13.5833	234	13.2228	241	8.23227	157	11.2234	203	21.3957	367	20.0594	348	18.6641	324	3.6213	67	6.73533	123	4.27215	74	1.26685
Cla000396	16.4177	830	17.3582	841	13.0172	640	11.6121	590	16.8427	861	12.2644	622	12.462	634	10.8724	557	8.04307	425	14.2935	748	10.5017	588	12.5797	689	10.4867	564	9.2126	482	12.2949	620	7.58526	404	8.42346	468	6.38758	338	7.3697	371	7.77787	395	7.50565	381	7.83178	420	5.84486	312	7.95671	401	16.3711
Cla003953	7.63282	73	9.454	87	8.11532	76	11.7659	113	7.00834	68	9.63681	93	4.95096	48	9.86447	96	5.69387	57	6.66983	66	6.70664	71	5.54756	58	15.8297	161	19.3855	192	17.7919	169	11.5408	116	12.8522	135	11.173	112	14.8571	141	12.6813	122	18.2328	175	14.5327	147	10.1302	103	18.41	175	39.8615
Cla009675	50.7629	3568	83.5895	5624	61.2392	4184	57.2348	4039	70.5513	5009	64.2162	4525	58.2947	4112	63.8329	4539	89.9782	6597	78.532	5714	70.1132	5450	76.9694	5871	16.7966	1255	29.0986	2117	19.8387	1390	26.2657	1942	39.0718	3015	46.6706	3424	19.7904	1381	28.2651	1990	40.1686	2830	19.8045	1471	37.8461	2812	14.8206	1035	8.5734
Cla006173	12.3727	748	9.33082	540	8.68151	510	1.94375	118	3.1441	192	3.03249	184	2.17524	132	3.23143	198	3.60322	228	2.98311	187	11.2882	754	0.711692	47	1.57916	102	1.90331	119	2.84166	171	0.394851	26	0.989441	66	1.2275	78	3.21346	193	0.75787	46	0.264961	17	1.79107	115	1.10469	71	1.07039	65	2.4594
Cla020284	1.43846	106	3.4197	235	3.10114	227	2.41786	165	2.21682	154	2.15575	164	2.88964	207	2.42209	171	1.78075	139	2.98524	224	2.89183	222	3.26331	255	1.20501	102	0.948189	73	1.8095	121	0.73654	60	1.02708	90	1.56513	113	1.58392	104	1.48344	104	1.71226	125	0.919138	78	1.26588	95	0.817147	65	2.48114
Cla019215	13.9293	706	8.71841	405	13.5078	633	6.97105	335	11.092	547	10.0073	537	14.9329	804	15.0392	740	5.86885	328	7.59666	416	5.96219	352	5.94638	336	1.08808	63	0.470283	27	0.603068	33	0.809833	45	0.367245	22	0.301706	18	1.76477	95	1.19591	65	0.644347	30	0.403577	24	0.180948	11	0.588315	33	0.167163
Cla022529	37.9192	1834	34.1671	1582	39.9978	1881	95.9026	4657	34.422	1682	50.3622	2443	20.0942	976	20.8924	1023	38.2357	1930	32.9887	1652	40.7435	2180	27.022	1419	7.44022	383	32.6323	1634	8.2348	397	8.01343	408	10.1262	538	24.5198	1238	25.3098	1215	15.8812	770	24.7793	1201	2.4361	125	6.10019	312	4.89873	236	11.9435
Citrullus_lanatus_newGene_3613	1.1419	88	1.4309	103	2.27252	173	1.1814	93	1.47592	111	1.25692	109	1.40864	110	1.72911	138	1.72976	157	1.54219	124	1.34994	117	1.5526	145	2.03206	203	1.33508	118	1.27546	111	1.53164	143	1.27443	114	2.68012	245	1.37647	106	3.06068	232	1.76627	148	1.677	150	1.22471	130	1.2591	96	2.27502
Cla019873	0	0	0.040215	2	0.124837	6	0.214557	9	0.276065	12	0.006737	1	0.221796	10	0.398908	17	0.329735	15	0.188208	9	0.056131	3	0.251453	12	0.046499	3	0.425028	19	0.058011	3	0.107634	5	0.149796	7	0.262247	12	0.4407	19	0.463681	20	0.838054	35	0.294726	13	0.28826	13	0.259625	11	0.419984
Cla016567	18.5698	686	12.5268	444	21.6584	778	30.6412	1141	10.1712	382	13.8874	515	14.836	550	25.6226	956	18.3471	707	14.2509	551	27.5603	1128	14.662	588	21.2003	835	28.4476	1086	25.1798	926	43.062	1670	29.7593	1223	28.0085	1082	21.7743	804	36.5495	1356	33.0109	1221	37.1365	1446	47.1931	1839	39.0139	1432	22.3906
Cla005605	48.7169	888	54.869	958	36.3403	644	25.0377	459	62.8462	1158	42.1475	771	31.1776	571	35.8418	661	47.505	904	43.7145	825	42.4509	856	89.596	1773	4.267	83	8.34039	158	4.8016	88	3.21942	62	2.02422	41	2.11049	41	7.13801	130	4.28704	79	6.48868	119	2.67997	52	2.9197	57	1.76562	32	1.98753
Cla009950	0.198931	9	0.194811	9	0.137236	6	0.315855	14	0.453163	20	0.275696	12	0.158686	7	0.309812	14	0.076741	4	0.278326	13	0.042798	3	0.67735	32	0	0	0.076054	4	0.158866	7	0	0	0.282189	14	0.114145	6	0.509416	22	0	0	0.233161	11	0.111706	6	0.132989	7	0.04798	3	0.465886
Cla021584	225.831	12588	70.4717	3761	90.0741	4881	139.708	7820	108.991	6138	95.39	5332	56.8939	3183	91.9722	5188	107.548	6255	61.3922	3543	110.206	6795	128.888	7798	21.5066	1275	35.535	2051	20.2304	1124	18.155	1065	34.3717	2104	28.9919	1687	16.071	890	17.9607	1003	9.22864	516	22.9973	1355	14.4863	854	10.4714	580	83.0002
Cla011558	9.19938	650	14.0498	951	7.66645	527	5.36491	381	21.167	1511	15.4873	1097	12.744	904	8.34946	597	8.44578	623	15.5224	1136	7.32578	573	21.9764	1685	0.631836	48	2.45292	180	2.14623	152	0.828227	62	1.4464	113	0.994106	74	6.54523	459	0.93961	67	0.723326	52	0.983956	74	0.741938	56	1.93349	136	1.02336
Cla007171	2.84694	74	1.75519	44	1.78385	45	0.899596	24	1.45727	38	1.82535	48	1.97509	51	1.00905	27	3.13825	85	1.84026	50	1.88606	54	2.72285	77	1.33029	37	1.19874	32	1.33384	35	2.12757	58	1.86406	53	1.03684	28	2.13663	55	0.732125	19	1.98462	52	3.49552	96	2.42574	66	0.84699	22	2.528
Cla010360	1.60367	140	1.28556	109	1.04069	90	0.489476	45	0.803772	72	0.85536	73	0.885485	76	0.842894	72	0.682664	60	1.29207	119	1.04771	98	1.0812	105	0.579427	54	0.692921	61	0.957767	82	0.800363	76	0.621395	57	0.424304	37	1.44153	129	0.56764	52	0.37064	34	1.42021	123	0.74031	67	0.69793	62	0.651091
Cla001787	2.18495	41	0.743626	14	0.969084	18	1.90982	36	1.42485	27	2.01795	38	2.20486	41	1.9294	37	1.32643	26	1.58005	31	0.420276	9	2.67285	54	1.55824	31	1.49628	29	0.580494	11	3.35245	66	2.04203	42	3.1663	62	2.34477	43	4.27209	80	1.33933	25	1.84587	37	2.0808	41	2.09881	39	2.08432
Cla019639	37.4718	657	35.6663	598	29.7881	507	2.22958	40	2.45951	44	41.1771	723	2.06073	37	2.49909	45	2.51593	46	35.7942	649	2.14072	42	40.6884	774	58.7965	1095	58.6077	1063	3.04827	54	4.02323	75	3.6681	71	64.4854	1179	59.8278	1040	3.48685	62	50.1079	880	60.8707	1127	61.738	1143	70.2671	1223	48.4879
Cla002659	3.48605	265	2.80284	153	5.42509	322	3.13453	179	4.7701	274	4.83044	276	3.18292	189	4.10717	237	3.91274	263	5.27033	311	4.25099	268	11.16	691	23.9486	1453	30.4426	1794	25.1456	1428	34.0666	2045	20.4958	1281	18.2488	1085	22.4168	1267	43.3086	2470	15.0591	822	48.4116	2911	49.0155	2949	40.7141	2304	18.868
Cla000228	10.0155	629	4.68199	282	7.37618	451	0.558886	36	3.84143	244	1.98546	125	5.8215	367	5.00899	319	4.33344	284	4.19587	273	15.5115	1077	6.36608	434	97.203	6487	79.9833	5196	55.8734	3495	47.3744	3129	47.8899	3300	49.5601	3248	64.5364	4022	25.7121	1617	30.8073	1939	150.103	9956	76.2185	5058	99.5414	6207	320.397
Cla015133	5.81633	115	12.8948	245	7.80952	151	4.14681	83	11.4997	230	5.46441	109	4.51863	90	5.68196	114	5.40539	112	7.71905	158	6.61112	145	4.42172	95	2.21489	47	6.04341	124	5.90111	117	5.10542	107	7.05915	154	10.8167	224	26.8758	528	13.3775	265	17.2824	343	7.10897	149	6.2954	132	10.1645	200	1.08951
Cla009654	4.42272	65	0.394761	6	0.423872	7	4.18566	62	4.1061	61	5.7314	85	0.025616	1	0.241551	4	0.869278	14	0.029721	1	3.67331	60	0.124182	2	4.62349	73	3.97517	61	0.362206	6	5.07815	79	4.59531	74	0.223532	4	0.096483	2	4.81699	71	0.590796	9	0.093049	2	4.24944	66	1.62001	24	5.23723
Cla017549	1.68718	134	2.12205	161	3.09666	238	1.48374	118	4.09019	327	2.30885	183	2.5255	201	2.82626	226	2.51321	208	5.8012	475	1.99479	175	4.59201	394	101.387	8512	119.133	9737	107.763	8480	115.336	9582	98.0451	8500	91.3373	7529	94.5966	7416	147.546	11673	60.889	4819	122.104	10189	120.51	10061	132.824	10419	61.8991
Cla015260	98.5279	986	52.1645	500	64.3298	626	52.1405	524	50.1741	508	85.5274	859	34.5515	347	80.3988	814	22.6063	236	32.4706	337	57.3667	635	21.155	230	4.54577	49	17.2671	179	6.01534	60	7.51035	80	2.295	26	3.47551	37	13.9848	139	7.96093	80	11.8221	119	2.79056	30	5.59261	60	5.76818	58	13.1561
Cla022349	14.5097	778	11.139	572	14.8769	776	6.52953	352	17.5528	951	12.9655	697	15.3559	826	11.7844	640	11.3566	636	16.0966	894	10.5016	623	18.0952	1053	5.79579	331	3.75513	209	4.14651	222	3.03375	172	2.56159	151	2.02427	114	7.36889	393	4.03629	217	3.83921	207	2.59581	148	2.15989	123	3.05309	163	1.18751
Cla022300	0.035357	3	0.037855	3	0	0	0	0	0.107623	7	0.072168	5	0.153851	9	0.24978	15	0.069479	5	0	0	0	0	0.074483	5	0	0	0	0	0.036375	3	0	0	0	0	0	0	0.072775	5	0	0	0	0	0	0	0	0	0	0	0
Cla011285	2.52069	50	3.53993	68	3.01254	58	0.991508	20	4.879	98	2.55305	51	1.61717	33	1.93655	39	2.67154	56	5.19118	107	3.48773	77	3.06112	66	0.553967	12	0.297233	7	1.27422	26	1.21741	26	1.03257	23	1.21904	26	0.656401	13	0.81394	17	1.75556	35	0.827188	18	0.785819	17	0.550356	11	2.28782
Cla005831	1.44848	88	1.08989	64	0.819119	49	0.750289	46	0.943541	58	0.351177	22	0	0	1.71619	106	0.336735	22	0.693473	44	1.00934	68	1.29913	86	0	0	0.565866	36	0.112084	7	0.133193	9	0	0	0	0	0.181489	11	0	0	1.49246	91	0	0	0	0	0	0	0
Cla021350	3.08024	153	3.55779	169	3.02046	146	1.96618	98	3.67761	184	2.5271	126	3.0028	149	2.4652	124	2.75798	143	3.19778	164	2.80543	154	3.84354	207	0.134907	8	0.471557	25	0.333213	17	0.355509	19	0.12926	8	0.529433	28	0.412196	21	0.121717	7	0.741223	37	0.078686	5	0.199502	11	0.060407	3	0.445005
Cla003347	1.32079	53	0.393067	17	0.439042	19	0.870628	38	0.458339	20	0.587355	26	0.294375	13	0.596204	30	0.078843	5	0.429402	23	0.475921	22	0.038149	3	0.524229	28	1.72951	72	0.643901	29	0.707125	37	0.624299	28	0.390554	19	1.30279	54	1.04459	47	0.090475	5	1.0825	50	0.650169	29	2.35087	97	3.33413
Cla022474	0.595897	35	2.00727	106	0.514826	31	1.68795	114	0.963777	56	1.709	103	1.49665	87	1.11424	66	1.9769	119	1.18201	85	0.373001	29	1.08399	76	0	0	0.029176	3	0	0	0	0	0.027507	3	0	0	0.060834	5	0.060281	5	0.058447	4	0	0	0	0	0.032528	3	0
Cla002321	5.95312	62	3.48092	35	10.6502	108	2.50995	27	4.66617	49	5.42444	57	4.98402	52	6.49533	69	3.89893	43	2.89037	32	9.70649	112	5.02568	57	149.773	1650	105.363	1130	120.006	1240	110.466	1205	62.7871	715	53.3911	578	171.33	1763	81.5967	848	29.6569	308	80.9775	887	82.8503	908	155.17	1598	5.83084
Cla022168	0.568842	124	1.20463	216	0.990887	177	1.22335	236	1.21134	244	1.23419	224	1.06357	230	1.50233	254	1.55261	310	1.64008	322	1.07165	253	2.21859	479	0.241147	56	0.212827	49	0.028472	7	0.876665	142	0.37988	92	1.01862	232	0.17255	38	0.530485	115	0.245577	54	0.248625	58	0.389803	89	0.165682	36	0.506509
Cla006735	14.9689	880	14.6817	730	13.5417	745	10.3337	530	8.27958	471	9.72222	494	10.6933	606	12.6865	770	7.22806	434	10.7609	561	14.599	828	7.9894	513	9.24971	605	20.0146	1218	14.701	884	12.3694	659	10.4144	594	8.52832	471	37.1995	2189	11.5085	697	40.3324	2320	13.0973	831	12.076	649	16.9816	982	14.6006
Cla013380	0.750647	24	0.501877	15	14.1718	424	15.5667	481	0.600147	19	28.6257	883	0.39156	13	23.8826	743	0.655044	22	0.605814	20	0.738433	26	0.566904	19	0.519012	17	12.8532	409	0.703816	22	12.5475	406	12.1029	409	24.7919	796	12.2767	375	0.562555	18	0.414627	13	10.7825	351	0.488462	16	11.3871	348	16.1351
Cla011809	0.470322	25	0.465012	24	1.19642	51	0.331396	18	1.14469	55	1.58296	73	1.0554	50	1.90929	82	1.32111	66	1.4832	72	1.52584	74	0.816632	41	6.20229	305	2.68444	122	3.87358	183	2.71572	132	2.99614	154	1.72909	80	3.98544	187	2.63044	121	1.3147	65	3.82587	186	1.7933	86	4.42961	209	10.5473
Cla022580	26.5039	2693	17.5683	1688	20.7734	2047	14.4353	1420	18.1471	1825	16.0497	1623	20.3538	2049	14.5025	1407	16.8688	1762	19.3548	2044	15.4153	1733	19.61	2124	9.13192	900	9.75435	962	13.3855	1366	8.32423	845	10.9546	1212	11.6536	1222	9.66893	935	12.3662	1244	11.6936	1168	7.17672	741	10.3697	1087	13.2325	1332	13.3745
Cla018592	13.7811	2394	13.8172	2264	15.3622	2570	13.9952	2447	13.2396	2296	12.9552	2213	13.4646	2345	15.6356	2682	14.5597	2566	13.8323	2466	14.9179	2868	15.6282	2959	19.3449	3388	18.9926	3255	17.2524	2906	8.38509	1579	19.3266	3612	19.1279	3338	17.114	2897	19.2431	3269	16.5843	2912	21.0012	3757	18.6872	3334	22.0374	3650	17.6564
Cla023009	0.296119	4	0.37297	5	0.231529	3	1.05123	13	0.231402	3	0.335148	4	0.384076	5	0.146229	2	0.143311	2	0.26983	4	0.31605	5	0.133023	2	1.05696	14	1.80402	23	0.673387	8	0.696544	9	1.28768	17	2.67638	33	1.47763	18	1.54875	19	1.48895	18	1.24075	16	2.95067	37	6.103	72	5.02781
Cla018150	7.26725	191	4.06166	102	5.30238	136	4.75331	126	4.82625	128	5.13431	135	5.04994	133	6.89388	183	5.04671	138	4.5822	125	9.49346	276	5.37488	153	0.959664	27	3.93897	107	2.27289	60	1.91968	53	1.23781	36	1.15146	32	2.49301	65	3.68675	97	1.86988	50	1.72724	48	1.65765	46	2.01634	53	2.37999
Cla013228	18.9763	1293	20.0049	1305	18.3498	1216	22.3963	1533	26.5894	1831	21.0986	1442	19.316	1321	18.3378	1265	20.4224	1452	21.6668	1529	18.5876	1401	22.5906	1671	0.936986	68	2.39663	169	0.921915	63	1.34585	97	1.02134	77	2.55609	182	3.278	222	1.72443	118	4.28415	293	0.668604	49	0.368326	27	1.07552	73	0.259544
Citrullus_lanatus_newGene_1744	0.571317	25	1.55238	56	0.893459	34	0.614138	26	1.24857	47	2.51192	84	1.10206	49	1.94627	64	0.616331	21	1.3758	55	0.897965	34	1.96769	73	0	0	0.10277	5	0.106866	5	0	0	0.075325	3	0.202602	10	0.560032	16	0	0	0.089821	3	0.071757	2	0	0	0	0	0.660537
Cla015680	93.4724	2962	121.522	3687	189.363	5832	71.1246	2263	172.439	5520	79.9196	2539	68.4865	2178	98.9535	3173	122.455	4048	105.662	3466	92.2238	3232	214.898	7390	92.4171	3113	120.406	3949	157.842	4983	162.575	5419	186.478	6486	220.809	7303	98.3918	3095	126.588	4018	128.518	4081	158.916	5320	171.002	5728	166.523	5241	146.516
Cla009704	5.65357	289	5.40754	264	4.21434	209	2.68093	138	5.02882	259	3.22375	165	4.23692	217	3.75405	194	3.99245	213	3.73905	198	4.1051	232	4.66617	259	1.41969	77	1.23253	66	2.69342	137	1.88384	102	1.5739	89	1.48367	79	2.65684	135	3.72139	191	2.0714	106	1.58162	86	1.60817	87	2.11008	107	0.599109
Cla014206	8.16189	130	3.84949	59	16.7813	259	14.7398	235	4.82284	78	10.4444	166	9.88149	158	9.70952	156	8.33634	138	9.58919	158	10.3549	182	3.83426	66	441.538	7436	182.776	2997	369.401	5831	267.881	4465	255.501	4444	170.905	2826	176.798	2781	183.662	2915	254.883	4047	361.957	6059	339.528	5686	301.264	4741	309.856
Cla010907	44.4963	1389	27.6891	828	43.178	1310	25.7147	806	23.4237	739	26.4969	830	26.7101	837	34.9835	1105	22.4792	732	32.2108	1041	33.0401	1141	19.919	675	130.743	4338	208.541	6736	279.774	8700	183.396	6021	92.7206	3177	93.445	3044	252.359	7818	89.3827	2795	124.912	3907	184.301	6076	146.496	4833	238.249	7385	331.377
Cla006974	6.05715	263	6.02708	294	6.04204	272	5.24154	197	4.81313	215	4.00924	152	5.56922	258	5.76788	228	4.62038	235	6.45848	307	7.1502	271	4.62711	206	2.05929	74	3.05418	98	2.68838	90	1.76958	95	3.09088	107	3.59661	128	10.1476	384	2.95501	99	6.02394	218	3.03263	133	2.53092	105	1.62996	76	1.1908
Cla002322	0	0	0	0	0	0	0	0	0.04371	3	0	0	0	0	0	0	0	0	0	0	0	0	0	0	2.67644	107	2.72555	116	3.51993	146	2.54761	112	3.17707	145	1.61461	70	3.3678	143	0.832755	33	0.561204	24	2.60228	117	1.27783	59	4.66651	173	0.217565
Cla006527	1.45571	96	0.053949	5	0.026569	3	0.051439	5	0.025563	3	0.090145	8	0.388775	19	0.209793	17	0.037132	4	0.628266	34	0.051834	5	7.33677	587	141.992	11263	49.6392	3806	71.943	5412	104.125	8143	105.513	8598	61.6717	4774	75.8276	5577	58.9033	4376	80.8124	6061	127.457	10004	81.0212	6369	117.259	8698	79.929
Cla001795	0	0	0	0	0	0	0	0	0	0	0	0	0	0	0	0	0	0	0	0	0	0	0	0	0.317528	5	0.530635	7	1.36321	17	0.590911	8	1.57577	21	0.881503	11	0.173784	3	1.10726	14	1.04315	13	1.48634	19	1.56394	20	1.15559	14	0.922228
Cla019882	5.95475	63	5.41118	55	5.51468	57	4.84506	51	7.53032	80	4.90401	52	5.73548	61	4.42719	47	6.14961	68	5.47581	60	7.63832	89	7.55341	86	3.66482	41	3.15451	35	4.16133	44	2.03435	23	6.13033	71	3.24866	36	5.35307	56	2.32929	25	12.5992	133	1.87146	21	10.0061	111	2.27371	24	5.07096
Cla008901	136.375	6509	139.525	6358	141.628	6587	254.834	12275	140.829	6823	202.498	9731	178.782	8557	176.546	8510	210.653	10513	166.443	8232	155.754	8241	225.101	11709	48.8837	2512	76.0222	3801	47.1332	2265	70.3644	3570	89.6323	4741	112.529	5611	89.3356	4206	56.1974	2723	62.9387	2999	46.6656	2379	63.8317	3258	48.0189	2301	74.7097
Cla011382	2.3408	166	8.99428	610	6.3923	441	9.80706	698	4.109	295	3.96018	282	5.46488	389	7.13722	512	8.12517	601	6.24622	459	7.75042	608	5.27677	406	5.15279	388	7.87637	578	2.64183	187	2.90613	217	3.77698	294	7.32191	542	1.4682	104	6.16216	438	2.74617	195	1.34449	101	2.87825	216	1.74056	123	11.2233
Cla013263	3.21245	242	2.84215	205	2.17372	159	1.84596	140	3.26642	248	1.95306	147	2.82439	213	2.18501	166	2.21765	174	2.22824	174	1.92361	160	1.48905	122	2.19155	175	1.76543	138	4.53295	339	2.12528	168	1.25876	104	1.57289	124	3.68082	275	2.92452	220	2.56283	193	2.66447	212	1.79046	143	2.52222	188	2.19569
Cla003998	0.436813	27	0.092243	6	0	0	0	0	0	0	0	0	0	0	0.270354	17	0	0	0.033195	3	0.01046	1	1.26162	82	0	0	0.066411	5	0	0	0	0	0.031306	3	0	0	0.069237	5	0.13521	9	0	0	0	0	0	0	0	0	0.034575
Cla008206	3.983	39	2.01695	19	0.992579	10	2.37913	24	3.00906	30	1.51657	15	0.909062	9	1.65658	17	1.86046	19	2.31172	24	1.56033	17	3.35181	36	4.68408	49	7.41469	75	7.67386	74	5.40087	55	3.20912	34	2.95739	30	10.269	99	10.6333	103	9.46183	92	8.70458	89	6.47737	67	6.4993	63	9.99484
Cla020481	0.367702	14	0.383963	12	0	0	0.398802	15	0.112048	6	0.134266	7	0	0	0.155135	8	0.329121	12	0.33847	17	0.432889	11	0.814151	19	0	0	0.041299	2	0.630298	28	0	0	0.243712	12	0.332258	11	0	0	0	0	0	0	0.569583	24	0.298117	15	0.296316	14	0.868939
Cla000490	17.7313	867	16.3997	757	19.3701	917	14.6117	699	18.9231	922	17.6618	859	18.8902	913	17.3634	836	22.7826	1143	16.5423	817	18.1288	970	25.392	1319	85.4415	4312	51.8789	2562	70.187	3370	71.773	3624	74.9359	3914	60.293	3062	38.2671	1806	60.9533	2879	47.389	2256	59.8761	3013	59.4681	2981	63.9008	3003	34.0496
Cla021086	1.23487	78	2.21631	133	1.36091	83	0.532207	34	0.755937	48	0.667789	42	1.21054	76	0.698755	45	1.58049	104	1.41167	92	0.323767	23	1.19673	82	0.909585	61	0.769786	50	1.19232	75	1.22326	81	0.958088	66	1.18573	78	0.999672	63	0.956149	60	0.224785	15	0.182898	13	0.174576	12	0.442367	28	0.657638
Cla007232	2.54736	258	2.43049	228	5.96834	546	2.68683	257	2.8536	291	3.28733	314	3.63163	342	4.4653	434	2.83427	291	2.713	264	2.38016	259	2.39941	253	6.01779	598	8.10302	790	3.6097	344	7.47852	745	6.38258	668	7.7516	771	2.15569	210	13.4482	1266	3.84656	361	4.85985	492	7.87958	777	5.39878	507	2.08148
Cla009846	52.3317	3316	0.493367	30	45.5954	2809	0.467391	30	38.8393	2487	0.489376	32	29.6417	1885	0.533652	35	0.493204	33	0.402365	27	14.1465	992	11.4923	791	3.28797	222	0.228697	15	0.177167	12	1.67887	112	1.30253	91	2.89554	192	12.2558	771	1.99367	127	1.40568	90	0.785422	53	1.13177	76	1.68245	106	7.30054
Cla014316	10.3394	681	6.13923	388	6.73893	432	3.1543	209	7.86078	524	5.9886	396	8.3957	555	6.22159	415	3.92541	270	5.45692	373	5.39004	393	5.37389	385	2.93796	206	2.60254	178	3.33849	220	2.16366	150	2.03757	148	1.12658	78	4.01156	263	2.2213	147	1.56071	104	2.34766	164	1.96402	137	3.81974	250	4.81535
Cla017975	6.77028	446	9.30955	568	11.4351	719	17.02	1143	8.54794	566	10.4192	702	12.9038	841	10.8652	733	10.7557	761	12.8698	895	8.22279	615	10.3207	744	6.24565	453	17.4036	1206	12.4731	825	9.80282	699	16.1776	1220	11.5637	835	17.4806	1108	13.8834	922	15.2405	1028	17.661	1275	13.6512	944	20.5915	1380	7.84138
Cla020871	1.76723	29	1.78218	28	2.15741	35	0.909612	15	1.01418	17	1.2801	21	1.55136	26	1.58469	27	2.73708	47	1.4572	25	1.36729	25	2.80126	50	0.394841	7	0.146819	3	0.1723	3	0	0	0.455795	9	0.120644	3	0.021142	1	0.748723	13	0	0	0.059589	2	0.121502	3	0.081138	2	0
Cla001289	189.849	2895	180.669	2638	184.084	2728	128.137	1962	290.273	4471	234.327	3583	248.13	3797	154.462	2383	217.774	3464	240.579	3798	129.783	2189	205.509	3401	7.22568	118	9.29393	147	11.5947	177	5.51972	89	5.08265	86	3.81697	61	11.9513	181	7.50738	115	5.4595	84	5.3604	87	4.9281	80	7.95746	121	14.4112
Citrullus_lanatus_newGene_1429	0	0	0	0	0	0	0	0	0	0	0	0	0	0	0	0	0	0	0	0	0	0	0	0	2.45573	90	0	0	0	0	0.092591	4	0	0	0	0	1.61993	55	0	0	0	0	0	0	0	0	0	0	0
Cla001816	0.333513	11	0	0	0	0	0	0	0.12775	5	0	0	0	0	0	0	0.062165	3	0.112128	4	0.11727	5	1.91066	66	0.061007	3	2.62821	87	0.271648	9	0.216187	8	0.113259	4	0.186408	7	0	0	0	0	0	0	0.106803	4	0	0	0.233106	8	0
Cla008935	0.994838	46	2.48985	111	0.866668	39	0.524476	25	0.928626	44	1.13546	53	1.05323	49	0.846933	40	1.28565	62	1.11953	54	1.95255	100	0.999209	51	0.615378	31	1.04784	51	0.421106	20	1.67936	83	0.081009	5	0.285448	14	0.09972	5	0.397663	19	0.509515	24	0.115582	6	3.25868	160	1.21566	56	0.443018
Citrullus_lanatus_newGene_1277	0.811427	23	0.202787	6	0.954416	27	0.818654	24	0.370956	11	0.398544	12	0.593089	17	0.28092	9	0	0	0	0	0.191176	6	0.455795	15	0.238537	8	0.641557	19	0.846824	24	0.480922	15	0.949692	30	0	0	0	0	0.768887	22	0.264195	8	1.19352	36	0.938962	29	0.481032	14	0.200132
Cla020718	18.2575	1138	1.20965	73	0.249424	16	0.549145	35	3.34558	211	1.34074	84	0.30755	20	29.111	1835	0.489649	32	3.02238	195	0.744255	52	6.8274	462	0	0	0	0	0	0	0	0	0	0	0	0	0.099685	7	0.049279	4	0	0	0	0	0.031203	3	0	0	0
Cla002335	1.86659	66	3.96572	139	1.90412	69	38.3178	1363	4.11795	150	11.7006	405	11.6988	443	10.7006	386	5.10772	190	22.2233	820	7.07152	280	4.06371	163	0.219901	11	2.92467	117	0.194956	9	0.189351	8	0.971956	41	1.28182	53	1.07546	41	0.635453	27	1.61102	64	0.009487	1	0.106922	5	0.219718	10	1.12361
Cla016506	29.6055	1633	33.0353	1745	63.8883	3425	64.4573	3570	42.5302	2370	43.7151	2418	23.1197	1280	36.6684	2047	53.1288	3057	28.3544	1619	45.4074	2770	49.1217	2940	77.6034	4550	117.641	6715	61.0853	3357	118.6	6881	172.232	10427	178.668	10285	60.1809	3295	68.5813	3789	139.259	7697	93.3978	5443	90.1677	5257	64.2303	3519	119.471
Cla000982	12.9009	1110	16.4334	1357	14.7354	1235	16.9022	1458	16.2281	1424	17.3929	1510	20.995	1831	13.3821	1167	18.3388	1657	18.07	1625	14.6857	1404	17.0014	1594	0.945084	89	1.97082	159	1.8988	84	0.694998	43	0.774282	35	1.23254	69	1.89718	156	0.662734	59	1.61557	127	0.298013	22	0.506033	36	0.127975	12	1.65831
Cla014572	16.6272	302	33.5862	583	15.3404	270	65.4092	1190	33.5685	614	41.0435	746	36.0789	656	26.386	484	40.9507	774	36.7353	689	21.1105	423	43.6191	858	1.66515	33	2.97632	56	0.71877	13	0.634742	13	1.13629	23	1.25411	24	3.23825	59	1.25375	23	2.21248	41	0.2911	6	0.427667	9	0.174067	4	1.42623
Cla020328	7.74806	1030	7.41136	922	7.32717	990	7.97919	1063	8.29799	1129	8.83311	1196	10.0539	1324	8.12285	1122	8.70028	1256	9.64151	1321	6.9181	1030	8.67067	1254	3.64926	568	3.46273	498	3.64558	508	4.86512	685	5.74283	812	4.35456	594	6.96813	891	6.48173	845	3.37601	446	6.38302	879	2.94602	441	6.22194	817	4.8034
Cla008854	7.41009	369	7.24968	345	7.19186	349	5.19338	261	8.109	409	5.36328	269	8.14954	408	5.98123	302	4.77641	249	7.75336	400	8.07484	446	6.34666	344	21.7933	1151	20.0359	1033	15.502	769	9.55135	499	14.4014	788	11.0326	575	7.06611	351	7.65498	383	7.75703	387	16.5379	871	22.5618	1188	30.7274	1518	24.4442
Cla016026	0.763619	45	0.191832	11	0.837271	48	0.275835	16	0.087552	6	0.126287	8	0.782035	46	0.2237	14	0.034095	3	0.159999	10	0.387509	25	0.06544	5	1.27114	79	1.37077	82	2.29358	133	2.44261	149	0.955906	61	1.93465	117	0.657632	38	2.01163	117	1.0818	63	0.733329	45	1.57776	97	1.48821	86	1.47778
Cla022031	22.9795	362	23.0958	348	20.9033	320	25.4859	403	26.0071	414	26.3063	415	24.4286	386	22.0311	351	27.8551	457	23.3382	380	24.8687	433	25.4554	435	4.82536	81	7.45566	122	8.00479	126	2.67312	45	5.08103	88	2.73758	45	8.97203	141	4.13155	66	4.45294	71	6.44581	108	3.71512	62	5.41411	85	11.4976
Cla013637	0	0	0	0	0.051	3	0	0	0	0	0.010547	1	0	0	0	0	0	0	0	0	0	0	0	0	0	0	0	0	0	0	0	0	0	0	0	0	0	0	0.039587	3	0	0	0	0	0	0	0	0	0
Cla004896	83.1802	5994	63.7689	4400	73.9589	5181	73.2048	5297	44.3084	3226	50.2133	3629	62.5739	4526	102.553	7478	81.332	6115	58.45	4361	92.4033	7366	58.5997	4583	7.05162	541	15.9816	1192	11.7489	844	9.05523	687	18.9463	1499	32.7813	2466	42.5922	3047	15.3797	1111	45.1797	3263	5.8506	446	9.02931	688	6.11788	438	2.72297
Citrullus_lanatus_newGene_3195	0	0	0.565432	20	0	0	0.511823	19	0.600069	22	0.164656	6	0	0	0	0	0.264207	10	0.510695	19	0	0	0	0	0	0	0.373204	14	0.127997	5	0	0	0	0	0	0	0.224503	8	0	0	0	0	0	0	0	0	0	0	0.550245
Cla015235	29.1006	1075	32.3865	1145	26.6651	958	15.191	564	25.9866	970	32.7571	1213	29.4623	1092	34.0987	1274	29.8047	1149	31.578	1208	17.9694	734	22.3774	897	23.4615	921	47.4232	1813	20.273	746	19.0678	741	12.1888	495	5.11662	198	17.5845	645	4.51281	167	10.9073	404	24.0881	940	8.75067	342	30.7591	1129	26.346
Cla000034	0.235902	3	0.272125	4	0.19378	3	0	0	0.486728	6	0.087779	2	0.575366	7	0.378695	5	0.740179	10	0.570209	7	0.079576	2	0.829382	11	0.365406	5	0.13891	2	0.331562	4	0	0	0	0	0	0	0.263631	4	0.664794	8	2.52935	30	0.533694	7	1.06908	14	0.620309	8	0.41621
Cla001254	4.67396	549	2.30394	259	5.7275	654	1.8837	222	2.9783	354	1.86976	220	0.815386	96	3.52072	418	2.2988	282	1.55042	189	3.68898	479	4.01526	512	0.081936	11	0.343481	42	0.643236	76	0.058271	8	0.039198	6	0	0	4.98733	581	0.026224	4	0.410448	49	0.132553	17	0.0597	8	0.070474	9	0.74097
Cla003319	0.58218	53	0.107304	15	0.268757	32	0.287389	21	0.315274	27	0.089866	13	0.160133	23	0.26044	33	0.104447	15	0.118505	17	0.351207	54	1.03578	96	0.323384	48	0.464114	54	1.2449	155	0.209439	29	0.463542	56	0.18122	27	0.431224	46	0.258616	34	0.124153	15	1.41155	127	1.55104	222	1.39759	161	0.341771
Cla005219	23.6519	670	17.8091	484	13.7042	379	118.459	3385	66.3379	1590	48.4795	1363	56.6739	1611	40.8365	1174	27.729	824	31.6612	928	22.0986	583	100.465	2576	0	0	12.3549	362	0.610014	18	0.526492	13	0.841374	23	3.15744	90	0.290043	9	0.251477	8	4.41669	124	0.065544	2	0	0	0.438602	6	2.39784
Cla016514	4.94566	300	11.8069	366	8.09658	264	5.93789	270	9.18186	414	8.48817	377	10.9237	374	8.3368	375	9.27636	441	7.20863	454	5.6242	328	13.6956	565	0.731089	56	1.10135	55	1.19414	73	2.91268	115	1.16104	76	2.12801	97	1.00906	43	2.64772	102	1.53182	73	1.58642	66	1.40622	99	2.00525	86	2.19159
Cla017862	7.65405	175	6.2595	137	8.62223	191	1.22513	28	10.353	238	5.54996	127	4.1987	96	5.08435	118	8.6385	206	7.91096	187	3.70922	94	17.0846	422	31.6046	765	25.8867	610	25.2187	572	17.3615	416	15.7031	393	9.11617	217	25.9545	587	14.0226	320	13.2686	303	19.0039	457	14.0312	338	22.5289	510	33.1813
Cla008533	13.6706	679	13.7456	654	14.7943	715	12.733	636	13.0394	655	15.1766	756	19.1144	953	13.2723	667	16.116	836	22.1667	1140	10.5925	582	34.1135	1839	1.84449	98	1.75739	91	3.01166	150	0.99718	53	1.45537	80	1.91759	100	2.78832	138	2.67085	133	2.98301	149	2.09476	110	1.68659	89	2.18948	109	1.62455
Cla012631	23.0294	996	20.7868	859	19.346	814	9.65256	420	21.2458	929	13.136	570	12.0597	524	13.3187	584	9.77339	441	14.623	656	19.1333	916	34.0041	1592	16.0486	738	17.0563	764	13.4481	581	15.0997	687	9.87935	470	9.97284	451	25.7242	1105	16.9908	736	9.75274	423	15.4114	705	10.444	478	14.8683	640	27.8139
Cla008157	38.4813	2266	19.0015	1072	34.1249	1954	14.0658	833	23.9524	1425	18.8348	1112	25.3714	1500	31.5889	1882	11.8727	730	19.363	1181	24.4654	1594	14.0113	896	7.61369	477	26.7827	1633	11.9345	701	4.0935	254	5.19976	337	3.93093	242	37.6907	2204	8.67031	512	10.7615	636	10.5013	654	6.39128	398	15.0728	882	5.57795
Cla017657	10.8268	447	1.50682	60	6.75126	273	0.603121	26	0.313739	14	1.26892	53	0.077517	4	0	0	0	0	2.07496	90	0.341412	16	26.3667	1189	97.4144	4301	750.364	32251	83.6335	3461	115.54	5048	121.888	5557	52.8761	2292	57.0789	2354	204.449	8506	131.776	5485	62.1356	2727	111.681	4903	249.364	10286	56.5024
Cla004090	25.9341	1170	24.0116	1055	20.2313	906	23.8519	1081	25.1873	1163	23.5293	1081	26.1776	1180	26.4687	1233	23.6366	1122	23.6078	1113	20.5137	1017	31.8699	1558	8.1256	411	5.79372	288	6.45585	310	4.1502	199	3.52315	185	3.91872	201	10.1496	458	4.83236	228	6.27909	292	4.97751	242	4.14625	205	5.25228	244	6.62005
Cla009847	8.17781	509	5.74941	343	6.39482	387	5.36024	335	7.39822	465	6.60876	413	7.16151	447	6.58237	415	4.96204	322	7.31456	471	5.62666	387	5.74143	388	3.8877	257	7.16315	461	6.33805	393	4.95203	324	3.8326	262	3.84887	250	7.09314	438	3.7741	236	4.09917	256	4.77274	314	4.08389	269	7.29647	451	6.17087
Cla004876	93.8614	13792	108.75	15299	70.485	10068	71.7562	10588	128.003	19002	146.856	21638	103.118	15206	92.413	13740	100.144	15352	80.9147	12309	83.4195	13559	121.449	19368	19.2912	3014	28.5227	4338	25.3763	3716	22.9563	3549	29.1791	4707	32.7142	5018	60.0474	8759	34.0432	5012	24.1126	3551	21.2289	3296	28.4223	4415	22.2779	3252	37.173
Cla022752	0	0	0.382559	3	0.533353	5	0	0	0	0	0	0	0	0	0.661015	6	0	0	0.128186	2	0	0	0	0	1.6228	14	6.41378	52	6.17543	48	8.33069	68	2.36945	21	1.70876	14	3.9899	31	3.43698	27	1.37797	11	8.28426	68	9.34972	77	11.1044	86	32.1155
Cla001495	12.8723	395	9.04926	266	6.84441	204	6.25544	193	6.47277	201	6.5811	202	8.68862	267	9.53981	296	5.99947	192	8.11248	258	6.69713	227	9.16501	305	7.64736	249	6.10943	194	8.24213	252	5.73348	185	8.61961	290	5.57049	178	7.49525	228	5.94108	183	7.14399	220	10.1416	329	2.14245	70	7.68208	234	11.734
Cla017627	2.0169	56	1.3413	36	1.12059	30	1.31781	37	2.31734	64	2.30761	64	1.53975	43	1.74796	49	1.09471	32	0.955857	27	1.43121	44	1.56932	47	1.44354	42	0.762636	22	2.21627	61	0.824574	24	0.958506	29	1.65909	48	2.54832	69	1.59891	44	1.61619	45	1.45336	42	1.28568	38	1.50165	41	4.58465
Cla009229	2.79668	176	1.99729	146	11.2265	537	3.49218	175	2.03702	151	2.84892	193	2.7763	213	2.55152	160	2.71107	194	2.95806	222	2.58143	196	3.55755	262	3565.44	154532	2572.24	109794	3425.06	139697	6030.11	256564	4180.77	188831	4167.13	177561	2404.38	97110	6952.21	283563	2696.48	110713	4098.74	178002	4625.86	199133	3040.6	123850	1349.45
Cla022461	33.3863	721	27.8929	553	17.1777	357	8.45347	180	37.843	766	21.7635	445	16.1223	361	18.259	384	21.4682	494	18.448	419	17.1998	406	48.6236	1081	0.876744	23	4.13721	79	2.3382	50	7.43777	246	2.13715	47	1.42225	33	1.59139	41	4.15026	84	1.70912	35	1.8605	43	2.84149	57	1.44821	24	6.78805
Cla001007	13.9259	155	31.7642	337	30.4655	329	31.0779	346	8.95313	101	14.0611	157	23.0937	257	23.5096	264	27.9231	323	28.2369	324	26.2105	322	14.0223	169	11.9747	142	23.3678	268	10.7362	119	5.85811	69	5.54294	68	0.094173	2	9.60401	106	12.6343	141	8.70077	97	4.63563	55	4.73079	56	5.1647	57	5.92902
Cla007198	49.556	809	87.1281	1362	54.1705	860	66.5206	1090	98.8798	1631	78.2944	1282	76.2465	1249	46.3828	766	72.0777	1228	83.6591	1414	72.5099	1309	118.592	2101	1.50948	27	5.32359	90	2.88571	47	1.68898	29	1.15096	21	1.33713	23	7.55305	123	4.45589	73	6.46056	106	1.38366	24	1.47946	26	2.59431	43	5.94546
Cla010729	140.215	3424	159.378	3726	117.724	2795	139.942	3432	179.957	4440	153.042	3748	144.406	3539	129.941	3211	132.871	3385	155.108	3921	153.148	4137	147.855	3919	46.6397	1211	56.1361	1419	52.5625	1279	66.0381	1697	54.7708	1469	62.7915	1601	57.9901	1406	65.8022	1610	62.4533	1529	54.2786	1401	59.0423	1524	56.234	1364	53.2226
Cla013257	0.528719	11	0.041674	1	0.033278	1	0.156231	3	0.041623	1	0.088174	2	0.127499	3	0	0	0.454617	10	0.052075	2	0.135173	3	0.427194	9	0	0	0	0	0	0	0.102835	3	0.137954	3	0.131088	3	0.216506	5	0	0	0	0	0.136742	3	0	0	0.087424	2	0.611106
Cla008476	1.69756	167	1.49284	144	1.21421	100	0.811647	64	1.79221	182	1.19071	120	1.09487	110	1.07838	111	1.81362	151	1.33612	135	0.983787	110	3.58654	320	0.58287	62	0.738801	78	0.600952	60	0.318639	34	0.608426	68	0.397304	41	0.675681	68	0.950453	93	0.399904	41	0.657601	69	0.559593	59	0.657783	66	0.661136
Cla021791	0.388291	7	0.919939	14	1.38338	22	0.389687	7	2.37787	39	1.23642	20	1.89126	31	0.656363	11	1.46067	25	1.5072	25	0.498788	9	2.03267	35	25.8278	435	26.3294	432	12.7072	201	41.8793	698	30.6041	533	32.6824	541	22.0689	348	47.2535	750	17.5101	278	25.6206	429	28.9513	485	29.2213	460	5.4372
Cla021396	30.9112	453	26.8539	377	0.913586	14	0.75741	12	29.0655	431	0.725351	11	28.9851	427	0.534271	8	23.9807	367	28.9886	440	34.6564	562	29.4688	469	2.47332	39	2.61959	40	0.715801	11	0.305724	5	1.17264	19	1.30381	20	1.74953	26	1.59455	24	1.31548	20	0.401893	7	0.122888	2	0.348867	6	0.771184
Cla021581	28.8016	486	29.8555	437	29.7926	467	15.4949	232	51.3311	785	44.8652	703	42.8231	730	30.6364	483	37.6011	633	47.4444	796	29.3039	539	54.8648	941	4.79202	96	4.86282	95	5.20496	104	7.45552	136	6.0669	104	7.65928	114	9.85515	153	8.37209	154	3.47383	63	9.11839	162	8.22304	139	9.59665	157	5.61446
Cla015104	86.9344	3883	76.6525	3278	58.8313	2555	47.8747	2148	60.5421	2732	57.9388	2595	51.6424	2315	59.8132	2704	45.9907	2144	52.7263	2439	80.4818	3977	47.2636	2292	3.51851	168	9.15634	424	4.04569	181	3.02871	143	3.15796	155	4.02626	188	4.58118	204	2.87034	129	7.04321	316	2.52545	120	1.77811	84	2.32308	104	7.34434
Cla006540	9.59906	284	11.0737	314	8.82347	254	10.5231	313	13.2733	397	11.2978	335	9.5788	284	7.8242	234	9.63862	298	8.76391	269	8.04893	263	7.35854	236	4.02929	127	9.4891	291	3.21827	95	6.37026	198	4.24093	138	5.04176	156	4.47307	132	6.7425	200	5.04401	150	2.99379	94	2.13709	67	3.67613	108	1.47253
Cla010955	24.5432	939	11.282	413	8.61427	321	42.3944	1628	14.703	568	11.65	447	12.2179	469	30.563	1183	13.5793	542	10.1706	403	6.15006	261	13.7361	570	1.21381	50	19.5792	775	1.20741	46	2.2962	93	5.94008	250	6.51069	260	8.8924	338	4.13777	159	11.4012	437	1.94657	79	2.77785	113	2.85041	109	3.00185
Cla010918	1.0675	48	0	0	0	0	0	0	0.262338	14	0	0	0	0	0.597329	29	0	0	0.127723	7	0.169256	9	0.352398	19	0	0	0	0	0	0	0	0	0	0	0	0	1.30118	61	0	0	0	0	0	0	0	0	0	0	0
Cla019407	6.158	347	3.75665	299	2.67289	213	4.08542	231	4.54924	220	4.10204	232	5.11588	310	2.16137	181	4.92489	282	4.91549	291	3.3292	302	3.85433	348	2.03461	97	2.1427	105	2.21599	101	1.48013	58	0.792467	71	1.62587	139	1.85545	154	1.29158	107	1.57432	123	1.00253	48	0.979873	55	0.874955	45	0.99818
Cla020005	157.451	19542	110.829	11944	181.96	19911	162.078	18327	103.747	11800	118.517	13384	125.457	14184	170.744	21309	120.408	14109	116.156	13515	131.472	16370	109.626	13399	471.936	62591	335.507	42734	459.238	57013	460.797	54481	485.262	59960	514.962	66058	559.7	68054	471.255	58428	548.341	66887	550.721	71140	565.234	73540	494.315	60984	352.387
Cla014905	23.0076	1677	17.1705	1198	29.3156	2074	22.1234	1627	22.7346	1668	24.0584	1769	28.8126	2121	24.4895	1819	27.5937	2094	23.7729	1784	29.3146	2382	24.5025	1909	29.849	2345	32.746	2490	31.704	2322	17.2467	1333	31.624	2547	28.7118	2205	48.2336	3528	27.2163	2010	30.0383	2199	30.6476	2381	23.6758	1834	30.7853	2243	28.6728
Cla008411	11.312	1465	11.1873	1387	12.4263	1564	6.37142	829	9.35054	1224	8.37477	1088	9.11739	1185	9.82087	1287	11.5433	1560	10.2497	1374	12.1411	1739	12.446	1749	9.5919	1321	12.7216	1705	8.48386	1095	14.0823	1919	10.7504	1528	10.441	1411	7.84258	1008	15.1455	1965	8.64886	1123	10.0327	1373	11.3208	1550	9.74572	1254	9.01359
Cla005395	63.9022	914	65.7216	900	52.8233	734	0.143445	3	66.959	967	52.4028	752	0.120209	2	45.6082	660	47.8176	714	62.3927	924	59.3838	939	1.22694	20	38.6883	588	48.3843	716	54.9502	783	55.2061	831	6.0747	96	35.6213	532	61.8525	878	50.9105	729	48.0274	688	1.70423	26	48.6967	736	51.3669	730	54.7871
Cla022080	6.0231	303	5.46638	251	4.76164	223	1.48701	109	3.60574	176	3.54323	170	5.08216	239	5.01432	237	2.91536	193	2.76059	185	4.96682	263	3.31918	234	16.7893	904	23.1103	1297	16.6549	886	12.7983	653	11.4449	643	6.56632	382	12.555	626	15.6956	843	8.66919	416	16.325	1125	14.4612	777	26.1772	1327	18.6092
Cla005944	31.4994	3846	26.3649	3082	29.8339	3541	22.2906	2733	38.3548	4731	36.597	4481	46.1197	5651	31.9397	3946	31.1378	3966	41.1381	5200	25.7404	3476	26.7917	3550	15.2189	1976	15.7579	1992	16.0628	1954	15.3049	1966	17.4043	2333	16.2973	2077	14.8644	1802	19.3254	2364	14.612	1788	16.2559	2097	15.8058	2040	14.1615	1718	10.475
Cla001621	198.885	3885	25.1366	471	528.331	10032	124.293	2438	4.33776	86	32.2837	633	37.7071	740	111.634	2207	3.25408	67	73.1214	1479	212.577	4593	3.35326	72	2608.4	54166	5001.17	101105	2137.74	41607	6192.05	127242	3438.69	73735	4121.94	84041	3361.28	65179	5224.89	102248	1944.66	38071	2201.84	45445	3497.2	72216	3090.96	59971	248.912
Cla016865	1.82416	176	1.12502	133	1.38307	159	0.965975	96	1.82966	196	1.16699	147	1.58526	190	0.993203	123	1.53631	179	1.81515	218	1.35942	174	1.69785	194	2.45791	242	0.823632	114	1.12698	120	1.36618	192	1.37213	166	1.77888	215	1.65157	130	1.63316	199	1.17201	145	1.80392	196	2.15575	253	2.07	189	3.17077
Citrullus_lanatus_newGene_1536	0	0	0.245814	8	0.071565	4	0.108366	5	0.190076	7	0.067524	3	0	0	0.089833	5	0.175354	6	0	0	0.046177	3	0.036422	2	0	0	0	0	0	0	0	0	0	0	0	0	0.045938	3	0	0	0.017497	1	0.043891	3	0	0	0.122794	6	0.303622
Cla010438	0.387024	24	2.41444	140	1.81458	107	1.50705	92	2.04954	125	1.55411	94	3.25241	197	1.92568	118	4.25437	267	2.33617	146	1.07448	72	6.86338	449	0.191384	13	0.992763	62	0.803611	49	0.306684	20	0.444053	30	0	0	0.327525	20	0.179153	11	0.145164	9	0.976409	63	0.659883	42	1.15877	70	0.34731
Cla015458	5.48391	342	4.27421	263	4.46363	278	4.5372	294	3.17772	196	2.76582	178	5.80738	376	2.96832	192	2.90322	194	3.48895	232	3.17503	219	2.59104	181	3.26124	220	5.26081	351	4.48329	288	2.54389	172	4.33549	295	2.2192	140	7.4736	477	3.15397	203	4.0426	262	5.61057	381	2.20022	140	4.08627	261	0.285569
Cla017568	2.98783	187	4.01841	244	2.01284	124	1.79277	113	3.47462	218	3.33147	210	3.32489	205	2.57501	166	2.69672	177	4.27614	274	1.98827	138	8.02779	532	0.03058	3	0.078529	6	0	0	0	0	0.05923	5	0.09323	7	0	0	0.03245	3	0.194194	13	0.212297	15	0.03065	3	0.065132	5	0.049061
Citrullus_lanatus_newGene_241	4.84513	404	3.65755	238	5.00624	375	5.03774	375	3.54989	252	5.64751	410	7.4589	502	7.08214	471	7.20772	570	4.89146	355	6.22386	463	2.88128	226	2.46163	223	1.85018	136	6.89087	420	2.42669	171	1.78522	137	3.19866	228	3.08303	231	2.047	152	3.07381	232	7.7646	611	5.33789	341	9.09742	536	4.69648
Cla003165	4.62411	449	3.75465	338	2.74602	265	1.94614	188	3.74316	385	3.75256	402	3.33911	300	3.27223	320	2.19067	228	4.09439	422	2.15776	243	7.9744	829	0.109461	17	0.350596	26	0.223693	18	0.200046	17	0.268093	16	0.36231	31	0.157346	23	0.310958	24	0.292887	17	0.071157	6	0.12162	10	0.240496	13	0.172437
Cla020583	14.0912	947	11.4162	706	11.478	770	8.66975	593	10.084	715	10.6152	677	15.0222	996	12.5861	912	8.74163	648	14.5386	1000	12.5306	882	9.11128	714	20.7604	1432	22.419	1581	24.8501	1542	21.4257	1622	17.8866	1309	17.6187	1286	25.0749	1732	20.9997	1508	15.2299	977	25.7327	1933	23.4048	1506	31.2421	2057	24.485
Cla011951	2.51426	119	1.59972	73	5.54568	255	2.03723	97	0.80163	39	2.033	97	0.788781	38	3.07474	147	0.519323	26	1.01163	50	1.71723	90	0.673154	35	6.25733	314	11.0008	537	16.7841	789	7.36575	366	5.23567	272	3.10933	154	69.6454	3261	4.65047	220	21.4837	1016	9.09688	454	8.92838	446	10.9054	511	22.9897
Cla010322	1.4447	32	1.94958	41	1.71728	36	1.93195	42	2.86081	63	0.78261	17	0.889934	20	1.59165	35	0.719906	17	1.84165	42	0.648863	16	1.72246	41	0.224143	6	1.68626	38	1.01016	22	0.903606	21	0.225172	6	0.177153	4	3.16652	68	0.278758	7	0.520213	12	0.060138	2	0.404828	10	1.39173	30	0.582717
Cla011420	3.93016	140	2.03512	68	8.58309	294	6.50086	227	0.263229	11	0.657401	24	2.22137	78	5.6864	202	0.516605	19	3.02747	114	9.55432	369	1.47797	56	244.763	9025	187.985	7550	221.67	7648	229.767	8371	207.576	7890	177.658	6430	131.813	4540	192.396	6683	222.097	7716	165.542	6070	184.896	6773	135.609	5263	200.611
Cla022666	153.435	1152	94.8136	682	74.3701	543	37.0492	280	117.936	895	63.4956	478	58.6089	442	45.3611	345	41.8608	328	65.6303	510	96.5543	802	52.7607	430	13.1627	106	12.5398	98	18.9807	142	9.04027	72	9.15671	76	8.82727	70	35.9255	268	13.7361	104	12.2144	92	8.6682	69	10.0929	81	13.4575	101	10.6246
Cla008724	22.4297	1082	20.2377	935	29.5411	1386	54.9319	2661	17.8854	872	22.7626	1102	11.7843	571	27.6798	1352	28.0724	1413	16.1595	807	24.0319	1283	30.468	1596	2.20777	114	4.50718	226	3.27673	158	0.558915	29	0.846487	45	0.515555	26	1.96722	95	0.475593	23	1.24684	61	1.0508	54	0.264665	14	4.31185	207	1.34214
Cla014092	16.1527	693	8.03759	330	7.32569	306	1.69738	74	12.2398	531	9.86143	424	3.65783	158	6.29334	274	3.82363	172	5.8782	261	4.60829	219	12.4437	580	1.26127	58	4.00446	178	5.18579	222	2.13673	97	2.85888	135	0.900479	41	2.60563	111	2.73929	118	1.11446	48	6.52778	296	3.48297	158	8.04924	343	8.55243
Cla018158	1.55528	89	0.505477	28	0.709854	40	0.64171	37	0.389134	23	0.537933	31	0.142624	9	1.5396	89	0.596039	36	0.343952	21	0.608643	39	0.986588	62	3.0723	187	5.45454	323	2.49027	142	2.22043	134	4.81785	302	4.54059	271	1.28011	73	2.28268	131	4.82544	276	0.768651	47	3.14428	190	1.60958	92	4.46882
Cla022122	29.0786	1679	21.6452	1221	23.1681	1316	11.8682	698	18.1479	1061	13.892	815	17.8326	1033	15.1374	892	13.6632	823	13.4068	798	25.2889	1624	9.86915	617	1.15327	70	1.69094	102	2.11957	127	1.282	77	1.79216	113	1.30426	79	7.91905	448	1.91163	110	3.77595	227	1.14739	70	1.56399	96	1.37036	81	0.945923
Cla016754	8.71963	678	16.2673	1221	9.39596	735	8.69443	700	13.3195	1052	11.8041	958	12.7805	1000	8.90541	708	11.1867	992	14.1691	1147	9.41033	846	28.0834	2436	0.373956	38	0.842912	70	0.426543	35	0.429746	42	0.404708	43	0.38847	39	1.04134	85	0.242133	24	0.424005	36	0.288096	30	0.232517	21	0.457666	44	0.168652
Cla010313	0.417248	39	0.91117	82	0.208624	19	0.104479	10	0.460442	44	0.37556	36	0.137017	13	0.195807	19	0.301746	30	0.362221	36	0.252984	27	0.616258	63	0.132633	14	0.042016	5	0.092366	9	0.041834	5	0.00441	1	0.04893	5	0.148498	14	0.016455	2	0.079676	8	0.128468	13	0.125618	13	0.089185	9	0.060552
Cla016511	13.6066	176	19.3694	239	18.6317	233	7.5897	99	17.258	225	8.84027	115	21.2211	274	13.9947	183	13.4727	181	24.8198	331	10.6559	152	30.7947	430	0.150259	3	0.627666	9	0.712878	10	0.267243	4	0.707209	10	0.417285	6	1.71477	22	0.593672	8	0.64498	9	1.30871	18	0.882957	13	0.608439	8	0.160712
Cla006008	0.292104	3	1.28641	10	1.77172	14	0.969863	8	1.9391	16	1.54089	12	0.615562	5	0.591226	5	1.24722	11	0.30802	3	0.862564	8	0.577184	5	21.6719	179	26.6424	214	0.018347	1	7.86767	65	18.0714	154	0.023392	1	16.7282	129	14.6001	114	0.273929	3	6.8951	57	6.69426	55	9.23051	71	0.40756
Cla019701	5.46551	103	8.05311	145	5.32141	97	5.30192	100	11.4059	216	6.45635	122	6.18359	117	4.56875	87	6.63087	130	9.36412	182	6.9858	145	7.18879	146	4.02426	81	3.81232	74	4.26865	80	3.88214	77	2.66467	55	1.85845	37	3.34912	63	3.47951	66	3.61815	68	1.25835	25	4.01677	80	3.18831	60	4.29426
Cla021153	99.3629	5574	78.4397	4214	80.7801	4405	30.9713	1745	101.646	5761	63.4262	3568	94.3853	5314	75.2388	4271	72.7957	4261	105.753	6142	68.9208	4277	115.827	7053	2.05072	123	3.18413	185	2.68659	151	1.27316	76	2.71961	168	2.90103	170	10.3908	579	2.82567	159	3.72657	210	1.2773	76	1.09188	65	1.55199	87	1.15356
Cla020598	126.358	2737	145.243	3001	163.624	3444	161.334	3500	143.66	3223	181.901	3955	146.44	3180	131.546	2879	160.978	3626	138.668	3107	149.483	3566	141.043	3401	19.5636	463	21.5977	486	16.226	363	12.1228	277	12.9813	311	16.0721	368	23.7086	513	16.292	361	18.052	394	9.07824	210	7.21392	171	10.446	226	17.843
Cla004596	104.71	10148	100.182	9416	111.664	10709	84.597	8322	105.27	10461	136	13345	150.087	14787	122.199	12136	121.892	12391	125.169	12648	105.162	11375	120.605	12753	34.6484	3580	45.2082	4588	37.4603	3592	37.1765	3805	43.222	4656	47.3026	4830	52.2985	5117	58.3853	5721	35.1122	3450	54.8328	5664	41.9112	4309	50.1633	4897	35.2816
Cla007557	3.33483	275	13.9943	1102	5.14781	412	4.18867	346	9.72986	808	6.52459	538	10.2976	850	5.94147	495	12.4468	1068	10.3686	883	6.38107	581	19.0979	1704	0.070478	7	0.022836	2	0.009703	1	0.004991	1	0.011388	2	0	0	0	0	0	0	0.079502	7	0.023663	3	0.036776	4	0.067964	6	0.130794
Citrullus_lanatus_newGene_3295	8.34578	203	11.1553	260	6.99542	166	4.03717	99	12.5141	308	9.20314	225	6.13898	150	10.8254	267	15.5886	396	9.55112	241	7.90979	213	17.6831	467	0.910835	24	0.401476	11	0.209356	6	0.19936	6	0.38519	11	0.324082	9	0.670999	17	0.209062	6	0.878964	22	0.600271	16	0.228791	6	0.421161	11	0.630047
Cla018954	12.4215	1060	9.76894	788	8.21007	651	16.2993	1391	8.71985	748	14.4862	1221	9.83488	832	8.27867	704	10.7131	954	13.4342	1166	10.5819	1006	12.6942	1166	9.62463	852	11.6086	1012	8.30375	698	4.40071	392	7.16753	661	7.37433	658	4.21343	351	5.94317	502	3.52025	300	2.61926	234	2.99859	264	3.77737	315	6.62506
Cla017943	5.29473	302	3.88264	198	3.05691	147	1.98317	106	3.28653	176	3.62211	219	1.95982	102	4.33396	221	1.77699	93	2.14633	125	3.2333	193	4.22751	245	0.500871	33	0.92678	49	0.908527	51	0.940195	51	0.793698	47	0.732801	40	1.46714	90	1.49819	92	0.70641	44	0.402086	27	0.702829	46	0.928821	44	3.34171
Cla015287	8.05813	191	8.70333	198	10.4781	242	2.7535	66	9.68106	232	5.53218	132	7.30884	174	7.83314	188	7.99818	198	11.2553	277	5.24924	138	8.81539	227	0.096226	3	0.583185	15	0.484336	12	0.050543	2	0	0	0.692135	18	4.27445	101	1.29397	31	0.622516	15	0.660753	17	1.12882	29	1.06074	25	0.307888
Citrullus_lanatus_newGene_3374	0	0	0	0	0.048585	2	0	0	0	0	0	0	0	0	0	0	0	0	0	0	0	0	0	0	2.76592	159	1.43908	90	1.9019	102	0.655829	38	1.23	70	0.74471	35	0.612745	36	1.27437	79	1.1321	63	0.631904	39	0.379968	22	1.46667	83	0.581111
Cla010492	1.4948	90	1.35075	65	1.05757	58	0.576426	38	2.34156	140	1.14204	63	1.11961	67	1.0447	62	1.94079	115	1.39576	81	0.918283	61	2.30389	135	0.408247	23	0	0	0.377005	19	0.573622	35	0.095689	8	0.147776	11	0.119078	8	0.556531	35	0.202155	14	0.425553	25	0.514441	30	0.672217	37	0.1044
Citrullus_lanatus_newGene_1878	0	0	0.067319	5	0.265614	17	0	0	0	0	0.024792	2	0	0	0	0	0	0	0.058788	4	0	0	0	0	7.53267	511	9.60075	634	3.47019	221	4.92644	331	9.3041	652	12.5097	833	4.78923	304	1.99452	128	9.49001	607	1.74986	118	3.30943	224	1.81159	115	15.6966
Cla019778	9.07987	207	5.86772	128	5.97891	133	3.039	70	5.88163	136	4.88856	112	3.85261	88	5.41457	125	3.28708	79	4.87659	115	4.06609	103	4.00426	99	0.905267	22	1.43002	34	1.94348	45	2.0462	49	1.36378	35	2.68239	64	3.27586	74	0.991856	23	1.77217	41	3.50383	85	2.97599	72	4.56321	104	0.071393
Cla014960	26.717	1146	20.2598	854	20.4715	859	17.8181	773	18.865	821	18.5259	796	19.7098	878	18.6163	798	14.1718	631	20.7547	925	18.0083	855	12.3281	582	16.8945	780	20.0915	899	18.6399	812	15.3704	690	12.7951	602	13.199	595	17.1422	752	16.3896	714	11.1974	486	16.7931	764	18.3439	827	19.0682	823	15.8156
Cla018029	7.88336	1233	5.04018	729	4.34717	651	3.57152	595	5.71346	877	4.32611	607	6.05986	950	3.44021	580	2.5154	436	5.56385	826	3.22093	594	3.0491	408	3.1642	561	5.85814	936	2.65535	358	2.24862	395	2.27939	417	1.58772	271	2.82648	464	5.54738	878	1.84739	309	4.69019	750	1.79396	316	2.52996	330	3.23491
Cla010601	1.51043	100	0.735984	74	1.30004	83	6.95808	476	1.85683	138	1.39127	109	3.70538	268	1.20061	84	1.24014	94	1.16164	92	1.08662	88	1.53987	131	30.9716	1980	14.7578	1233	18.4841	1384	10.1458	751	7.15971	559	6.75814	521	13.8656	1073	10.2208	761	8.99072	710	9.89725	532	7.43256	535	12.2943	645	18.3372
Cla018407	1.8412	260	1.09267	148	3.18185	436	1.13056	160	1.51236	216	1.00122	142	1.29505	184	2.06622	295	0.603971	89	1.41854	207	1.87689	293	0.732343	112	3.44821	517	6.8538	1000	4.75708	668	8.21406	1218	4.47901	693	4.37468	644	4.30258	602	12.1541	1716	2.13019	301	6.95659	1036	5.94476	886	10.311	1444	2.59624
Cla022875	0.247577	12	675.784	29901	897.681	40325	1265.56	58729	618.83	28893	746.96	34614	893.388	41433	1034.17	48358	844.82	40733	818.455	39158	869.138	44428	646.014	32402	287.378	14119	218.819	10466	206.556	9512	303.231	14742	326.93	16586	382.681	18460	253.693	11639	380.929	17637	0.225638	11	209.492	10230	190.593	9312	174.492	8010	75.7083
Citrullus_lanatus_newGene_1069	0	0	0	0	0	0	0	0	0	0	0.059739	3	0	0	0	0	0	0	0	0	0	0	0	0	0.210175	8	0.408626	15	0.060119	3	0	0	0.14588	6	0	0	0.181025	7	0.239654	9	0.05977	3	0	0	0	0	1.11007	38	0.241067
Cla004759	8.64283	895	17.0767	1690	10.1761	1020	18.375	1878	17.27	1802	20.1105	2077	16.8865	1736	11.3163	1167	16.7017	1808	16.4111	1709	16.4314	1879	24.028	2682	0.27639	34	1.64963	178	0.543874	58	0.833142	98	1.00086	115	0.910566	99	1.50205	157	1.32615	138	1.68088	177	0.764048	84	1.02131	114	0.821034	89	1.08676
Cla003634	4.18208	459	3.49582	365	9.70599	755	8.16125	669	3.92246	433	9.38596	740	14.1511	1095	9.39939	794	9.16335	782	10.2539	841	7.34926	648	9.11423	774	6.64955	499	1.32675	150	7.13514	529	1.49921	175	4.55799	360	4.79827	374	8.53825	671	1.95839	218	6.02998	455	4.48923	360	1.55352	182	1.74713	193	9.33309
Cla009437	0.070939	5	0.209217	14	0.185107	13	0.243729	17	0.194829	14	0.265757	19	0.201312	15	0.075077	6	0.204953	15	0.224304	17	0.226361	18	0.203421	16	0.183236	14	0.029817	3	0.018776	2	0.205183	15	0.205328	16	0.04235	4	0.052699	4	0.039911	3	0.054264	4	0.043005	4	0.045758	4	0.190931	14	0.076051
Cla021094	0.14094	4	0.121024	4	0.363203	10	0.048446	2	0.24077	7	0.520287	14	0.506596	14	0.496845	14	0.384763	11	0.186969	6	0.184326	6	0	0	0	0	0.081001	3	0.188876	5	0	0	0	0	0	0	0.783639	21	0	0	0	0	0	0	0	0	0	0	0.367843
Cla022877	21.9764	2890	21.6913	2732	24.745	3165	20.5789	2722	21.9957	2919	20.2299	2634	23.8316	3144	23.2985	3055	23.1878	3182	22.822	3110	23.0893	3361	21.0641	3005	3.71644	518	5.06814	690	3.15197	414	3.42872	475	4.17481	602	5.51506	755	7.06756	924	5.27483	695	7.60386	1003	2.79861	390	2.20518	308	3.08546	404	3.66734
Cla010926	4.40715	914	5.87804	798	7.58959	951	4.19022	851	5.03988	664	6.391	1529	3.69957	937	6.824	1346	4.24191	951	9.84171	1276	3.13979	985	8.10677	1811	11.1513	2707	7.15818	1640	5.60244	863	5.80951	1288	5.69919	1174	12.1497	1489	5.35699	890	16.4232	1755	2.92213	700	6.17852	1196	14.4138	1556	6.4762	911	5.64457
Cla015051	27.6526	630	40.991	893	55.953	1238	38.2006	873	32.1395	739	28.3023	646	26.6098	608	32.8407	756	28.0609	666	32.8374	774	32.317	814	31.1068	769	188.6	4562	371.45	8746	391.353	8871	345.765	8275	307.137	7671	192.423	4570	145.165	3279	124.62	2841	367.512	8380	338.711	8142	297.169	7147	534.623	12081	902.458
Cla020846	2.18865	82	4.4812	159	2.90285	105	3.87807	145	4.86222	182	3.94345	147	2.21178	83	2.06245	78	2.38131	93	3.37873	130	3.83385	158	2.73274	110	0	0	0.295328	12	0.027427	2	0.060815	3	0.18714	8	0.053145	3	6.1236	226	0	0	0.16162	7	0.073324	3	0.094978	4	0.416259	16	0.19087
Cla015743	84.8875	4388	79.1148	3916	92.6153	4654	104.595	5430	90.6473	4734	91.6425	4751	94.1917	4887	100.37	5250	78.4102	4229	94.9828	5083	61.3972	3511	103.05	5782	5.46292	301	10.6911	572	5.64709	291	4.55746	248	6.61944	376	8.76095	473	13.1623	676	6.90356	358	12.2631	636	3.69887	203	4.21157	231	4.2101	217	5.97239
Cla016850	8.17583	643	12.6756	953	8.12869	616	10.4325	829	9.02091	738	8.61916	675	8.52122	729	8.77969	715	9.96894	851	10.8531	898	8.16134	789	12.1008	1048	0.15431	16	0.111645	11	0.263474	24	0.257163	26	0.068532	8	0.159836	15	1.41318	123	0.170402	18	0.330701	27	0.242572	24	0.337352	30	0.695612	64	0.231327
Cla006355	3.26227	163	0.421525	21	0.473279	23	0.126706	7	0.232339	12	0.797044	40	0.142102	8	1.17281	60	0	0	1.0679	56	0.362238	21	9.56511	518	0	0	0.165138	9	0.034694	2	0	0	0	0	0	0	0.57294	29	0.061746	4	0	0	0	0	0	0	0.108364	6	0
Cla018638	127.703	7215	97.5382	5304	106.227	5869	96.6663	5517	92.9599	5344	100.085	5702	133.964	7646	115.897	6660	117.6	6975	140.701	8273	117.293	7378	109.228	6735	25.8093	1534	29.8101	1748	25.3799	1422	20.7613	1241	21.4113	1334	22.1138	1303	45.4404	2557	29.366	1640	26.2454	1467	14.6656	873	13.4498	805	20.334	1146	4.1067
Cla022564	0	0	0.221093	5	0.204339	4	1.0477	21	0.052381	2	0.158326	4	0.052733	2	0.084378	2	0.202895	5	0.281144	6	0.44207	10	0.194713	5	6.81111	141	4.29955	87	8.11753	158	3.29825	68	8.21975	176	10.4692	213	1.61701	32	5.31361	104	4.4069	86	3.34294	69	3.15574	65	7.95193	154	17.6536
Cla020870	2.51423	158	3.86196	233	2.01942	124	2.5571	162	2.20456	140	2.01457	127	2.01712	128	2.34915	150	3.99717	262	4.06759	265	3.29033	229	3.84118	262	2.36522	158	2.7066	176	2.17836	137	0.435854	29	0.197309	14	0.824736	55	0.719428	45	1.02537	65	0.660162	42	0.52131	35	0.804045	54	0.509225	32	0.667512
Cla009949	2.13039	97	3.67557	171	3.26945	157	3.82362	189	6.46681	321	4.10531	197	3.59204	175	2.7173	132	3.44521	175	5.67427	291	3.44442	184	5.69822	306	2.45169	127	0.616121	30	4.66692	217	0.89804	48	4.07513	215	2.31977	112	11.5405	567	1.64428	80	2.83367	138	2.44772	125	2.76385	126	1.43437	67	8.04836
Cla011551	347.918	9075	446.596	11154	424.513	10764	278.15	7286	517.111	13628	544.615	14245	527.514	13809	412.506	10888	469.431	12775	455.291	12295	368.618	10636	337.516	9555	53.6531	1488	57.4802	1552	67.1262	1745	73.5127	2018	59.4137	1702	67.879	1849	81.4907	2111	121.224	3168	35.5777	931	51.184	1411	67.0583	1850	75.1341	1947	28.6565
Cla003275	0.204178	17	0.295673	23	0.337163	27	0.289473	24	0.458537	37	0.203169	17	0.207941	17	0.386677	32	0.146212	13	0.257015	22	0.281706	25	0.698073	61	0.084791	8	0.066343	6	0.102933	9	0.073796	7	0.07284	7	0.00281	1	0.165539	14	0.233432	19	0.177387	15	0.202012	17	0.171353	15	0.145411	12	0.533295
Citrullus_lanatus_newGene_2318	0	0	0	0	0	0	0	0	0	0	0	0	0	0	0	0	0	0	0.022268	3	0	0	0	0	0	0	0.022536	3	0	0	0	0	0	0	0	0	0	0	0.023011	3	0	0	0.021746	3	0	0	0	0	0.023117
Citrullus_lanatus_newGene_1479	2.47742	92	2.66624	94	6.26183	222	5.31449	197	2.18281	82	3.54804	130	3.51674	130	4.32623	161	7.77865	297	3.54509	135	5.29487	216	4.41958	175	7.19627	276	8.01737	304	10.3224	371	17.7155	676	20.2446	803	16.9003	640	5.43325	198	12.8301	465	13.9813	508	15.3797	592	29.8245	1143	14.1954	512	10.5957
Cla017644	54.6047	2966	88.6575	4611	64.4779	3405	102.133	5571	100.183	5498	107.113	5834	104.145	5677	85.2513	4686	117.772	6674	90.4187	5085	74.6676	4486	95.6597	5639	0.578774	34	0.848324	48	1.48791	81	0.346201	20	0.774644	47	1.02443	59	2.74891	149	0.887445	49	1.65492	91	0.359608	21	0.242643	14	0.507093	28	1.74875
Cla014253	4.66469	197	6.02383	244	3.44901	142	4.53491	193	7.67912	328	5.80409	246	4.46767	190	3.59623	154	3.54183	156	7.97039	348	3.32101	155	6.13117	281	0.522016	24	0.583735	26	0.401065	17	0.416227	19	0.395376	19	0.04669	3	0.23905	11	0.191538	9	0.453255	20	0.206613	10	0.145111	7	0.871376	37	0.482952
Cla023322	2.33778	147	1.23032	74	3.00703	184	0.227317	18	2.41824	147	1.31273	82	1.1617	70	0.663584	40	0.991325	63	0.683784	44	0.76048	66	2.32834	153	21.832	1424	71.4699	4470	47.6721	2921	29.2998	1878	35.7928	2380	29.6542	1868	19.6246	1182	30.5907	1868	22.6175	1379	33.1557	2125	28.3577	1831	32.8682	1999	23.1492
Cla008734	4.09164	326	5.24765	334	3.26426	263	1.50238	125	4.33281	349	2.77496	199	2.57119	213	3.07053	223	3.43378	264	3.35164	286	2.49018	225	3.83934	329	0.513599	45	0.338085	29	0.821475	68	0.327189	29	0.396262	30	0.189986	17	1.76716	145	0.221568	19	0.67169	57	0.519894	46	0.348969	31	0.361023	30	1.65114
Cla007668	3.64753	209	5.14449	282	4.90764	273	3.2334	185	1.91481	110	1.9111	109	3.53603	202	3.61597	208	3.97952	238	2.97811	175	3.91311	248	10.4369	645	1.77567	111	3.02568	178	1.84692	104	1.39589	84	1.55608	97	2.71873	160	5.4586	308	2.59891	148	5.54503	315	2.16376	130	2.35159	141	2.50813	142	0.13751
Cla014004	5.3566	58	2.28308	24	7.80259	82	3.08106	34	7.04802	77	3.20773	35	1.88335	21	4.12168	45	1.17283	14	4.34564	49	4.47398	54	3.58828	42	98.3824	1122	37.9396	421	92.9071	993	92.5748	1044	167.928	1977	115.643	1294	151.179	1609	92.3462	992	88.7376	954	190.827	2162	105.682	1198	175.459	1869	84.2971
Cla012281	2.89978	349	2.96548	354	1.71689	203	4.07944	466	3.29881	387	2.60468	333	2.25408	288	3.98065	482	2.27184	256	3.59886	418	1.55134	209	3.34904	396	0.520592	39	0.60345	80	0.499678	42	1.40507	79	0.847021	109	0.448799	49	1.10215	121	0.398934	54	1.60169	107	0.586101	62	0.498354	49	0.358672	48	1.59509
Cla020682	3.16297	35	8.60361	90	8.13747	86	12.6923	139	5.49189	61	7.80642	85	9.48455	104	5.31048	59	7.4763	85	7.93104	89	6.04849	73	4.58759	54	0.519533	6	1.13387	13	0.96275	11	0.168195	2	0.485864	6	0.341461	4	1.60161	18	0	0	0.532803	6	0.495204	6	0.374807	5	0.7361	8	0.762939
Cla013546	108.736	7913	112.923	7867	104.637	7402	73.8165	5394	118.656	8716	108.696	7928	110.914	8089	115.431	8483	142.905	10844	107.343	8078	101.325	8153	141.317	11155	22.4242	1737	21.1364	1589	21.897	1587	23.7411	1816	21.8617	1745	23.5513	1789	19.9082	1439	23.5947	1719	26.0687	1904	17.5397	1349	24.3986	1880	14.8241	1074	7.26026
Cla022718	4.66782	465	8.29571	794	7.95091	746	8.01922	853	5.34747	483	6.35363	607	8.48311	848	7.6897	821	8.59049	863	7.68623	759	6.97124	732	5.49498	571	3.66318	366	6.92873	693	3.74419	354	3.39489	339	7.22642	800	6.66976	735	9.16882	851	5.9191	568	9.45959	978	5.09416	570	3.51884	379	5.43333	484	1.3225
Cla008096	0.068599	5	0.035823	3	0	0	0	0	0	0	0	0	0	0	0.089327	6	0	0	0.147831	10	0	0	1.20356	79	0	0	0	0	0.034422	3	0.065205	5	0	0	0	0	0.026258	2	0	0	0	0	0	0	0	0	0	0	0.067021
Cla005802	3.52635	346	2.45311	230	1.95078	186	2.74012	270	2.62928	261	2.02783	200	3.06632	302	2.36559	235	1.98042	203	3.02252	307	2.6151	284	2.38956	254	0.438471	46	0.816492	83	0.587113	58	0.287016	30	1.14936	124	1.78365	183	1.30979	128	0.946483	93	1.66112	163	0.360579	38	0.148833	16	0.214889	21	0.209465
Citrullus_lanatus_newGene_3256	2.07094	54	6.89656	168	4.79126	119	4.90587	125	5.01014	130	2.97144	78	3.03809	80	4.54672	117	7.79954	207	8.42874	221	4.62655	131	4.27382	120	7.51458	201	8.81071	230	7.47767	191	4.60918	123	9.00009	249	3.87948	102	6.28767	158	7.7268	193	4.30183	110	4.24766	114	8.54961	228	6.25705	156	7.43009
Cla009975	14.6395	1500	20.6855	1778	27.4862	2385	16.4663	1501	31.8323	2878	24.2856	2167	26.9492	2834	26.3241	2419	23.726	2231	33.2033	3068	11.8577	1319	29.518	2901	1.35201	139	2.66224	241	1.15308	123	1.67741	150	1.48797	159	2.30492	264	12.8832	1174	7.06001	657	1.5044	162	1.43045	141	2.6626	260	2.64666	245	0.725679
Cla008439	2.52392	356	1.81222	191	2.16049	294	2.20284	302	2.52154	336	2.93754	400	2.24626	318	2.69428	366	1.79485	264	2.69608	390	2.09568	327	1.84579	282	2.11479	313	1.09188	131	1.87816	261	1.60906	239	1.07772	167	1.39275	206	1.60906	222	1.31164	186	1.40056	198	1.29436	193	1.30518	195	1.53304	127	2.44505
Cla006164	16.9029	1102	12.673	791	10.7476	681	14.9409	978	14.5015	955	12.6011	824	12.423	813	16.0031	1055	13.8585	942	13.6972	924	12.67	914	13.7598	973	0.802993	56	1.50693	102	1.03728	68	1.69277	117	1.9831	142	1.79836	123	1.74515	113	1.65906	109	2.01917	132	1.33534	92	1.04947	73	1.81942	118	2.50019
Cla005659	2159.29	52207	2144.04	49633	1685.62	39617	1116.72	27113	4640.88	113364	2969.17	71987	2246.67	54514	1500.88	36719	1914.35	48291	3410.3	85364	1668.73	44629	3305.33	86737	2.20825	57	0.399075	10	0.255592	7	0.958089	25	0.379576	11	1.1528	30	0.458693	12	3.79325	92	0.750107	19	0.263812	7	0.718694	19	0.87984	22	0.363952
Cla008327	5.17777	313	3.28056	190	4.33861	255	4.8222	292	3.3825	206	3.74105	227	3.60694	219	3.19281	195	3.04517	192	3.89362	243	4.79904	320	3.72114	244	2.50614	161	2.49815	156	3.08499	186	3.12326	199	3.1556	209	2.93003	185	3.8488	231	5.34074	323	3.94847	239	4.22248	269	3.48958	223	3.67187	220	2.87303
Cla015692	14.0483	732	12.3237	615	13.0254	660	10.1827	533	11.1812	588	8.74992	457	13.0131	680	9.20678	485	11.7505	639	12.2082	658	11.1023	640	11.4232	646	12.272	680	12.3885	668	14.6302	759	12.0446	660	14.0285	802	11.3317	616	18.894	977	11.8541	619	14.4214	753	15.7784	868	11.5623	637	15.0125	777	15.5051
Cla018870	3.83421	128	10.3389	329	3.65946	119	4.85583	163	5.29962	178	6.55055	219	7.67159	256	4.49676	152	5.77276	201	4.84067	167	4.84788	179	5.64455	204	0.943045	34	2.97625	103	0.832616	28	0.740079	26	0.934871	35	0.736955	26	3.92581	130	1.20583	41	1.88219	63	1.02334	36	1.09166	39	2.08278	69	1.90874
Cla005846	0.795773	66	0.478869	39	1.21644	99	0.844714	71	0.7048	60	0.409859	35	1.08719	91	1.14915	97	0.874234	76	0.832649	72	0.660102	61	0.5482	50	1.1236	100	3.38589	291	2.73703	227	0.402893	36	2.1847	199	1.58205	137	1.60808	133	1.71683	143	0.99243	83	1.61917	142	1.59168	140	3.11683	257	8.23528
Citrullus_lanatus_newGene_1362	0.95219	29	0.850621	24	0.906252	26	0.494622	17	0.572488	22	0.166806	7	0.84408	25	1.30571	39	0.42649	17	1.51679	47	0.451965	16	1.78043	56	1.34976	46	1.79381	54	1.26319	42	0.901522	28	1.59169	55	1.16121	37	0.50856	17	1.08593	33	0.83993	27	1.04672	37	0.518422	20	1.97229	62	9.49727
Cla013356	3.87777	545	1.80025	389	1.90376	411	1.07712	244	2.21443	499	1.44792	329	2.06393	464	6.35244	905	2.68188	554	2.34825	537	3.48013	721	3.86653	941	1.48615	165	0.280827	56	0.530066	117	0.223188	45	0.430788	102	0.453181	104	10.8832	989	0.294425	66	0.480044	108	0.845486	192	0.604503	121	5.31518	445	2.34866
Cla006999	47.2606	1926	27.8885	1088	41.9314	1661	21.936	898	33.5864	1383	32.6326	1333	48.1785	1970	45.8346	1890	26.199	1114	38.8816	1640	45.9156	2069	28.4835	1260	224.361	9716	210.762	8886	210.338	8538	238.293	10212	167.868	7507	163.74	6962	144.456	5842	207.939	8486	106.196	4336	260.051	11193	240.501	10357	255.449	10336	107.253
Cla015694	229.746	11493	329.214	15768	152.873	7434	134.043	6734	370.85	18743	309.279	15514	220.84	11087	171.57	8685	205.822	10742	326.172	16893	171.649	9498	230.108	12494	1.58532	85	4.66829	242	4.19459	210	2.63061	139	1.71913	95	1.92986	101	23.5548	1170	2.97418	150	6.5058	327	1.67304	89	2.09457	111	3.26296	163	10.536
Cla014502	0.741324	35	0.124496	6	0.575298	27	0.109151	6	0.167329	8	0.132915	7	0.61421	29	1.2133	58	20.725	1010	0.115878	6	21.608	1116	0.151266	8	11.6506	579	10.5719	511	1.62635	76	10.6778	525	0.108024	6	0.146269	8	16.0488	744	11.1214	521	13.2577	621	0.146548	8	1.94777	97	0.085897	4	0.660491
Cla019495	2.42558	115	3.7362	170	2.19127	101	1.29934	62	2.56581	123	3.073	146	3.57666	170	2.00355	96	3.17642	157	1.82509	90	1.5268	80	6.41856	330	0.26843	14	1.5317	75	1.11357	53	0.690498	35	1.23458	65	0.584121	29	2.89596	136	0	0	0.959549	46	1.30695	66	0.344209	18	0.672403	32	1.58329
Cla003922	0.300615	7	0.404243	9	4.65431	95	0.183041	4	0.519248	11	0.261388	6	0.261198	6	5.20588	110	0.270139	6	4.77728	104	0.222673	6	2.64696	60	0.396628	9	0.504397	11	0.544317	12	0.454708	10	12.0008	275	0.310018	7	0.607059	13	12.9373	271	0.367203	8	0.458133	11	0.381043	9	0.577911	12	0.710653
Cla020610	13.3117	1375	6.30313	644	7.65145	685	4.49909	429	13.079	1634	7.78363	786	7.37069	761	11.917	1139	8.817	1106	13.8594	1342	11.6306	1133	16.2867	1488	1.25137	127	2.09096	191	1.73537	166	0.90681	89	1.06221	109	0.923004	87	2.05619	177	1.33375	130	0.488893	70	0.483755	73	0.888909	98	0.722961	67	0.673217
Cla010001	0.79683	11	1.30895	17	0.889374	12	0.773902	11	2.48091	34	0.841638	12	0.385632	6	2.09566	29	1.17887	17	1.15698	16	0.879137	13	1.52989	22	0.471245	7	0.401461	6	0.270373	4	0.066482	1	0.15413	3	0.004467	1	1.61572	22	0.334579	5	0.077539	2	0.216718	4	0.241336	4	0.523023	7	0.076099
Cla011378	74.0353	2273	57.3978	1679	101.787	3038	70.8573	2185	30.0337	933	50.069	1541	72.4449	2233	53.4615	1662	55.5336	1780	26.6954	849	88.6835	3012	17.2188	575	44.206	1443	43.2224	1374	44.6517	1367	60.8138	1964	47.5705	1603	29.6695	951	29.5855	902	45.0438	1385	23.8385	735	27.0526	878	64.1452	2082	23.7948	726	19.7062
Cla007966	42.2912	1552	43.688	1535	27.3061	974	60.0184	2211	27.3453	1014	41.2452	1518	36.4926	1344	37.5172	1393	17.0612	653	55.2615	2099	38.9698	1582	18.2827	728	11.6497	455	12.0895	459	7.04863	258	6.64603	257	2.93276	119	5.60724	215	11.1871	408	8.9327	329	7.70962	284	1.50109	59	1.64465	64	3.2929	120	3.3504
Cla022418	14.1106	755	48.4258	2480	13.3805	696	52.1309	2800	27.6926	1497	41.2376	2212	46.5406	2498	30.1395	1631	31.0996	1736	40.1333	2222	24.8321	1469	32.3606	1879	0.64177	37	2.94786	164	1.19169	64	1.04055	59	0.556993	33	1.0436	59	0.555025	30	0.553297	30	1.28636	69	0.515518	30	0.288345	17	0.246024	14	1.54446
Citrullus_lanatus_newGene_679	0	0	0	0	0	0	0	0	0.064737	7	0	0	0	0	0	0	0	0	0.015103	2	0	0	0	0	0	0	0	0	0	0	0	0	0	0	0	0	0	0	0	0	0	0	0	0	0	0	0	0	0.575394
Cla006917	35.384	3289	24.5744	2122	23.7544	2167	9.49629	894	40.4263	3864	28.777	2625	47.7307	4473	20.6799	2006	20.2644	1937	42.9036	4174	18.4826	1865	46.8206	4723	1.05886	127	1.01678	114	1.32346	146	1.24257	146	1.29717	120	0.485006	57	2.85363	306	2.14883	200	0.763543	86	1.99155	234	1.04688	125	1.84906	204	0.520644
Cla012002	3.62167	91	0.417013	10	1.7796	44	2.70963	69	1.20075	31	1.63855	42	1.92728	49	2.47225	63	0.393712	11	1.66668	44	1.1455	32	1.15281	32	0.793368	22	1.6177	42	0.943216	24	0.714268	19	0.181105	5	0.039353	2	0.731548	19	0.824383	21	0.300556	8	0.277565	8	0.055175	2	1.13668	29	2.46578
Cla010953	7.29986	323	4.62765	196	5.64088	243	1.76993	79	2.36435	106	0.98823	44	3.23521	144	2.89161	130	3.6593	169	4.27825	196	5.36052	263	27.2369	1307	3.13384	148	3.88071	178	3.58738	158	2.49197	116	8.29736	403	9.32127	430	7.09126	312	4.5622	202	7.75542	344	3.10675	146	1.69806	80	2.42724	107	2.72938
Cla009156	0.367064	15	0.269387	11	0.33923	14	0.18541	8	0.110979	5	0.126913	6	0.068111	3	0.297779	12	0.321807	14	0.219195	10	0	0	0.214162	10	0.048425	3	0.370966	15	1.34746	51	0.070375	3	0	0	0	0	1.54562	57	0.074009	3	0	0	0	0	0.143812	7	0.786313	29	0.438772
Cla019247	33.2131	764	37.0191	815	33.9899	760	30.6017	707	21.6944	504	23.6466	546	19.5714	452	38.2842	891	32.1962	773	24.8923	593	34.1013	868	23.9784	599	7.88753	193	13.5274	322	8.29411	190	3.64857	89	3.74735	95	7.68888	185	13.6092	311	7.17925	166	6.07145	140	2.49986	61	2.41323	59	3.08046	71	13.524
Citrullus_lanatus_newGene_2354	37.2031	2005	23.8088	1229	25.2053	1320	8.05094	436	18.5375	1009	21.1248	1142	10.6233	575	33.8658	1847	11.8913	669	22.3346	1246	14.4718	863	98.2922	5748	6.11967	351	10.2348	571	28.2312	1516	7.13731	405	7.2204	428	4.19607	236	14.4977	776	15.4103	832	5.18193	280	19.3857	1104	20.1659	1149	23.3573	1250	1.79676
Cla012049	60.3	2651	57.0387	2401	62.8042	2684	125.452	5537	69.3378	3079	70.9782	3129	121.415	5356	64.0458	2849	58.64	2689	56.1181	2554	68.9269	3351	55.4657	2646	46.1963	2159	25.7589	1172	57.2831	2509	55.7791	2579	47.6632	2300	50.2378	2305	36.5751	1596	29.587	1303	20.0758	885	58.227	2704	23.1228	1075	65.178	2846	42.069
Cla015103	6.42004	427	7.61967	485	8.09807	524	8.97867	600	12.964	871	10.0784	672	5.79189	387	12.9993	875	9.03766	627	7.16041	493	7.96939	586	7.55705	546	45.3744	3206	53.8717	3706	43.2079	2862	60.4098	4224	44.9542	3280	28.9612	2010	65.3215	4310	29.0987	1938	16.7724	1118	69.5805	4887	35.1453	2470	66.8973	4417	73.204
Cla001171	11.8259	793	9.10277	585	8.69741	567	9.07806	612	9.09019	616	8.97785	604	9.1491	616	9.71022	659	7.75211	543	10.0323	697	9.57973	711	10.343	753	2.26836	162	3.9857	277	2.91524	195	2.29829	163	2.14298	158	1.94628	137	5.3764	358	3.73472	251	2.40573	162	2.35795	168	2.04518	145	3.72629	249	4.19709
Cla021837	154.711	1511	153.552	1436	139.399	1324	105.608	1036	144.841	1430	146.526	1435	186.459	1828	150.817	1491	142.408	1452	158.436	1602	199.518	2156	133.273	1413	4.32152	45	6.02191	61	5.57857	55	6.69226	69	5.67428	61	7.59826	78	12.5329	122	9.74062	96	6.13533	61	6.21834	65	5.60297	58	8.96815	87	1.16559
Cla015973	8.08541	77	33.9922	307	14.9129	137	12.1134	115	16.2692	155	12.0404	114	6.28952	60	8.68758	83	10.2572	101	14.2566	139	25.6348	267	14.1779	145	25.2458	253	43.9236	428	21.9504	206	33.7633	335	32.3977	335	55.7034	548	30.4921	285	27.6904	262	23.9698	227	23.8435	238	57.5838	573	16.9626	159	100.801
Cla017739	1.1899	75	3.53974	212	3.45072	210	0.772254	49	4.25557	269	2.41293	152	2.45363	154	1.36487	87	0.660385	44	3.92254	254	2.93115	203	3.06526	208	2.63942	176	9.52751	616	0.351793	22	16.4598	1081	14.5916	1000	8.4238	549	5.22192	324	6.83397	428	3.09396	194	5.58101	369	2.17031	144	16.6237	1031	1.7698
Cla009648	0.161726	5	0.265283	7	0.050471	2	0.08066	3	0.269563	7	0.263052	7	0.425601	11	0.585753	16	0.076776	3	0.156471	5	0.439348	13	0.673137	19	0	0	0.156518	5	0.752453	20	0.076991	3	0	0	0.077597	3	0.234584	6	0.079229	3	0	0	0.306617	9	0.070723	2	0.081543	3	0.732779
Cla016083	37.8178	469	49.2526	585	73.0662	880	65.5195	815	19.2411	241	18.566	231	44.2509	551	42.9475	539	28.1686	365	65.474	840	46.8689	643	14.9895	202	401.493	5288	326.182	4182	333.298	4114	142.415	1856	114.053	1551	154.249	1995	92.334	1136	250.484	3109	225.692	2802	65.5649	859	124.605	1632	102.557	1262	71.9783
Cla023236	1.54557	104	1.04887	68	0.879615	58	0.688957	47	1.08281	74	0.793807	54	0.81845	55	0.677247	46	0.651629	46	0.799306	56	0.662264	50	1.45134	106	0.066702	5	0.026991	2	0.075378	6	0.058359	5	0	0	0.025978	2	0.693796	47	0	0	0.009393	1	0.058105	5	0.058076	5	0.154319	11	0.30637
Cla003309	30.2952	2573	31.9906	2602	29.5183	2437	31.0071	2645	30.7771	2641	31.4004	2674	30.6247	2610	30.3469	2608	31.0217	2749	33.1288	2913	0.114034	11	0.193403	18	29.864	2697	29.8031	2620	0.141283	12	32.8591	2936	34.4119	3208	9.66928	858	34.5242	2911	0.123895	11	0.579524	50	0.069716	7	0.122917	12	28.5032	2405	27.6757
Citrullus_lanatus_newGene_720	0	0	0	0	0.013572	3	0	0	0	0	0	0	0	0	0	0	0	0	0	0	0	0	0	0	0.788473	131	0.893498	145	0.300624	47	3.69008	605	5.11288	874	3.60623	587	0.82584	128	1.3913	218	1.10006	172	1.66303	274	0.568036	94	1.67978	260	0.958627
Cla011466	0.252102	9	0.150019	5	0.270555	11	0.324788	19	0.318589	11	0.388508	21	0.192382	14	0.262932	20	0.1862	9	0.344345	25	0.358188	20	0.201556	16	1.70282	75	1.2346	56	1.90265	84	0.949769	43	2.03838	103	1.42684	65	3.31964	143	1.49141	66	2.50229	109	0.873049	47	0.880752	40	1.28584	46	3.81303
Cla009081	0.563072	43	1.33995	80	1.50741	89	1.17753	80	1.88962	119	1.67855	107	1.95769	129	1.40664	89	1.55642	93	2.13816	140	0.98386	73	2.59816	176	1.66863	104	3.62588	241	2.79908	176	1.672	111	1.85139	129	1.31916	86	2.05577	125	2.86412	179	0.926772	61	2.09563	145	0.793979	57	2.82272	175	1.89047
Cla013282	2.42928	46	6.40308	115	2.61549	48	1.09102	21	12.9391	245	2.44154	46	4.74189	89	2.70664	52	2.6303	52	2.07258	41	1.18384	25	4.07143	83	0.320425	7	10.9033	212	6.46216	121	0.338425	7	0.24658	6	0.309509	7	12.7169	237	0.329049	7	3.40033	64	0.369533	8	0.951788	19	9.16961	171	5.03939
Cla019072	1.27019	73	3.54263	195	3.39274	189	4.78314	276	4.2161	245	2.7233	157	3.12804	180	3.14877	183	4.10037	246	2.45621	146	5.26701	334	5.1284	319	1.72585	106	2.59091	154	2.50191	143	1.35931	82	1.68052	106	1.32626	80	2.42608	138	1.50714	87	1.07326	62	1.33367	81	1.2434	76	1.35825	78	3.21538
Cla008467	2.05538	122	0.878117	42	0.929197	47	0.785554	52	1.04319	70	1.18697	79	0.954348	63	1.63997	79	1.07436	74	1.02324	70	0.644254	47	2.05103	135	0.469308	33	0.275198	19	0.697339	46	0.258733	18	0.269535	20	0.174781	12	0.512968	32	0.216893	15	0.544363	28	0.415444	29	0.534921	23	0.452836	30	0.691613
Cla011538	4.81616	138	20.6221	570	8.26303	234	28.7468	833	10.1159	301	15.0972	401	7.38181	212	8.60467	249	10.4618	309	13.2973	404	16.7672	540	13.6974	437	19.6348	566	31.0546	945	14.9304	429	26.4545	802	26.4846	850	29.5486	907	13.1809	393	21.4237	622	16.8764	449	18.5483	522	21.7372	659	17.7514	519	59.6905
Cla016840	2.06654	132	4.51378	277	2.41067	150	1.72353	111	4.13452	266	2.40866	155	0.592985	38	1.5743	102	3.4553	230	1.02891	68	2.45736	174	5.23953	363	0.466014	32	1.21912	81	0.936777	60	1.24651	84	4.6411	325	4.77506	318	0.288772	19	0.831674	53	6.03322	386	1.23036	83	3.98983	269	0.303774	20	0.170972
Cla008129	8.8975	179	8.35758	162	41.6622	812	10.0707	203	10.7663	219	11.1143	224	40.9838	824	35.8912	728	6.7163	141	8.23221	172	8.46528	189	10.5173	230	29.43	627	8.68032	180	7.58493	152	34.4567	727	6.79353	151	6.69582	141	4.40645	88	12.9294	260	5.78337	117	7.52513	160	30.8379	654	35.5404	708	29.8474
Cla005377	1.51179	90	1.54672	93	1.80844	108	2.42043	153	1.76486	113	2.52909	193	2.07079	122	2.03492	131	1.36555	87	1.82387	111	2.21948	143	2.5279	161	5.38	312	5.03221	283	6.01747	264	5.11882	272	6.18523	331	5.41763	273	9.67303	465	5.78775	271	6.55203	324	6.4677	291	4.28924	210	7.06856	319	0.940136
Cla005485	22.8038	967	20.8474	847	16.5612	683	9.82236	419	16.4855	707	10.6549	454	13.777	587	13.9162	598	14.8826	659	16.3697	719	14.5428	683	11.9653	551	2.8949	131	7.08741	312	3.55494	151	3.8705	173	5.75611	268	6.17129	274	11.5599	487	7.33649	312	9.81644	418	3.52048	158	3.86224	174	4.71279	199	1.48996
Cla015230	20.7112	158	14.5917	107	14.8344	110	9.56746	74	17.897	138	12.7011	98	9.99038	77	11.4386	89	15.9451	127	12.1154	96	22.2361	188	10.8198	90	66.315	538	30.9187	244	54.5544	415	42.9884	345	104.516	875	44.5185	355	48.1164	365	19.379	148	57.9597	443	226.379	1824	126.706	1022	456.827	3459	115.134
Cla003994	0	0	0	0	0	0	0	0	0	0	0	0	0	0	0	0	0	0	0	0	0	0	0	0	0	0	0.131936	4	0.055141	2	0	0	0	0	0	0	0	0	0.190819	6	0.038685	2	0.294533	9	0.147686	5	0.156134	5	3.90621
Cla012519	10.4158	349	8.01563	260	9.86389	322	11.8251	398	6.75602	229	6.44186	218	7.25882	245	12.3528	420	11.4246	400	9.29322	325	9.95746	369	13.8677	505	14.6733	527	49.4097	1716	35.299	1185	23.3516	824	49.3867	1820	29.9635	1046	24.8614	828	27.2416	922	23.2984	780	62.1303	2206	37.8947	1345	73.7764	2469	66.8358
Cla011217	92.8728	3308	139.879	4770	100.436	3477	169.346	6056	137.495	4947	130.045	4644	149.527	5344	143.128	5158	138.387	5142	126.002	4646	94.191	3711	134.234	5189	103.67	3925	152.362	5616	103.912	3688	141.202	5291	177.281	6931	164.846	6128	105.059	3715	192.954	6885	120.292	4294	171.817	6466	116.69	4394	138.61	4904	79.9614
Cla009350	133.091	10619	266.662	20306	160.742	12480	426.266	34103	195.768	15747	390.997	31237	364.91	29243	277.754	22453	255.693	21420	389.058	32162	294.965	25947	266.248	23085	10.3739	901	31.8832	2704	9.29826	765	12.5513	1087	11.4423	1031	9.8932	852	17.6876	1415	19.0545	1551	11.1779	905	7.34631	637	5.73069	500	10.3129	839	17.2463
Cla010142	4.94081	367	9.98186	704	6.71685	482	6.3397	489	7.75921	579	7.10843	530	5.11456	372	6.42815	523	8.76389	688	6.50001	498	8.91438	741	8.01587	670	2.85544	227	4.1291	299	4.80417	342	3.84765	300	3.10574	266	4.11972	315	7.2687	530	3.48993	262	5.4327	415	4.19805	317	5.00775	390	4.623	321	3.09679
Cla020425	13.3422	542	22.5159	898	25.3075	1029	38.9276	1638	27.3802	1181	36.1375	1510	23.6223	993	23.9814	1023	35.2374	1546	18.8139	813	23.0294	1099	29.2071	1386	1.5546	89	3.71498	166	3.38743	147	1.84592	85	2.57083	119	3.36421	154	8.95048	382	2.54639	105	3.83185	157	2.7449	123	2.13027	95	4.44525	188	9.87524
Cla002331	31.3013	1804	42.9777	2023	17.356	984	39.9737	1960	25.4876	1487	33.6622	1660	33.9776	1674	33.5058	1677	28.9448	1508	41.9711	2176	23.401	1276	44.0408	2402	22.0377	1127	10.3526	538	12.8622	731	8.01554	476	8.75563	482	8.69683	439	37.264	2145	5.96533	290	12.2533	702	10.3872	557	8.52195	441	13.0826	608	42.4016
Cla011709	1.38131	150	1.589	160	1.09996	106	1.33522	132	0.880322	97	1.05864	112	1.13728	123	1.20367	133	0.869115	98	0.85607	96	0.705177	85	1.18976	134	0.131438	16	0.366021	41	0.149741	17	0.084683	10	0.155109	19	0.217565	25	0.420434	43	0.055692	7	0.294323	32	0.052564	6	0.080461	10	0.136711	15	0.681282
Cla023131	19.5826	725	49.923	1769	24.0391	865	53.7	1996	30.9787	1159	44.4458	1650	43.4762	1615	30.5208	1143	39.3677	1520	50.3883	1931	34.5739	1416	30.7685	1236	3.64102	144	5.86944	225	3.91095	145	4.97002	194	5.27321	215	7.31194	283	4.30115	158	8.46636	314	6.0401	224	2.46207	97	3.74854	147	3.61946	134	0.410829
Cla008593	0.069939	8	0.327747	33	0.243061	25	0.264436	28	0.316025	34	0.214285	23	0.076719	8	0.037163	4	0.185769	21	0.308143	34	0.568566	66	0.049996	6	0.094089	11	0.052887	6	0.059148	7	1.78303	195	1.53557	176	1.57334	171	0.403084	42	1.68999	176	1.23079	129	0.277921	31	1.19758	132	0.041277	5	2.09967
Cla004334	59.0962	2064	43.3052	1448	32.6237	1107	63.6037	2231	73.6162	2597	69.1264	2420	55.8527	1958	60.7184	2145	45.5627	1660	51.9101	1877	36.4454	1408	63.0347	2389	0.539328	21	4.52235	165	0.996309	35	2.3028	87	1.25974	50	2.53386	94	1.81644	64	0.391876	15	1.7264	62	0.571821	22	0.38242	16	4.03513	142	0.017574
Cla020861	6.27975	369	5.52182	311	5.33211	305	5.67518	335	6.70172	398	6.15009	363	6.81577	402	6.38493	380	6.73814	413	7.81548	476	5.35924	349	5.10819	326	4.64456	290	3.40303	207	4.94704	290	3.99774	247	2.00766	130	3.31133	203	8.92725	521	5.10435	301	5.66386	334	3.07538	191	3.20241	199	3.38471	198	6.20693
Cla011555	2.71553	91	2.42592	78	7.64066	248	2.40907	81	3.20696	109	2.92768	98	1.90307	64	2.71176	92	2.99281	105	3.41199	118	3.06311	113	4.42086	161	22.2432	789	11.4822	397	33.1648	1103	20.8612	732	19.7685	724	13.4474	469	22.6447	750	16.2194	542	31.5232	1054	17.3071	610	25.8494	912	27.3165	905	15.3124
Cla005078	1.57314	52	2.96792	98	1.71748	77	1.90545	66	2.23995	98	1.12747	38	1.62256	55	2.59132	82	2.6927	97	2.44455	84	1.53264	58	4.18704	141	0.707058	26	2.24455	70	1.08379	35	3.59097	94	5.79527	173	6.46289	178	1.12237	26	1.02759	28	6.19303	160	1.75521	43	5.35073	139	0.961322	26	13.2542
Cla009591	64.0993	4300	97.099	6281	56.8808	3732	76.1526	5147	98.7951	6741	98.2247	6655	92.7846	6292	88.7633	6067	120.399	8490	119.959	8395	70.1318	5240	136.947	10035	2.10479	135	8.17782	560	2.72591	176	2.67624	169	2.91381	214	5.68816	396	3.9206	254	2.9532	194	5.52488	373	1.72922	120	1.72438	111	1.34474	71	2.09402
Citrullus_lanatus_newGene_2392	6.43281	654	0.324469	32	0.403594	40	6.30816	560	5.56069	571	6.27681	544	6.00276	613	5.846	602	5.00963	532	0.469583	50	6.42615	609	6.65111	616	5.40939	492	5.2226	550	5.83021	591	0.312678	34	5.25519	587	5.85264	621	6.37466	644	5.07103	517	5.4018	551	0.374027	41	0.285134	31	6.87007	694	0.79418
[truncated: 709 more rows]
[truncated: 85 more columns]

## Sheet: blue
Table S5. Total DEGs and DEGs in each module of WGCNA.
[truncated: 280 more rows]
[truncated: 81 more columns]

## Sheet: brown
Table S5. Total DEGs and DEGs in each module of WGCNA.
[truncated: 131 more rows]
[truncated: 81 more columns]

## Sheet: black
Table S5. Total DEGs and DEGs in each module of WGCNA.
[truncated: 27 more rows]
[truncated: 81 more columns]

## Sheet: green
Table S5. Total DEGs and DEGs in each module of WGCNA.
[truncated: 42 more rows]
[truncated: 81 more columns]

[truncated: 9 more sheets: purple, tan, magenta ,  cyan, greenyellow, pink , salmon, red, turquoise ]
