# Supplementary material for: A novel strategy for improving watermelon resistance to cucumber green mottle mosaic virus by exogenous boron application
Source: Mol Plant Pathol. 2022 Jun 7;23(9):1361–80. doi: 10.1111/mpp.13234 (PMC9366068; doi:10.1111/mpp.13234)
Supplement: Supplementary file 12 — TABLE S6 topGene Ontology (GO) analysis of differentially expressed genes (DEGs) of modules [file MPP-23-1361-s014.xlsx]

## Sheet: blue brown
Table S6. TOP GO analysis of DEGs of modules.
BP
GO.ID	Term	Annotated	Significant	Expected	KS
GO:0015074	DNA integration	49	1	0.87	7.2e-10
GO:0010266	response to vitamin B1	18	1	0.32	3.4e-06
GO:0080027	response to herbivore	40	1	0.71	1.5e-05
GO:0002213	defense response to insect	85	2	1.51	0.00064
GO:0052544	defense response by callose deposition in cell wall	97	2	1.73	0.00078
GO:0006885	regulation of pH	54	1	0.96	0.00082
GO:0009684	indoleacetic acid biosynthetic process	195	5	3.47	0.00112
GO:0009846	pollen germination	140	2	2.49	0.00122
GO:0080001	mucilage extrusion from seed coat	37	2	0.66	0.00145
GO:0043043	peptide biosynthetic process	21	1	0.37	0.0016
GO:0002229	defense response to oomycetes	42	1	0.75	0.00206
GO:0045010	actin nucleation	181	1	3.22	0.0048
GO:0030007	cellular potassium ion homeostasis	21	1	0.37	0.00502
GO:0009700	indole phytoalexin biosynthetic process	60	2	1.07	0.00514
GO:0009870	defense response signaling pathway, resistance gene-dependent	40	1	0.71	0.00516
GO:0048833	specification of floral organ number	36	1	0.64	0.00615
GO:0010244	response to low fluence blue light stimulus by blue low-fluence system	11	2	0.2	0.00644
GO:0034613	cellular protein localization	1792	27	31.88	0.00758
GO:0009696	salicylic acid metabolic process	446	14	7.93	0.0079
GO:0030104	water homeostasis	30	1	0.53	0.00878
GO:0043687	post-translational protein modification	125	1	2.22	0.00915
GO:0016192	vesicle-mediated transport	915	10	16.28	0.00925
GO:0009697	salicylic acid biosynthetic process	384	12	6.83	0.01025
GO:0045490	pectin catabolic process	104	2	1.85	0.01061
GO:0006891	intra-Golgi vesicle-mediated transport	94	1	1.67	0.01074
GO:0090332	stomatal closure	41	2	0.73	0.01157
GO:0071486	cellular response to high light intensity	12	2	0.21	0.01157
GO:0010337	regulation of salicylic acid metabolic process	23	1	0.41	0.01177
GO:0010112	regulation of systemic acquired resistance	30	2	0.53	0.01274
GO:0006886	intracellular protein transport	1746	27	31.06	0.01278
GO:0071492	cellular response to UV-A	10	2	0.18	0.01295
GO:0070141	response to UV-A	10	2	0.18	0.01295
GO:0009934	regulation of meristem structural organization	56	1	1	0.0132
GO:0006399	tRNA metabolic process	173	3	3.08	0.01339
GO:0046209	nitric oxide metabolic process	34	3	0.6	0.01341
GO:0006814	sodium ion transport	61	1	1.09	0.0137
GO:0006750	glutathione biosynthetic process	9	1	0.16	0.01407
GO:0019184	nonribosomal peptide biosynthetic process	9	1	0.16	0.01407
GO:0048193	Golgi vesicle transport	658	9	11.71	0.01491
GO:0080164	regulation of nitric oxide metabolic process	14	3	0.25	0.01533
GO:0048589	developmental growth	2303	43	40.97	0.01542
GO:0010120	camalexin biosynthetic process	48	1	0.85	0.01621
GO:0052317	camalexin metabolic process	48	1	0.85	0.01621
GO:0080160	selenate transport	12	4	0.21	0.01648
GO:0009826	unidimensional cell growth	1374	33	24.44	0.0171
GO:0005992	trehalose biosynthetic process	32	3	0.57	0.01858
GO:0080086	stamen filament development	38	2	0.68	0.01874
GO:1902580	single-organism cellular localization	988	24	17.58	0.01875
GO:1902578	single-organism localization	988	24	17.58	0.01875
GO:0006898	receptor-mediated endocytosis	18	1	0.32	0.02079
GO:0071484	cellular response to light intensity	21	2	0.37	0.02087
GO:0060560	developmental growth involved in morphogenesis	1753	38	31.19	0.02137
GO:0009932	cell tip growth	924	20	16.44	0.02155
GO:0034644	cellular response to UV	17	2	0.3	0.02299
GO:0052031	modulation by symbiont of host defense response	69	3	1.23	0.02302
GO:0052173	response to defenses of other organism involved in symbiotic interaction	69	3	1.23	0.02302
GO:0052255	modulation by organism of defense response of other organism involved in symbiotic interaction	69	3	1.23	0.02302
GO:0052200	response to host defenses	69	3	1.23	0.02302
GO:0052564	response to immune response of other organism involved in symbiotic interaction	69	3	1.23	0.02302
GO:0052552	modulation by organism of immune response of other organism involved in symbiotic interaction	69	3	1.23	0.02302
GO:0052553	modulation by symbiont of host immune response	69	3	1.23	0.02302
GO:0052555	positive regulation by organism of immune response of other organism involved in symbiotic interaction	69	3	1.23	0.02302
GO:0052556	positive regulation by symbiont of host immune response	69	3	1.23	0.02302
GO:0052572	response to host immune response	69	3	1.23	0.02302
GO:0075136	response to host	69	3	1.23	0.02302
GO:0046907	intracellular transport	2385	36	42.43	0.02366
GO:0007010	cytoskeleton organization	871	6	15.5	0.02401
GO:0007155	cell adhesion	164	1	2.92	0.02579
GO:0022610	biological adhesion	164	1	2.92	0.02579
GO:0046218	indolalkylamine catabolic process	126	2	2.24	0.02629
GO:0006569	tryptophan catabolic process	126	2	2.24	0.02629
GO:0033306	phytol metabolic process	2	1	0.04	0.02858
GO:1903173	fatty alcohol metabolic process	2	1	0.04	0.02858
GO:1902582	single-organism intracellular transport	2095	33	37.27	0.02933
GO:0052033	pathogen-associated molecular pattern dependent induction by symbiont of host innate immune response	67	3	1.19	0.02963
GO:0052305	positive regulation by organism of innate immune response in other organism involved in symbiotic interaction	67	3	1.19	0.02963
GO:0052306	modulation by organism of innate immune response in other organism involved in symbiotic interaction	67	3	1.19	0.02963
GO:0052308	pathogen-associated molecular pattern dependent modulation by organism of innate immune response in other organism involved in symbiotic interaction	67	3	1.19	0.02963
GO:0052166	positive regulation by symbiont of host innate immune response	67	3	1.19	0.02963
GO:0052167	modulation by symbiont of host innate immune response	67	3	1.19	0.02963
GO:0052169	pathogen-associated molecular pattern dependent modulation by symbiont of host innate immune response	67	3	1.19	0.02963
GO:0052257	pathogen-associated molecular pattern dependent induction by organism of innate immune response of other organism involved in symbiotic interaction	67	3	1.19	0.02963
GO:0052510	positive regulation by organism of defense response of other organism involved in symbiotic interaction	67	3	1.19	0.02963
GO:0052509	positive regulation by symbiont of host defense response	67	3	1.19	0.02963
GO:0010103	stomatal complex morphogenesis	281	5	5	0.03035
GO:0006897	endocytosis	65	2	1.16	0.03129
GO:0009395	phospholipid catabolic process	25	1	0.44	0.03149
GO:0031109	microtubule polymerization or depolymerization	167	1	2.97	0.03185
GO:0007020	microtubule nucleation	163	1	2.9	0.03387
GO:0046785	microtubule polymerization	163	1	2.9	0.03387
GO:0045229	external encapsulating structure organization	1666	38	29.64	0.03399
GO:0051649	establishment of localization in cell	2638	41	46.93	0.03517
GO:0009808	lignin metabolic process	201	4	3.58	0.0358
GO:0000305	response to oxygen radical	92	2	1.64	0.0365
GO:0010396	rhamnogalacturonan II metabolic process	7	1	0.12	0.03656
GO:0010306	rhamnogalacturonan II biosynthetic process	7	1	0.12	0.03656
GO:0048532	anatomical structure arrangement	611	6	10.87	0.03762
GO:0010193	response to ozone	113	7	2.01	0.0381
GO:0006760	folic acid-containing compound metabolic process	33	1	0.59	0.03814
GO:0010208	pollen wall assembly	158	6	2.81	0.03889
GO:0046949	fatty-acyl-CoA biosynthetic process	7	1	0.12	0.03894
GO:0090567	reproductive shoot system development	2331	38	41.47	0.0398
GO:0009970	cellular response to sulfate starvation	43	4	0.77	0.04002
GO:0048533	sporocyte differentiation	36	1	0.64	0.04139
GO:0010480	microsporocyte differentiation	36	1	0.64	0.04139
GO:0032055	negative regulation of translation in response to stress	5	2	0.09	0.04163
GO:0043555	regulation of translation in response to stress	5	2	0.09	0.04163
GO:0080149	sucrose induced translational repression	5	2	0.09	0.04163
GO:0046685	response to arsenic-containing substance	118	1	2.1	0.04257
GO:0048438	floral whorl development	1250	21	22.24	0.04288
GO:0000303	response to superoxide	85	2	1.51	0.04304
GO:0009933	meristem structural organization	599	6	10.66	0.04358
GO:0006825	copper ion transport	36	1	0.64	0.04611
GO:0009094	L-phenylalanine biosynthetic process	9	1	0.16	0.04675
GO:1902223	erythrose 4-phosphate/phosphoenolpyruvate family amino acid biosynthetic process	9	1	0.16	0.04675
GO:0032880	regulation of protein localization	176	3	3.13	0.04811
GO:0006189	'de novo' IMP biosynthetic process	12	1	0.21	0.04999
CC
GO.ID	Term	Annotated	Significant	Expected	KS
GO:0016021	integral component of membrane	1615	33	28.11	4e-06
GO:0009505	plant-type cell wall	765	17	13.32	0.0012
GO:0012505	endomembrane system	2522	38	43.9	0.01806
GO:0005794	Golgi apparatus	1629	21	28.36	0.02198
GO:0031969	chloroplast membrane	188	2	3.27	0.02245
GO:0044391	ribosomal subunit	263	1	4.58	0.0227
GO:0000139	Golgi membrane	124	5	2.16	0.02537
GO:0031224	intrinsic component of membrane	1884	44	32.8	0.02895
GO:0055029	nuclear DNA-directed RNA polymerase complex	44	1	0.77	0.046
GO:0000428	DNA-directed RNA polymerase complex	44	1	0.77	0.046
GO:0009897	external side of plasma membrane	41	1	0.71	0.04724
GO:0005819	spindle	112	1	1.95	0.04842
MF
GO.ID	Term	Annotated	Significant	Expected	KS
GO:0008270	zinc ion binding	843	10	14.72	1.6e-06
GO:0016762	xyloglucan:xyloglucosyl transferase activity	32	2	0.56	0.0014
GO:0080083	beta-gentiobiose beta-glucosidase activity	21	1	0.37	0.0021
GO:0047701	beta-L-arabinosidase activity	21	1	0.37	0.0021
GO:0033907	beta-D-fucosidase activity	21	1	0.37	0.0021
GO:0004338	glucan exo-1,3-beta-glucosidase activity	21	1	0.37	0.0021
GO:0030750	putrescine N-methyltransferase activity	4	1	0.07	0.0053
GO:0046029	mannitol dehydrogenase activity	5	1	0.09	0.0083
GO:0015116	sulfate transmembrane transporter activity	20	5	0.35	0.0087
GO:0008474	palmitoyl-(protein) hydrolase activity	3	1	0.05	0.0125
GO:0098599	palmitoyl hydrolase activity	3	1	0.05	0.0125
GO:0016651	oxidoreductase activity, acting on NAD(P)H	135	3	2.36	0.0135
GO:0052580	(+)-pulegone reductase, (-)-menthone as substrate, activity	12	1	0.21	0.014
GO:0052579	(+)-pulegone reductase, (+)-isomenthone as substrate, activity	12	1	0.21	0.014
GO:0016682	oxidoreductase activity, acting on diphenols and related substances as donors, oxygen as acceptor	47	2	0.82	0.0152
GO:0008271	secondary active sulfate transmembrane transporter activity	12	5	0.21	0.0173
GO:0009041	uridylate kinase activity	4	1	0.07	0.0286
GO:0035639	purine ribonucleoside triphosphate binding	1824	26	31.85	0.0305
GO:0008559	xenobiotic-transporting ATPase activity	35	1	0.61	0.0305
GO:0042910	xenobiotic transporter activity	35	1	0.61	0.0305
GO:0004357	glutamate-cysteine ligase activity	6	1	0.1	0.0316
GO:0080039	xyloglucan endotransglucosylase activity	25	1	0.44	0.0317
GO:0033946	xyloglucan-specific endo-beta-1,4-glucanase activity	25	1	0.44	0.0317
GO:0008447	L-ascorbate oxidase activity	35	1	0.61	0.0318
GO:0015140	malate transmembrane transporter activity	16	2	0.28	0.0318
GO:0052736	beta-glucanase activity	28	2	0.49	0.0352
GO:0033612	receptor serine/threonine kinase binding	98	1	1.71	0.0361
GO:0047681	aryl-alcohol dehydrogenase (NADP+) activity	6	1	0.1	0.0362
GO:0015103	inorganic anion transmembrane transporter activity	153	9	2.67	0.0387
GO:0016710	trans-cinnamate 4-monooxygenase activity	5	1	0.09	0.0388
GO:0005507	copper ion binding	345	4	6.02	0.0391
GO:0004722	protein serine/threonine phosphatase activity	124	3	2.17	0.0412
GO:0032555	purine ribonucleotide binding	1860	26	32.48	0.0413
GO:0004857	enzyme inhibitor activity	135	2	2.36	0.042
GO:0016679	oxidoreductase activity, acting on diphenols and related substances as donors	65	2	1.14	0.0421
GO:0001883	purine nucleoside binding	1859	26	32.46	0.0423
GO:0032550	purine ribonucleoside binding	1859	26	32.46	0.0423
GO:0004650	polygalacturonase activity	59	2	1.03	0.043
GO:0005509	calcium ion binding	202	11	3.53	0.0434
GO:0045551	cinnamyl-alcohol dehydrogenase activity	8	1	0.14	0.0436
GO:0004127	cytidylate kinase activity	3	1	0.05	0.0439
GO:0016878	acid-thiol ligase activity	41	4	0.72	0.0442
GO:0016405	CoA-ligase activity	37	3	0.65	0.0456
GO:0032549	ribonucleoside binding	1866	26	32.59	0.0461
GO:0017076	purine nucleotide binding	1897	26	33.13	0.0476
GO:0032553	ribonucleotide binding	1894	27	33.07	0.0494

## Sheet: green purple
Table S6. TOP GO analysis of DEGs of modules.
BP
GO.ID	Term	Annotated	Significant	Expected	KS
GO:0045471	response to ethanol	19	1	0.05	0.00063
GO:0009846	pollen germination	140	1	0.37	0.00075
GO:0019430	removal of superoxide radicals	24	1	0.06	0.00107
GO:0048579	negative regulation of long-day photoperiodism, flowering	37	1	0.1	0.00263
GO:0009684	indoleacetic acid biosynthetic process	195	1	0.51	0.00265
GO:0043687	post-translational protein modification	125	1	0.33	0.00266
GO:0002229	defense response to oomycetes	42	1	0.11	0.0033
GO:0009556	microsporogenesis	104	1	0.27	0.00407
GO:0045490	pectin catabolic process	104	2	0.27	0.00703
GO:0034051	negative regulation of plant-type hypersensitive response	10	1	0.03	0.00802
GO:0033036	macromolecule localization	2471	8	6.48	0.01282
GO:0008104	protein localization	2004	6	5.26	0.01308
GO:0048532	anatomical structure arrangement	611	2	1.6	0.01391
GO:0090567	reproductive shoot system development	2331	10	6.12	0.01397
GO:0046685	response to arsenic-containing substance	118	2	0.31	0.01542
GO:0007010	cytoskeleton organization	871	3	2.29	0.016
GO:0009933	meristem structural organization	599	2	1.57	0.01671
GO:0048589	developmental growth	2303	7	6.04	0.01898
GO:0009908	flower development	2291	10	6.01	0.01944
GO:0010103	stomatal complex morphogenesis	281	2	0.74	0.0231
GO:0048438	floral whorl development	1250	6	3.28	0.02777
GO:0060560	developmental growth involved in morphogenesis	1753	6	4.6	0.02786
GO:0031109	microtubule polymerization or depolymerization	167	1	0.44	0.0303
GO:0007020	microtubule nucleation	163	1	0.43	0.03052
GO:0046785	microtubule polymerization	163	1	0.43	0.03052
GO:1902580	single-organism cellular localization	988	4	2.59	0.03059
GO:1902578	single-organism localization	988	4	2.59	0.03059
GO:0006915	apoptotic process	13	1	0.03	0.03105
GO:0009826	unidimensional cell growth	1374	5	3.61	0.03106
GO:0051274	beta-glucan biosynthetic process	218	1	0.57	0.03971
GO:0030244	cellulose biosynthetic process	191	1	0.5	0.04115
GO:0045184	establishment of protein localization	1853	5	4.86	0.04384
GO:0046688	response to copper ion	52	1	0.14	0.04758
GO:0009932	cell tip growth	924	2	2.42	0.04819
CC
GO.ID	Term	Annotated	Significant	Expected	KS
GO:0016021	integral component of membrane	1615	3	3.96	1.4e-05
GO:0009505	plant-type cell wall	765	4	1.87	0.0031
GO:0012505	endomembrane system	2522	8	6.18	0.01174
GO:0005794	Golgi apparatus	1629	3	3.99	0.01372
GO:0000139	Golgi membrane	124	1	0.3	0.01926
MF
GO.ID	Term	Annotated	Significant	Expected	KS
GO:0051082	unfolded protein binding	79	1	0.21	0.03247
GO:0035639	purine ribonucleoside triphosphate binding	1824	3	4.76	0.03813
GO:0047911	galacturan 1,4-alpha-galacturonidase activity	51	2	0.13	0.04055
GO:0033612	receptor serine/threonine kinase binding	98	1	0.26	0.04374
GO:0004383	guanylate cyclase activity	22	1	0.06	0.04641

## Sheet: megenta
Table S6. TOP GO analysis of DEGs of modules.
BP
GO.ID	Term	Annotated	Significant	Expected	KS
GO:0002213	defense response to insect	85	1	0.05	0.00074
GO:0052544	defense response by callose deposition in cell wall	97	1	0.06	0.00136
GO:0045010	actin nucleation	181	1	0.1	0.00191
GO:0009700	indole phytoalexin biosynthetic process	60	1	0.03	0.00338
GO:0043043	peptide biosynthetic process	21	1	0.01	0.00522
GO:0022610	biological adhesion	164	1	0.09	0.01242
GO:0007155	cell adhesion	164	1	0.09	0.01242
GO:0033036	macromolecule localization	2471	2	1.42	0.01253
GO:0008104	protein localization	2004	1	1.15	0.01353
GO:0048532	anatomical structure arrangement	611	1	0.35	0.01514
GO:0007010	cytoskeleton organization	871	1	0.5	0.01518
GO:0009954	proximal/distal pattern formation	48	1	0.03	0.01683
GO:0090567	reproductive shoot system development	2331	2	1.34	0.01793
GO:0009933	meristem structural organization	599	1	0.35	0.01823
GO:0048589	developmental growth	2303	2	1.33	0.01851
GO:0009908	flower development	2291	2	1.32	0.0249
GO:0009826	unidimensional cell growth	1374	1	0.79	0.02865
GO:0060560	developmental growth involved in morphogenesis	1753	1	1.01	0.02913
GO:0009808	lignin metabolic process	201	1	0.12	0.02986
GO:0019184	nonribosomal peptide biosynthetic process	9	1	0.01	0.0306
GO:0006750	glutathione biosynthetic process	9	1	0.01	0.0306
GO:1902580	single-organism cellular localization	988	2	0.57	0.03122
GO:1902578	single-organism localization	988	2	0.57	0.03122
GO:0048438	floral whorl development	1250	1	0.72	0.03989
GO:0045184	establishment of protein localization	1853	1	1.07	0.04607
GO:0009932	cell tip growth	924	1	0.53	0.04631
CC
GO.ID	Term	Annotated	Significant	Expected	KS
GO:0016021	integral component of membrane	1615	1	0.81	8.5e-06
GO:0009505	plant-type cell wall	765	1	0.38	0.00477
GO:0012505	endomembrane system	2522	1	1.27	0.01182
GO:0005794	Golgi apparatus	1629	1	0.82	0.01456
MF
GO.ID	Term	Annotated	Significant	Expected	KS
GO:0008270	zinc ion binding	843	1	0.49	7.9e-07
GO:0015197	peptide transporter activity	97	1	0.06	0.00634
GO:0019239	deaminase activity	14	1	0.01	0.00745
GO:0016814	hydrolase activity, acting on carbon-nitrogen (but not peptide) bonds, in cyclic amidines	19	1	0.01	0.01744

## Sheet: tan
Table S6. TOP GO analysis of DEGs of modules.
BP
GO.ID	Term	Annotated	Significant	Expected	KS
GO:0010351	lithium ion transport	59	1	0.03	0.0015
GO:0006891	intra-Golgi vesicle-mediated transport	94	1	0.05	0.0034
GO:0009700	indole phytoalexin biosynthetic process	60	1	0.03	0.00342
GO:0009697	salicylic acid biosynthetic process	384	1	0.22	0.00617
GO:0048579	negative regulation of long-day photoperiodism, flowering	37	1	0.02	0.00746
GO:0033036	macromolecule localization	2471	4	1.42	0.01025
GO:0008104	protein localization	2004	4	1.15	0.01073
GO:0010120	camalexin biosynthetic process	48	1	0.03	0.01148
GO:0052317	camalexin metabolic process	48	1	0.03	0.01148
GO:0005992	trehalose biosynthetic process	32	1	0.02	0.01303
GO:0090567	reproductive shoot system development	2331	3	1.34	0.01468
GO:0048589	developmental growth	2303	3	1.33	0.01784
GO:0009908	flower development	2291	3	1.32	0.02051
GO:1902580	single-organism cellular localization	988	3	0.57	0.02247
GO:1902578	single-organism localization	988	3	0.57	0.02247
GO:0017038	protein import	455	1	0.26	0.02538
GO:0009826	unidimensional cell growth	1374	1	0.79	0.02804
GO:0048438	floral whorl development	1250	2	0.72	0.03049
GO:0060560	developmental growth involved in morphogenesis	1753	2	1.01	0.0309
GO:0071806	protein transmembrane transport	213	1	0.12	0.03334
GO:0065002	intracellular protein transmembrane transport	213	1	0.12	0.03334
GO:0006625	protein targeting to peroxisome	170	1	0.1	0.03493
GO:0072662	protein localization to peroxisome	170	1	0.1	0.03493
GO:0072663	establishment of protein localization to peroxisome	170	1	0.1	0.03493
GO:0032880	regulation of protein localization	176	1	0.1	0.03633
GO:0045184	establishment of protein localization	1853	3	1.07	0.03735
GO:0010876	lipid localization	280	1	0.16	0.03751
GO:0009932	cell tip growth	924	1	0.53	0.03991
GO:0043574	peroxisomal transport	171	1	0.1	0.04169
GO:0007031	peroxisome organization	216	1	0.12	0.04316
GO:0005991	trehalose metabolic process	38	1	0.02	0.04468
GO:0015031	protein transport	1850	3	1.07	0.04481
GO:0007231	osmosensory signaling pathway	17	1	0.01	0.04901
CC
GO.ID	Term	Annotated	Significant	Expected	KS
GO:0016021	integral component of membrane	1615	1	0.91	8.7e-06
GO:0012505	endomembrane system	2522	3	1.43	0.00884
GO:0005794	Golgi apparatus	1629	2	0.92	0.01157
MF
GO.ID	Term	Annotated	Significant	Expected	KS
GO:0008270	zinc ion binding	843	1	0.49	8.4e-07
GO:0015197	peptide transporter activity	97	1	0.06	0.0033
GO:0016651	oxidoreductase activity, acting on NAD(P)H	135	1	0.08	0.01399
GO:0050664	oxidoreductase activity, acting on NAD(P)H, oxygen as acceptor	14	1	0.01	0.03939
GO:0015112	nitrate transmembrane transporter activity	55	1	0.03	0.04558
