# Supplementary material for: A novel strategy for improving watermelon resistance to cucumber green mottle mosaic virus by exogenous boron application
Source: Mol Plant Pathol. 2022 Jun 7;23(9):1361–80. doi: 10.1111/mpp.13234 (PMC9366068; doi:10.1111/mpp.13234)
Supplement: Supplementary file 13 — TABLE S7 KEGG analysis of differentially expressed genes (DEGs) of modules [file MPP-23-1361-s006.xlsx]

## Sheet: blue brown
Table S7 KEGG analysis of DEGs of modules.
KEGG analysis of DEGs in blue and brown modules
Kegg_pathway	ko_id	Cluster_frequency	Genome_frequency	P-value	Corrected_P-value	rich_factor
Starch and sucrose metabolism	ko00500	11 out of 57 19.2982456140351%	220 out of 3692 5.95882990249187%	0.00042239	0.0202747	3.2386
Ubiquinone and other terpenoid-quinone biosynthesis	ko00130	3 out of 57 5.26315789473684%	35 out of 3692 0.947995666305525%	0.016099	0.772752	5.55188
Plant-pathogen interaction	ko04626	5 out of 57 8.7719298245614%	101 out of 3692 2.73564463705309%	0.0188474	0.904675	3.20653
Diterpenoid biosynthesis	ko00904	2 out of 57 3.50877192982456%	21 out of 3692 0.568797399783315%	0.0407635	1	6.16876
Taurine and hypotaurine metabolism	ko00430	1 out of 57 1.75438596491228%	11 out of 3692 0.297941495124594%	0.157503	1	5.88836
Brassinosteroid biosynthesis	ko00905	1 out of 57 1.75438596491228%	12 out of 3692 0.325027085590466%	0.170549	1	5.39766
Nitrogen metabolism	ko00910	2 out of 57 3.50877192982456%	34 out of 3692 0.920910075839653%	0.0959812	1	3.81011
Regulation of autophagy	ko04140	2 out of 57 3.50877192982456%	34 out of 3692 0.920910075839653%	0.0959812	1	3.81011
Phenylalanine metabolism	ko00360	3 out of 57 5.26315789473684%	52 out of 3692 1.40845070422535%	0.0452546	1	3.73684
beta-Alanine metabolism	ko00410	2 out of 57 3.50877192982456%	35 out of 3692 0.947995666305525%	0.100823	1	3.70125
Butanoate metabolism	ko00650	1 out of 57 1.75438596491228%	18 out of 3692 0.487540628385699%	0.244758	1	3.59844
Tropane, piperidine and pyridine alkaloid biosynthesis	ko00960	1 out of 57 1.75438596491228%	18 out of 3692 0.487540628385699%	0.244758	1	3.59844
Zeatin biosynthesis	ko00908	1 out of 57 1.75438596491228%	20 out of 3692 0.541711809317443%	0.268014	1	3.2386
ABC transporters	ko02010	1 out of 57 1.75438596491228%	20 out of 3692 0.541711809317443%	0.268014	1	3.2386
Galactose metabolism	ko00052	2 out of 57 3.50877192982456%	42 out of 3692 1.13759479956663%	0.136429	1	3.08438
Phenylalanine, tyrosine and tryptophan biosynthesis	ko00400	2 out of 57 3.50877192982456%	43 out of 3692 1.1646803900325%	0.141727	1	3.01265
Isoquinoline alkaloid biosynthesis	ko00950	1 out of 57 1.75438596491228%	22 out of 3692 0.595882990249187%	0.290566	1	2.94418
Alanine, aspartate and glutamate metabolism	ko00250	2 out of 57 3.50877192982456%	44 out of 3692 1.19176598049837%	0.147068	1	2.94418
Ether lipid metabolism	ko00565	1 out of 57 1.75438596491228%	22 out of 3692 0.595882990249187%	0.290566	1	2.94418
Fatty acid elongation	ko00062	1 out of 57 1.75438596491228%	25 out of 3692 0.677139761646804%	0.323119	1	2.59088
Cysteine and methionine metabolism	ko00270	3 out of 57 5.26315789473684%	78 out of 3692 2.11267605633803%	0.118173	1	2.49123
Carotenoid biosynthesis	ko00906	1 out of 57 1.75438596491228%	26 out of 3692 0.704225352112676%	0.333641	1	2.49123
Phosphatidylinositol signaling system	ko04070	2 out of 57 3.50877192982456%	55 out of 3692 1.48970747562297%	0.208065	1	2.35534
Amino sugar and nucleotide sugar metabolism	ko00520	4 out of 57 7.01754385964912%	119 out of 3692 3.22318526543879%	0.110063	1	2.17721
Glutathione metabolism	ko00480	2 out of 57 3.50877192982456%	64 out of 3692 1.73347778981582%	0.259717	1	2.02412
Fatty acid metabolism	ko01212	2 out of 57 3.50877192982456%	65 out of 3692 1.76056338028169%	0.26549	1	1.99298
Phenylpropanoid biosynthesis	ko00940	5 out of 57 8.7719298245614%	166 out of 3692 4.49620801733478%	0.111148	1	1.95096
Fatty acid biosynthesis	ko00061	1 out of 57 1.75438596491228%	37 out of 3692 1.00216684723727%	0.439283	1	1.75059
Tyrosine metabolism	ko00350	1 out of 57 1.75438596491228%	37 out of 3692 1.00216684723727%	0.439283	1	1.75059
Base excision repair	ko03410	1 out of 57 1.75438596491228%	37 out of 3692 1.00216684723727%	0.439283	1	1.75059
Basal transcription factors	ko03022	1 out of 57 1.75438596491228%	38 out of 3692 1.02925243770314%	0.448027	1	1.70452
Fatty acid degradation	ko00071	1 out of 57 1.75438596491228%	39 out of 3692 1.05633802816901%	0.456637	1	1.66082
Glycerophospholipid metabolism	ko00564	2 out of 57 3.50877192982456%	79 out of 3692 2.1397616468039%	0.345875	1	1.6398
Ascorbate and aldarate metabolism	ko00053	1 out of 57 1.75438596491228%	40 out of 3692 1.08342361863489%	0.465116	1	1.6193
Plant hormone signal transduction	ko04075	5 out of 57 8.7719298245614%	212 out of 3692 5.7421451787649%	0.227362	1	1.52764
Terpenoid backbone biosynthesis	ko00900	1 out of 57 1.75438596491228%	43 out of 3692 1.1646803900325%	0.489779	1	1.50632
Arginine and proline metabolism	ko00330	1 out of 57 1.75438596491228%	49 out of 3692 1.32719393282774%	0.5358	1	1.32188
Glycerolipid metabolism	ko00561	1 out of 57 1.75438596491228%	50 out of 3692 1.35427952329361%	0.543063	1	1.29544
Cyanoamino acid metabolism	ko00460	1 out of 57 1.75438596491228%	57 out of 3692 1.54387865655471%	0.590871	1	1.13635
Inositol phosphate metabolism	ko00562	1 out of 57 1.75438596491228%	58 out of 3692 1.57096424702059%	0.597286	1	1.11676
Purine metabolism	ko00230	2 out of 57 3.50877192982456%	117 out of 3692 3.16901408450704%	0.544719	1	1.10721
Endocytosis	ko04144	2 out of 57 3.50877192982456%	129 out of 3692 3.49404117009751%	0.598569	1	1.00422
Peroxisome	ko04146	1 out of 57 1.75438596491228%	76 out of 3692 2.05850487540628%	0.697227	1	0.852262
Pyrimidine metabolism	ko00240	1 out of 57 1.75438596491228%	90 out of 3692 2.43770314192849%	0.75771	1	0.719688
Biosynthesis of amino acids	ko01230	2 out of 57 3.50877192982456%	187 out of 3692 5.06500541711809%	0.793485	1	0.692748
Pentose and glucuronate interconversions	ko00040	1 out of 57 1.75438596491228%	94 out of 3692 2.54604550379198%	0.772693	1	0.689063
Spliceosome	ko03040	1 out of 57 1.75438596491228%	141 out of 3692 3.81906825568797%	0.893208	1	0.459375
Ribosome	ko03010	1 out of 57 1.75438596491228%	226 out of 3692 6.12134344528711%	0.973458	1	0.286601

## Sheet: green purple
Table S7 KEGG analysis of DEGs of modules.
KEGG analysis of DEGs in green and purple modules
Kegg_pathway	ko_id	Cluster_frequency	Genome_frequency	P-value	Corrected_P-value	rich_factor
Protein processing in endoplasmic reticulum	ko04141	2 out of 8 25%	154 out of 3692 4.17118093174431%	0.0410226	0.32818	5.99351
Plant hormone signal transduction	ko04075	2 out of 8 25%	212 out of 3692 5.7421451787649%	0.0730822	0.584657	4.35377
Terpenoid backbone biosynthesis	ko00900	1 out of 8 12.5%	43 out of 3692 1.1646803900325%	0.089545	0.71636	10.7326
Cyanoamino acid metabolism	ko00460	1 out of 8 12.5%	57 out of 3692 1.54387865655471%	0.117144	0.937149	8.09649
Plant-pathogen interaction	ko04626	1 out of 8 12.5%	101 out of 3692 2.73564463705309%	0.199176	1	4.56931
Amino sugar and nucleotide sugar metabolism	ko00520	1 out of 8 12.5%	119 out of 3692 3.22318526543879%	0.230762	1	3.87815
RNA transport	ko03013	1 out of 8 12.5%	141 out of 3692 3.81906825568797%	0.267882	1	3.27305
Starch and sucrose metabolism	ko00500	1 out of 8 12.5%	220 out of 3692 5.95882990249187%	0.388586	1	2.09773

## Sheet: megenta
Table S7 KEGG analysis of DEGs of modules.
KEGG analysis of DEGs in megenta module
Kegg_pathway	ko_id	Cluster_frequency	Genome_frequency	P-value	Corrected_P-value	rich_factor
Zeatin biosynthesis	ko00908	1 out of 4 25%	20 out of 3692 0.541711809317443%	0.0215017	0.0860068	46.15
Pyrimidine metabolism	ko00240	1 out of 4 25%	90 out of 3692 2.43770314192849%	0.0940371	0.376148	10.2556
Phenylpropanoid biosynthesis	ko00940	1 out of 4 25%	166 out of 3692 4.49620801733478%	0.168142	0.672568	5.56024
Plant hormone signal transduction	ko04075	1 out of 4 25%	212 out of 3692 5.7421451787649%	0.210727	0.842908	4.35377

## Sheet: tan
Table S7 KEGG analysis of DEGs of modules.
KEGG analysis of DEGs in tan module
Kegg_pathway	ko_id	Cluster_frequency	Genome_frequency	P-value	Corrected_P-value	rich_factor
Linoleic acid metabolism	ko00591	1 out of 2 50%	23 out of 3692 0.62296858071506%	0.0124222	0.0248445	80.2609
Plant-pathogen interaction	ko04626	1 out of 2 50%	101 out of 3692 2.73564463705309%	0.0539717	0.107943	18.2772
