# Supplementary material for: A novel strategy for improving watermelon resistance to cucumber green mottle mosaic virus by exogenous boron application
Source: Mol Plant Pathol. 2022 Jun 7;23(9):1361–80. doi: 10.1111/mpp.13234 (PMC9366068; doi:10.1111/mpp.13234)
Supplement: Supplementary file 14 — TABLE S8 Differentially expressed genes (DEGs) of various biological functional classifications [file MPP-23-1361-s011.xlsx]

## Sheet: Cross-talk between polyamine sy
Table S8 DEGs of various biological functional classifications.
Cross-talk between polyamines synthesis and plant hormones
Biological functional classification	Gene name	Gene name	P+H_1_1_FPKM	P+H_1_1_count	P+H_1_2_FPKM	P+H_1_2_count	P+H_1_3_FPKM	P+H_1_3_count	P+B_1_1 _FPKM	P+B_1_1 _count	P+B_1_2 _FPKM	P+B_1_2 _count	P+B_1_3_FPKM	P+B_1_3_count	C+H_1_1_FPKM	C+H_1_1_count	C+H_1_2_FPKM	C+H_1_2_count	C+H_1_3_FPKM	C+H_1_3_count	C+B_1_1_FPKM	C+B_1_1_count	C+B_1_2_FPKM	C+B_1_2_count	C+B_1_3_FPKM	C+B_1_3_count	P+H_2_1_FPKM	P+H_2_1_count	P+H_2_2_FPKM	P+H_2_2_count	P+H_2_3_FPKM	P+H_2_3_count	P+B_2_1 _FPKM	P+B_2_1 _count	P+B_2_2 _FPKM	P+B_2_2 _count	P+B_2_3_FPKM	P+B_2_3_count	C+H_2_1_FPKM	C+H_2_1_count	C+H_2_2_FPKM	C+H_2_2_count	C+H_2_3_FPKM	C+H_2_3_count	C+B_2_1_FPKM	C+B_2_1_count	C+B_2_2_FPKM	C+B_2_2_count	C+B_2_3_FPKM
Polyamine synthesis	ADC, Arginine decarboxylase	Cla016612	119.981	10261	113.377	9283	96.7709	8045	140.6	12074	109.09	9426	136.664	11720	113.276	9722	128.568	11126	106.33	9487	95.4346	8450	91.3013	8637	103.691	9625	16.6137	1511	40.2674	3564	21.7855	1857	21.6249	1946	15.88	1491	17.2687	1542	39.0756	3318	18.1949	1559	37.304	3198	25.4366	2299	19.7407	1785	28.2278
	SPDS , Spermidine synthase	Cla019182	2.5175	201	3.76279	233	3.60469	225	4.36463	312	1.48457	114	3.59909	252	4.45266	301	4.12363	289	4.05207	293	3.50965	259	2.82149	207	2.14086	146	0.851922	76	6.23726	465	4.49685	304	2.4804	178	3.80499	286	3.2433	247	7.84858	522	5.46499	375	4.1517	283	9.89736	713	7.25161	531	10.3186
		Cla010098	273.494	13052	240.341	11174	281.472	13304	273.738	13416	301.06	13488	271.904	13298	292.417	14208	248.892	12267	261.995	13226	254.591	12803	232.164	12456	233.853	12322	520.938	26949	403.409	20260	472.79	23028	588.295	30113	468.038	23076	438.284	22082	453.013	21905	629.466	28480	429.792	20959	504.786	25952	544.449	28056	479.994
	SPMS, Spermine synthase	Cla004901	5.68036	272	3.4913	155	4.1934	194	3.04005	144	5.21048	252	3.44809	169	4.61437	221	2.93403	140	3.06467	156	4.06413	197	3.95725	209	4.84677	253	2.76056	140	3.0377	152	6.52322	306	2.95143	153	3.46903	183	2.03719	103	5.28555	248	2.2743	122	3.55252	167	6.0751	303	3.85118	191	5.0606
	SAMDC, S-adenosylmethionine decarboxylase	Cla022875	0.247577	12	675.784	29901	897.681	40325	1265.56	58729	618.83	28893	746.96	34614	893.388	41433	1034.17	48358	844.82	40733	818.455	39158	869.138	44428	646.014	32402	287.378	14119	218.819	10466	206.556	9512	303.231	14742	326.93	16586	382.681	18460	253.693	11639	380.929	17637	0.225638	11	209.492	10230	190.593	9312	174.492
	PAOX, polyamine oxidase	Cla016831	39.3932	2525	44.2097	2713	35.2874	2198	37.6555	2423	48.992	3172	39.7976	2558	53.9613	3471	40.3034	2614	53.1233	3552	52.4587	3481	48.7656	3457	51.3887	3574	12.3914	845	21.4545	1423	17.8238	1139	26.077	1758	32.0235	2253	43.7784	2929	37.897	2411	24.9676	1603	34.0768	2189	36.1364	2447	29.8097	2020	19.9643
Ethylene synthesis and transduction	ACO, 1-aminocyclopropane-1-carboxylate oxidase	Cla021538	2.00798	92	1.03397	46	3.00541	133	1.82136	84	1.88672	87	2.25824	104	2.69398	124	3.46921	160	2.27333	108	4.63252	219	1.9413	98	1.87307	93	2.97711	145	3.33005	157	3.34984	152	4.36949	210	3.82348	191	6.58473	313	3.71891	168	3.67214	168	3.65827	167	2.49598	120	3.35415	162	4.75122
		Cla021531	3.12467	199	3.64045	221	2.19101	136	2.30399	147	3.04593	196	2.27379	146	2.96978	190	2.299	149	2.73094	182	3.21303	211	2.3863	168	2.02126	140	0.716863	50	0.619792	42	0.746814	48	1.75119	118	0.76834	55	1.09075	73	1.70815	109	1.35287	86	1.48206	95	0.854688	58	1.77565	120	1.07201
	ETR, ethylene receptor	Cla015104	86.9344	3883	76.6525	3278	58.8313	2555	47.8747	2148	60.5421	2732	57.9388	2595	51.6424	2315	59.8132	2704	45.9907	2144	52.7263	2439	80.4818	3977	47.2636	2292	3.51851	168	9.15634	424	4.04569	181	3.02871	143	3.15796	155	4.02626	188	4.58118	204	2.87034	129	7.04321	316	2.52545	120	1.77811	84	2.32308
		Citrullus_lanatus_newGene_2459	57.0548	1955	47.3173	1553	34.7334	1157	31.3036	1077	37.2761	1291	36.5668	1257	33.7135	1160	36.7491	1275	30.9191	1106	35.3081	1253	53.6022	2032	31.5692	1174	1.24653	46	5.1431	183	1.43811	50	0.940425	34	3.13404	118	4.56354	164	3.38426	116	1.21419	42	4.10534	141	1.70387	62	0.957414	35	1.81596
	ERFs, ethylene-responsive transcription factor	Cla005613	5.85827	196	63.3003	2022	28.6486	929	34.2833	1149	48.7111	1642	35.5223	1188	21.0184	704	11.5857	391	61.1114	2127	21.9612	759	41.0056	1513	53.4086	1934	1.55982	56	1.56313	54	0.91374	31	0.684658	25	1.03967	39	1.98043	69	40.652	1346	1.33682	45	1.66726	56	0.52267	19	0.627323	23	0.775386
		Cla021525	5.86384	159	47.3221	1225	27.1775	715	48.8565	1327	53.325	1457	43.8373	1189	17.0141	462	15.531	425	58.407	1648	22.9476	643	32.8773	984	48.5644	1426	0.983687	29	0.532385	15	0.467816	13	0.63814	19	0.26516	8	1.06183	30	19.6381	528	0.06701	2	0.77929	22	0.10789	4	0.278938	8	0.525905
		Cla020648	2.50503	46	3.21103	56	2.94634	52	5.05999	92	1.93979	36	1.78122	33	1.12344	21	3.43056	63	3.62884	69	4.25813	80	3.50553	71	2.34843	47	7.27946	141	6.13652	115	7.62208	138	2.85796	55	5.2534	105	5.01173	95	7.55846	136	5.81824	106	4.83831	88	5.39197	104	7.23634	139	9.08807
		Cla013063	1.17065	39	6.94814	221	0.64672	21	0.418803	14	5.71662	192	1.47519	49	0.966108	33	0.203005	7	0.655885	23	0.733303	26	0.446212	17	0.553486	20	2.60076	92	1.58837	55	2.92225	97	2.08547	73	2.41276	88	3.99728	139	41.7052	1371	1.89133	63	2.07162	69	1.79836	63	3.50357	123	3.33857
		Cla021765	83.3233	2094	137.054	3298	128.155	3131	222.909	5626	147.577	3747	137.953	3477	85.7866	2164	127.881	3252	165.063	4328	139.887	3640	145.755	4052	107.912	2944	35.146	939	61.0823	1589	34.5451	866	61.7255	1632	52.7463	1456	73.8791	1938	56.0238	1398	64.2201	1617	66.324	1671	29.8242	792	54.4816	1448	34.6303
		Cla009283	242.256	6752	241.575	6447	227.5	6164	261.329	7314	235.1	6620	225.205	6294	184.152	5151	265.17	7478	285.981	8316	217.311	6271	216.519	6675	270.135	8172	45.2872	1342	43.5122	1256	68.3107	1898	41.136	1207	43.1106	1319	52.4534	1526	101.711	2815	58.5755	1636	87.116	2434	59.7552	1760	55.0069	1621	72.977
		Cla003789	0.975668	38	0.577549	22	2.23922	83	1.23378	48	0.380656	15	3.11872	120	2.04374	79	1.57126	61	0.912921	37	0.609977	25	1.3025	55	0.623239	26	6.0412	245	6.5515	259	11.0029	418	30.7483	1233	10.4886	439	5.77487	230	45.5303	1723	11.7196	448	17.1016	654	24.8901	1003	21.6753	874	23.0299
ABA synthesis and transduction	hydroxylase	Cla005457	11.7114	811	102.176	6997	28.9697	2010	109.469	7751	71.6866	5210	60.7591	4323	18.7766	1345	23.5417	1673	100.69	7503	24.9723	1861	67.3534	5359	94.2841	7310	1.79682	133	5.35547	405	2.07589	148	0.878709	65	2.06129	166	1.46378	85	15.123	1053	0.520333	45	3.04031	218	0.352151	26	0.317334	25	1.28566
		Cla016011	0.263649	14	0.624882	31	0.199377	11	0.756708	40	0.521686	28	0.219544	21	0.451594	24	0.160102	9	0.255494	25	0.725949	39	0.216044	20	3.0052	209	0.015118	2	0.497297	48	0.102082	10	0.041838	5	0.058229	6	0.073247	8	0.162137	9	0.473438	27	0.207021	11	0	0	0.013602	2	0.03474
	PYP/PYL	Cla006604	37.5874	923	48.6252	1143	47.0037	1122	59.5928	1469	36.1882	898	41.1194	1012	32.9282	811	47.2933	1175	48.1567	1233	47.9849	1219	59.9259	1627	46.2245	1231	129.004	3365	181.434	4608	128.468	3141	146.322	3777	144.168	3884	155.216	3976	102.756	2503	114.99	2827	102.882	2530	128.016	3319	144.236	3742	151.196
		Cla018075	7.10845	175	4.62985	109	1.76045	42	3.28767	81	6.23362	155	2.39363	59	4.0404	100	6.65198	166	5.07289	130	5.72999	146	4.54226	124	18.9142	504	0.039388	2	0.364402	10	0.064158	2	0.261376	7	0	0	0.225457	6	0.821677	21	0	0	0.399423	10	0	0	0	0	0.053961
	PP2C	Cla008212	198.514	10286	111.644	5530	157.918	7953	129.6	6738	71.5337	3709	90.7056	4672	114.838	5933	118.494	6207	66.0555	3535	101.569	5400	140.313	8010	77.8907	4344	729.784	40534	514.44	27728	599.542	31200	549.457	30188	504.36	28915	495.007	26992	444.278	23017	455.703	23836	486.954	25482	636.159	35103	499.746	27588	717.737
		Cla018208	1.64974	143	3.6372	301	2.52292	212	2.70269	235	1.14108	100	1.6458	143	2.47769	215	2.3208	203	2.62066	237	2.42822	218	2.73608	262	2.01717	190	1.31734	121	3.49892	313	1.41065	122	0.672284	62	1.03359	98	2.37451	215	2.18456	188	1.43106	124	1.6662	145	0.84512	78	0.896175	82	1.68272
		Cla013604	4.55246	344	4.70959	341	3.339	245	3.58319	271	4.58811	353	3.86091	295	5.356	407	4.20031	320	4.39781	348	5.42354	426	3.37866	282	4.93758	405	1.61247	130	2.97903	233	1.66764	126	1.90272	152	2.5686	213	1.33837	107	4.01483	302	2.21831	168	2.26293	172	2.09767	168	1.87248	150	3.45911
		Cla009834	0	0	0	0	0	0	0	0	0	0	0	0	0	0	0	0	0	0	0	0	0	0	0	0	0.620618	20	0.251987	7	1.74937	49	0.886972	27	0.290232	10	0.233167	7	0.831467	23	0.287004	9	0.645544	18	2.21591	65	2.62569	76	2.89135
		Cla007597	2.39557	79	0.568925	19	1.61516	53	0.17853	7	1.56106	55	0.732755	26	0.360441	12	0.835584	29	0.247655	9	0.950171	34	0.348395	16	2.42397	90	0.67218	29	0.44218	17	1.51946	63	0.225491	10	0.037461	2	0.916392	34	1.02636	36	0.965837	33	0.285077	12	0.547334	22	1.90464	73	2.218
		Cla002234	1.45238	51	0.256802	9	0.943949	33	1.4212	50	1.17275	42	1.11889	40	2.88716	102	1.6242	58	0.546135	20	0.905192	33	0.478162	19	0.107176	5	0.265131	10	1.05628	39	0.606196	22	0.445116	17	0.505686	20	0.108126	4	1.93822	68	0.760071	27	0.263279	10	0.594017	22	0.744546	28	0.316456
		Cla009280	78.5492	3334	94.6186	3830	105.346	4432	82.3652	3570	79.1436	3459	88.0118	3805	81.9117	3550	109.252	4776	104.229	4705	68.5795	3058	97.998	4699	73.2384	3448	51.4648	2344	162.313	7212	194.853	8321	10.2468	552	97.1047	4614	49.9361	2249	123.307	5275	62.2686	2641	20.0246	1027	164.413	7496	100.992	4598	226.764
	ABF-ABI5	Cla017696	1.82372	346	1.77308	316	2.12367	393	1.61446	309	1.80966	343	1.43417	277	2.10958	406	2.06196	387	1.73887	344	1.86278	366	1.74352	368	2.00375	412	2.10439	402	1.78172	348	1.92698	357	2.88696	575	2.5514	518	2.06806	403	2.34296	430	1.94007	366	1.59319	298	3.06369	604	1.92714	381	2.75024
		Cla022580	26.5039	2693	17.5683	1688	20.7734	2047	14.4353	1420	18.1471	1825	16.0497	1623	20.3538	2049	14.5025	1407	16.8688	1762	19.3548	2044	15.4153	1733	19.61	2124	9.13192	900	9.75435	962	13.3855	1366	8.32423	845	10.9546	1212	11.6536	1222	9.66893	935	12.3662	1244	11.6936	1168	7.17672	741	10.3697	1087	13.2325
IAA synthesis and transduction	YUCCA, flavin monooxygenase	Cla013130	0	0	0.067979	4	0	0	0	0	0.033505	3	0	0	0	0	0	0	0.060121	4	0	0	0	0	0	0	0	0	0.424742	27	0.135887	9	0	0	0.030835	3	0.032429	3	0	0	0	0	0	0	0.607284	39	0.096059	7	0.833218
	LAX, auxin transporter	Cla018110	15.528	1308	23.2363	1874	17.6803	1448	30.913	2614	11.0103	937	20.1321	1700	24.0165	2030	20.7483	1768	21.4804	1888	22.0133	1920	14.3262	1335	15.2956	1398	2.07069	186	3.48308	304	3.30196	278	1.18125	105	1.91827	178	3.65498	322	5.88371	492	3.0873	261	3.09379	262	2.10763	188	2.68404	239	1.53181
	AUX/IAA, auxin-responsive protein	Cla012315	76.3484	2895	19.0489	694	25.5565	929	54.3999	2088	8.33429	318	19.0169	711	8.20753	317	43.0295	1648	10.362	411	21.8287	796	29.3282	1213	18.3427	758	15.6423	632	44.9201	1768	16.9895	644	17.4898	696	32.1659	1343	48.751	1945	23.6299	894	12.1902	448	49.2171	1884	8.99466	364	16.6479	668	6.99118
	CH3, Gretchen Hagen3	Cla013990	0.061913	5	0.032525	3	0.014843	1	0.062024	5	0	0	0.015528	2	0	0	0.015388	2	0	0	0.087432	6	0.05518	5	0.028692	3	0.043939	4	0.060178	5	0.203836	14	0	0	0.014184	2	0.119039	9	0.121826	8	0.108792	8	0.031071	3	0.117789	9	0.056754	4	0.10973
	SAUR, small auxin upregulated RNA	Cla006646	1.08478	23	0.420102	9	1.8982	39	0.848232	18	0.385108	9	0.898252	19	0.580886	13	0.990523	21	1.14177	25	0.184734	4	1.88885	44	2.61959	60	1.43332	32	2.09841	46	1.06788	23	0.965198	22	0.575645	14	0.698591	16	1.73652	36	1.35269	29	2.92238	62	0.753236	17	1.30057	29	0.667287
	5NG4, auxin-induced protein 5NG4	Cla022912	27.6283	1634	21.3665	1210	30.0032	1725	17.2387	1024	13.5867	812	20.7592	1231	30.1503	1789	36.2214	2167	25.3638	1565	31.8433	1949	24.1346	1579	18.6225	1195	5.33605	336	15.5332	951	6.19744	366	5.73299	357	8.45479	549	10.3871	641	10.9976	646	10.542	625	9.70455	575	13.2198	826	8.76345	548	13.1852
		Cla004024	47.526	5880	54.1303	6294	61.3632	7321	43.1258	5290	47.8363	5825	57.6278	6255	65.3362	8026	59.2925	7362	74.8156	8387	51.3337	5940	64.4959	8910	60.9109	8238	16.4014	2288	19.4165	2514	16.123	2038	12.9969	1700	17.0916	2227	23.0208	2794	29.1789	3695	23.1977	2812	25.5106	3134	12.6595	1726	10.9695	1325	13.7733
		Cla008460	2.80664	180	2.54242	161	1.75931	113	1.08393	69	2.40537	161	1.63259	108	1.30397	87	1.74732	117	1.84376	127	1.70958	117	2.27329	166	1.3584	98	0.115414	9	1.17151	80	0.475832	32	0.207062	15	0.311759	23	0.279041	20	1.78798	117	1.09887	64	0.495905	29	0.571655	40	0.442293	31	0.607066
[truncated: 83 more columns]

## Sheet:  immune signal transduction and
Table S8 DEGs of various biological functional classifications.
Immune signal transduction and other disease resistance mechanisms
Biological functional classification	Gene name	Gene name	P+H_1_1_FPKM	P+H_1_1_count	P+H_1_2_FPKM	P+H_1_2_count	P+H_1_3_FPKM	P+H_1_3_count	P+B_1_1 _FPKM	P+B_1_1 _count	P+B_1_2 _FPKM	P+B_1_2 _count	P+B_1_3_FPKM	P+B_1_3_count	C+H_1_1_FPKM	C+H_1_1_count	C+H_1_2_FPKM	C+H_1_2_count	C+H_1_3_FPKM	C+H_1_3_count	C+B_1_1_FPKM	C+B_1_1_count	C+B_1_2_FPKM	C+B_1_2_count	C+B_1_3_FPKM	C+B_1_3_count	P+H_2_1_FPKM	P+H_2_1_count	P+H_2_2_FPKM	P+H_2_2_count	P+H_2_3_FPKM	P+H_2_3_count	P+B_2_1 _FPKM	P+B_2_1 _count	P+B_2_2 _FPKM	P+B_2_2 _count	P+B_2_3_FPKM	P+B_2_3_count	C+H_2_1_FPKM	C+H_2_1_count	C+H_2_2_FPKM	C+H_2_2_count	C+H_2_3_FPKM	C+H_2_3_count	C+B_2_1_FPKM	C+B_2_1_count	C+B_2_2_FPKM	C+B_2_2_count	C+B_2_3_FPKM
Ca2+ signaling pathway	Ca2+ flux	Cla015739	1.78753	286	2.92312	463	1.62676	244	1.25256	212	1.60886	305	2.01676	351	1.79895	327	1.44042	274	1.51819	260	1.98225	371	1.41042	260	1.61882	320	0.532282	85	1.04269	156	1.69606	294	0.356543	47	0.593281	100	0.332659	48	0.512145	96	0.523859	96	0.533386	87	0.449124	67	0.294018	59	1.64905
		Cla015682	0.032179	4	0.138912	16	0.054717	7	0.044012	6	0.209704	25	0.123077	15	0.070744	9	0.043853	6	0.237661	29	0.188529	23	0.136392	18	0.722333	91	0.01664	3	0.120045	15	0.050767	6	0	0	0	0	0.034009	5	0.107274	13	0.008858	2	0.053129	7	0.016686	3	0	0	0.008934
	CaM/CML	Cla021803	2.01167	37	4.40741	77	2.3958	43	3.17711	59	4.63214	86	3.69096	68	2.42994	45	2.27928	43	1.81066	35	3.82186	73	4.00931	81	4.19588	83	0.503456	10	0.461943	9	1.00415	19	2.61705	51	0.285554	6	0.940197	18	3.01301	55	3.37764	62	0.52541	10	0.766924	15	1.49114	29	0.454082
		Cla019269	1.18435	21	3.3665	55	0.579192	10	0.588707	11	0.989143	18	0.162423	3	0.653572	12	0.119231	3	0.471794	9	0.38378	7	0.500262	10	0.251958	5	0.102891	2	1.62534	29	1.09576	19	0.16743	3	0.573313	11	0.167208	3	4.54309	77	0	0	0.225101	4	0.63711	12	0.627667	12	0.873291
		Cla010322	1.4447	32	1.94958	41	1.71728	36	1.93195	42	2.86081	63	0.78261	17	0.889934	20	1.59165	35	0.719906	17	1.84165	42	0.648863	16	1.72246	41	0.224143	6	1.68626	38	1.01016	22	0.903606	21	0.225172	6	0.177153	4	3.16652	68	0.278758	7	0.520213	12	0.060138	2	0.404828	10	1.39173
		Cla016954	61.0432	1207	84.8531	1607	55.8195	1073	86.3161	1714	145.539	2908	97.2317	1928	83.186	1651	79.1369	1584	122.135	2520	82.1988	1683	58.438	1279	152.709	3277	8.32352	175	28.9863	594	9.31807	184	6.05709	126	10.8928	237	10.7573	222	20.8077	409	9.01606	179	17.1773	341	9.40628	197	11.5497	242	10.6814
		Cla020738	2.14285	45	0.406453	9	1.36573	28	1.05654	23	3.3043	70	0.545143	12	0.95917	21	2.17097	47	1.05103	23	0.950298	21	0.16808	4	1.8027	42	0	0	0.671502	15	0.055747	2	0.072056	2	0	0	0.050085	2	0	0	0.195684	5	0.192349	5	0	0	0.086542	2	0.296056
		Cla001094	17.5766	883	15.5518	807	16.4515	792	13.8543	719	16.9693	857	15.7467	768	15.1266	833	16.8612	910	16.8326	991	18.9309	973	17.5231	977	16.2485	1015	18.7147	966	26.3559	1389	29.4512	1467	24.3712	1344	16.2219	945	15.6325	841	20.4328	1007	16.5654	853	15.505	770	28.1796	1447	20.8888	1124	36.7026
	SABP2	Cla015982	0.26323	10	0.478441	17	0	0	0.057653	3	0.165604	6	0	0	0.056732	3	0.114429	5	0.054876	3	0	0	0	0	0.080011	4	0	0	0	0	0	0	0	0	0	0	0	0	0	0	0	0	0	0	0	0	0	0	0
		Cla001815	0.835382	31	0.194634	9	0.058414	4	0	0	0.04739	3	0.232506	9	0.257423	12	0.275522	11	0	0	0.50408	19	0.168518	14	3.0027	115	13.6436	560	235.302	8647	40.664	1483	21.321	805	18.423	733	2.90044	114	7.1968	266	18.5414	674	1.85072	71	29.2347	1117	8.64318	321	107.544
	PO43	Cla006356	6.36197	101	1.87326	29	1.39821	22	0.018659	1	0.16453	3	2.08956	34	0.058595	1	2.13329	35	0.060922	2	2.89576	48	0.791782	14	21.7562	375	0	0	0.09972	2	0.535711	9	0	0	0	0	0	0	1.59126	26	0.141128	3	0	0	0	0	0	0	0
	RbohC	Cla019057	1.24264	149	0.103589	14	0.598589	82	0.215861	31	0.041994	7	0.135201	20	0.200684	29	0.559959	78	0.194054	32	0.382832	60	0.526166	65	2.60917	354	3.08508	427	1.60416	226	2.80986	351	3.36864	447	2.45853	333	2.46637	344	2.3032	290	3.61837	488	0.941322	110	2.92652	395	2.74923	386	4.02178
	NIMIN-1	Cla015169	3.8021	60	0.627482	10	6.1706	95	0.724102	12	0.557131	9	0.130339	3	0.410236	7	1.28822	21	1.39136	23	1.49136	25	1.46949	26	1.7742	31	73.4373	1228	60.0039	977	73.3124	1149	85.8691	1421	62.2907	1076	61.7064	1013	49.1694	768	57.4742	906	50.6494	799	68.3655	1136	81.1215	1349	80.8616
	BON1	Cla021258	0.05222	2	0	0	0	0	0	0	0	0	0	0	0.085296	2	0	0	0	0	0	0	0	0	0	0	0	0	0	0	0.082591	2	0.185981	5	0	0	0	0	0.099543	3	0	0	0	0	0	0	0.075969	2	0.082851
	CBL	Cla021155	0.984965	80	0.872494	65	0.27528	15	0.960609	75	0.510891	34	0.945901	65	0.480415	37	1.64022	129	0.631557	52	1.14315	86	0.561827	47	1.07506	93	0.311879	23	0.355642	26	0.647015	46	0.872675	52	0.548662	37	0.353438	30	0.793827	60	0.415629	33	0.381844	27	0.237072	18	0.78873	48	0.39047
Receptor-like kinases (RLKs)	NIK	Cla016488	12.0048	1168	17.4122	1662	11.8081	1135	11.8609	1185	17.031	1714	12.76	1280	17.5156	1769	12.4118	1253	17.7549	1856	16.965	1751	12.9743	1433	21.5051	2343	0.720666	78	0.838604	89	0.99075	101	0.623534	67	1.10785	94	0.964622	86	2.80483	264	0.819174	73	2.86457	257	1.07984	91	0.462366	50	0.821791
		Cla005883	7.93404	590	15.3263	1091	12.3005	889	14.4267	1077	9.62077	723	12.8412	957	13.7408	1025	12.9696	976	13.9908	1085	13.7548	1059	13.556	1115	12.1759	983	5.41826	429	14.2905	1100	6.93925	514	3.67296	288	4.38307	358	6.62513	514	6.09186	450	4.3722	326	12.6921	946	3.60292	283	3.3479	264	5.24001
		Cla000810	14.4919	1602	21.2389	2183	15.1686	1475	9.60503	979	29.5587	2991	18.2283	1744	17.6651	1733	14.5098	1553	18.9925	2153	21.8638	2329	14.8554	1687	25.2933	2922	4.26241	362	4.02892	331	3.07958	312	4.83119	391	3.1906	307	3.5348	367	4.72218	471	5.87604	453	4.90986	500	3.67184	383	4.23736	341	3.95235
	BIK1	Cla022955	0.494812	51	0.45137	45	0.515495	52	0.410877	43	0.276279	29	0.429108	44	0.364329	38	0.379652	40	0.549877	59	0.632272	67	0.461888	53	0.366827	41	0.372008	41	0.40988	44	0.698144	71	0.262923	29	0.337696	38	0.42849	46	0.444976	46	0.449303	46	0.299325	31	0.697186	76	0.562618	61	0.504209
Ser/Thr protein kinase family	PBS1	Cla002252	29.245	1627	38.3467	2101	28.1887	1530	32.3363	1799	38.291	2182	37.4314	2017	34.3515	1884	28.4789	1678	41.5232	2419	39.9756	2236	30.4577	1901	45.9053	2750	10.8702	630	8.26569	487	6.59108	393	14.7474	881	10.2856	680	12.2271	697	10.8381	631	15.1662	879	8.60511	528	11.0024	697	15.0272	865	10.8686
		Cla001497	19.4682	2202	9.61918	1112	12.4692	1334	11.8575	1303	12.7348	1608	11.8933	1361	12.3331	1374	12.3948	1668	12.6787	1695	14.5838	1671	15.4333	1917	9.68986	1257	17.6635	2061	11.8811	1881	15.4791	2014	10.0562	1224	11.0753	1405	12.7186	1663	18.94	2005	15.9015	1711	18.6774	1868	17.8205	2239	19.2004	2171	8.9177
	RLCKVII	Cla013256	0.731895	31	0.038447	3	0	0	0	0	0.036436	3	0	0	0.146599	9	0.071911	5	0.120428	8	0.080595	5	0	0	0	0	0.101915	7	1.11349	65	0.73187	35	0.209945	13	0.264869	17	0.211598	13	1.32672	59	0.080304	5	0.073458	5	0.601528	36	0.273229	17	1.39731
	RBK1	Cla004534	9.88311	636	7.11112	442	10.0358	649	4.24843	275	4.59189	297	4.70776	306	5.99307	389	7.71218	509	5.69028	382	5.22686	359	8.35338	591	6.01629	415	2.37718	155	2.39825	161	3.31905	204	0.688787	43	0.845831	55	1.12181	75	1.56224	97	1.10893	67	1.31203	84	0.762351	59	0.263973	19	1.21285
	OXI1	Cla014909	3.06947	159	2.06796	103	4.10215	206	1.9351	101	1.66437	87	1.81411	94	3.06471	159	3.03645	159	2.39319	129	2.71386	145	1.65862	95	1.75414	99	8.23629	452	12.7282	680	12.7688	657	7.05233	383	15.4463	875	12.6052	679	16.4434	842	14.0038	724	15.6437	809	14.4715	789	11.1519	608	16.7564
	CIPK	Cla021020	90.4775	4785	76.7431	3886	58.7907	3023	50.3974	2677	63.3098	3383	58.1523	3084	59.1691	3141	70.6983	3784	62.1229	3428	56.8575	3113	55.8459	3267	67.9035	3898	11.6604	656	11.7396	643	14.3836	758	9.3707	522	9.46768	550	10.4271	576	28.4014	1492	11.6275	617	23.6951	1256	9.23343	516	11.2732	631	10.3032
		Cla013613	75.8229	3703	81.5972	3816	52.7605	2505	65.5054	3213	97.797	4825	50.8482	2490	40.2665	1974	73.6736	3641	54.8924	2797	59.3557	3001	58.531	3162	138.426	7337	7.02012	365	16.3897	829	7.54058	367	9.32503	480	10.9187	586	17.7045	903	35.3742	1715	8.15454	399	29.4223	1440	7.98329	412	8.21101	424	7.93055
		Cla021576	3.62383	190	5.02916	252	5.03781	256	7.85745	412	9.43282	498	6.21099	325	7.10057	372	8.22928	435	8.80255	480	10.5703	571	4.47074	258	11.5226	653	0.237245	14	0.361546	20	0.583072	31	0.168483	10	0.210979	13	0.594083	33	0.749757	39	0.312559	17	0.576801	31	0.153582	9	0.242927	14	0.418751
		Cla017212	32.3041	1678	73.0829	3634	34.9821	1766	26.4152	1378	42.115	2210	34.372	1790	33.1466	1728	29.8956	1571	36.5195	1979	37.3394	2008	44.3591	2549	41.9818	2367	19.4922	1077	23.7239	1276	23.3842	1210	14.3084	782	15.5125	885	18.3829	997	42.189	2175	23.7119	1234	20.3649	1060	17.3785	954	24.4104	1341	19.5695
MAPKs	MAPKs	Cla007657	0.433143	21	0.356713	16	0.361284	17	0.306016	15	0.260705	13	0.071796	4	0.159223	8	0	0	0.084152	5	0.212012	11	0.23812	13	2.08328	106	0	0	0.121025	6	0.04391	3	0.041728	3	0.275525	15	0	0	0.08844	5	0.087635	5	0.129942	7	0.124637	7	0.041525	3	0.032999
		Cla008152	2.18687	127	0.998789	56	0.24152	14	1.44223	84	0.642791	38	0.588391	35	0.435501	26	1.08393	64	0.87271	53	0.651334	39	0.546586	35	1.77069	112	0.634843	39	2.24673	135	0.696022	41	0.96106	59	3.17177	202	1.03429	63	5.70716	328	0.623952	37	1.44985	84	1.32852	82	1.35344	83	1.85946
	DUSP12	Cla017146	17.4472	1750	17.2745	1382	18.65	1542	14.9192	1298	20.0996	1700	16.193	1473	20.6942	1775	13.5989	1427	16.1415	1416	18.9168	1638	17.8793	1618	17.3289	1599	10.592	1209	20.69	2059	25.4992	2099	16.3185	1478	24.0745	2255	13.5055	1183	19.8821	1672	15.3426	1545	12.2637	1056	32.1055	3370	29.9497	2592	34.6837
Transcription factor, TF	ERFs, ethylene-responsive transcription factor	Cla005613	5.85827	196	63.3003	2022	28.6486	929	34.2833	1149	48.7111	1642	35.5223	1188	21.0184	704	11.5857	391	61.1114	2127	21.9612	759	41.0056	1513	53.4086	1934	1.55982	56	1.56313	54	0.91374	31	0.684658	25	1.03967	39	1.98043	69	40.652	1346	1.33682	45	1.66726	56	0.52267	19	0.627323	23	0.775386
		Cla021525	5.86384	159	47.3221	1225	27.1775	715	48.8565	1327	53.325	1457	43.8373	1189	17.0141	462	15.531	425	58.407	1648	22.9476	643	32.8773	984	48.5644	1426	0.983687	29	0.532385	15	0.467816	13	0.63814	19	0.26516	8	1.06183	30	19.6381	528	0.06701	2	0.77929	22	0.10789	4	0.278938	8	0.525905
		Cla020648	2.50503	46	3.21103	56	2.94634	52	5.05999	92	1.93979	36	1.78122	33	1.12344	21	3.43056	63	3.62884	69	4.25813	80	3.50553	71	2.34843	47	7.27946	141	6.13652	115	7.62208	138	2.85796	55	5.2534	105	5.01173	95	7.55846	136	5.81824	106	4.83831	88	5.39197	104	7.23634	139	9.08807
		Cla013063	1.17065	39	6.94814	221	0.64672	21	0.418803	14	5.71662	192	1.47519	49	0.966108	33	0.203005	7	0.655885	23	0.733303	26	0.446212	17	0.553486	20	2.60076	92	1.58837	55	2.92225	97	2.08547	73	2.41276	88	3.99728	139	41.7052	1371	1.89133	63	2.07162	69	1.79836	63	3.50357	123	3.33857
		Cla021765	83.3233	2094	137.054	3298	128.155	3131	222.909	5626	147.577	3747	137.953	3477	85.7866	2164	127.881	3252	165.063	4328	139.887	3640	145.755	4052	107.912	2944	35.146	939	61.0823	1589	34.5451	866	61.7255	1632	52.7463	1456	73.8791	1938	56.0238	1398	64.2201	1617	66.324	1671	29.8242	792	54.4816	1448	34.6303
		Cla009283	242.256	6752	241.575	6447	227.5	6164	261.329	7314	235.1	6620	225.205	6294	184.152	5151	265.17	7478	285.981	8316	217.311	6271	216.519	6675	270.135	8172	45.2872	1342	43.5122	1256	68.3107	1898	41.136	1207	43.1106	1319	52.4534	1526	101.711	2815	58.5755	1636	87.116	2434	59.7552	1760	55.0069	1621	72.977
		Cla003789	0.975668	38	0.577549	22	2.23922	83	1.23378	48	0.380656	15	3.11872	120	2.04374	79	1.57126	61	0.912921	37	0.609977	25	1.3025	55	0.623239	26	6.0412	245	6.5515	259	11.0029	418	30.7483	1233	10.4886	439	5.77487	230	45.5303	1723	11.7196	448	17.1016	654	24.8901	1003	21.6753	874	23.0299
	bHLH	Cla006599	35.6395	1066	59.5323	1704	37.7853	1099	62.5283	1878	46.6818	1410	53.3434	1600	43.8667	1317	42.2733	1279	66.9129	2088	44.1257	1366	47.1379	1559	59.9909	1947	2.99496	96	5.30026	164	2.44078	73	4.04225	128	3.64175	120	7.66661	240	3.43321	102	2.97043	89	3.84666	116	1.81661	58	4.19188	133	1.79984
		Cla010738	0.524876	37	2.40285	159	0.964484	65	2.21717	154	1.67856	117	1.68289	117	1.07209	74	1.63814	114	1.86137	134	2.24797	161	2.64517	202	2.04721	153	0.325178	24	0.656493	47	0.312811	22	0.151965	11	0.119955	10	0.534341	39	0.308038	22	0.641259	45	0.296207	21	0.194684	15	0.261226	19	0.331829
		Cla015223	23.7325	1148	35.8559	1661	15.1726	714	34.2447	1663	31.2121	1525	26.3212	1277	13.7807	669	21.6279	1059	26.3387	1329	16.5098	827	25.0812	1342	48.2958	2535	5.70418	294	16.0821	805	4.7927	231	10.8301	551	14.9898	796	24.2466	1224	7.13827	343	6.26078	304	13.9813	678	6.3091	323	10.2766	526	4.10231
		Cla005156	4.13004	104	5.70207	137	4.45672	109	10.7644	271	9.69257	245	4.85613	122	6.55717	165	4.87491	124	6.84239	179	4.36887	114	4.9923	139	12.1015	329	1.24731	34	2.79086	73	1.79957	45	2.73618	72	3.17278	88	2.65393	70	4.19281	105	0.901176	23	4.40835	111	1.89059	50	3.40749	91	1.2224
		Cla005253	4.92743	196	10.3206	392	4.83462	187	4.72682	189	7.57282	304	4.54281	181	2.94068	118	5.19402	209	8.20149	340	4.09865	169	6.36223	280	7.19818	310	0.157731	7	0.613063	26	0.270546	11	0.136217	6	0.327057	15	0.337175	14	1.25024	50	0.128591	6	0.492754	20	0.065742	3	0.391403	17	0.078237
	MYB	Cla012519	10.4158	349	8.01563	260	9.86389	322	11.8251	398	6.75602	229	6.44186	218	7.25882	245	12.3528	420	11.4246	400	9.29322	325	9.95746	369	13.8677	505	14.6733	527	49.4097	1716	35.299	1185	23.3516	824	49.3867	1820	29.9635	1046	24.8614	828	27.2416	922	23.2984	780	62.1303	2206	37.8947	1345	73.7764
		Cla018100	0.304457	10	0.404848	13	2.15304	68	0.574161	19	0.173482	6	0.919695	30	0.502242	17	0.522156	18	0.564369	20	0.353096	12	0.20662	8	0.583812	21	26.4327	911	45.0807	1512	32.2043	1040	28.9587	987	23.0455	820	15.816	535	26.4886	852	18.7812	610	20.1813	656	39.5565	1355	35.8663	1229	32.1707
		Cla017995	4.93706	180	2.49313	87	7.67323	271	5.96429	218	3.36428	124	3.21231	118	2.92639	107	6.65173	245	4.1394	157	2.97947	113	3.37065	136	3.02319	120	15.4891	599	26.1082	982	35.2456	1276	19.6955	753	17.4888	698	19.5523	742	30.3278	1094	18.4179	671	24.4055	889	18.2087	699	26.804	1030	34.1554
		Cla015919	45.6177	441	41.7428	386	32.4903	305	36.6706	356	9.89152	97	15.5239	151	28.9583	281	21.7882	213	11.6529	118	38.8221	388	42.4333	453	10.3003	108	6.36592	66	16.0247	161	10.8792	105	0.862336	9	0.937952	10	3.34375	34	15.1292	145	6.32708	62	23.7948	231	1.6863	18	1.61254	17	1.74517
		Cla017100	0.11488	3	0.090237	3	0.980299	27	0.684238	24	0.062934	3	0	0	0	0	0.111432	4	0	0	0.061416	3	0.057482	3	0.331957	8	10.7931	275	55.0501	1357	35.8673	861	26.1529	646	58.1002	1544	21.3534	539	18.1151	428	35.8261	826	17.0426	418	78.7963	1948	53.9118	1346	112.612
		Cla015834	2.06369	62	1.21533	35	1.12099	33	1.02379	31	1.16439	36	1.52977	47	0.767447	24	1.73951	53	0.77452	25	1.80528	57	1.28633	43	8.84833	289	0.257191	9	0.3142	10	0.584471	18	0.193708	7	0.78163	26	0.112404	4	0.7418	23	0.966928	30	0.288488	9	0.652447	21	0.85288	28	0.605479
		Cla009156	0.367064	15	0.269387	11	0.33923	14	0.18541	8	0.110979	5	0.126913	6	0.068111	3	0.297779	12	0.321807	14	0.219195	10	0	0	0.214162	10	0.048425	3	0.370966	15	1.34746	51	0.070375	3	0	0	0	0	1.54562	57	0.074009	3	0	0	0	0	0.143812	7	0.786313
		Cla020702	6.62452	177	13.3915	343	4.30418	112	3.85183	104	31.5362	851	11.5827	310	5.08101	137	6.53913	177	11.9447	333	13.9245	385	4.51751	134	17.747	514	0.362232	11	0.074416	3	0.154592	5	0.146176	5	0.272453	8	0.396971	12	4.55174	121	0.115314	4	0.073773	2	0.07289	3	0.145708	5	0.452825
		Cla020369	18.7102	1129	58.2531	3403	28.7	1699	40.5086	2306	44.1082	2696	36.5998	2209	24.8106	1509	35.5554	2060	42.2355	2691	29.4263	1858	38.0162	2566	77.3521	5103	5.01755	311	16.8798	994	6.716	399	12.2445	696	13.368	830	17.2586	1088	15.396	910	10.1415	569	15.655	938	7.25326	462	9.54802	588	9.3223
	NAC	Cla013922	8.02354	287	5.86044	202	5.73983	201	5.79873	213	8.08271	291	3.70331	138	2.43235	89	5.87388	213	6.16336	230	2.71138	105	5.66574	225	6.99287	278	4.54361	177	5.74659	213	8.79196	314	5.0554	190	4.42512	176	3.37604	128	26.4879	938	4.01163	145	8.01	293	6.00749	227	6.01058	226	6.57176
		Cla004626	0.635508	55	1.4793	121	0.602126	50	0.646935	56	0.907726	78	1.11694	96	0.627924	54	0.66301	58	0.843471	75	0.57391	51	1.17039	111	1.5245	141	0.21554	20	0.394862	35	0.380397	33	0.406964	37	0.104698	10	0.270724	25	1.15316	98	0.502806	43	0.534929	46	0.329765	30	0.310235	28	0.550797
		Cla010201	9.7886	332	4.10018	133	5.3815	177	14.7596	502	3.80706	131	4.87771	166	4.95729	169	16.2723	557	4.86665	172	4.6157	162	4.05371	152	4.74647	175	4.74135	171	14.0003	491	5.53976	187	4.10398	147	6.65023	247	4.61586	163	13.2998	447	5.21174	177	6.42097	218	3.99024	143	3.98138	143	3.583
		Cla011761	54.6495	2010	6.99102	249	18.9399	671	20.1401	734	15.1942	559	14.2895	523	8.73599	324	32.0249	1174	7.47589	284	5.14497	195	11.422	470	19.0854	753	25.586	988	66.8629	2501	27.1462	995	21.5207	832	29.9037	1191	33.6729	1274	74.6438	2695	16.9905	621	32.3576	1180	17.9862	691	17.9006	697	24.4113
		Cla012144	1.1452	45	0	0	0.565857	22	0.185593	8	0.315171	13	0.066971	3	0.072513	3	0.37944	15	0.22116	9	0.187718	8	0.096277	5	0.736724	31	0.470345	20	2.51718	101	1.50004	58	0.56418	23	0.476161	21	0.389632	16	1.3701	53	0.262697	11	1.22054	48	0.502574	21	0.563798	24	2.05922
	WRKY	Cla018870	3.83421	128	10.3389	329	3.65946	119	4.85583	163	5.29962	178	6.55055	219	7.67159	256	4.49676	152	5.77276	201	4.84067	167	4.84788	179	5.64455	204	0.943045	34	2.97625	103	0.832616	28	0.740079	26	0.934871	35	0.736955	26	3.92581	130	1.20583	41	1.88219	63	1.02334	36	1.09166	39	2.08278
		Cla007761	18.8814	966	20.6582	924	18.6634	898	15.2328	763	20.1985	985	18.2758	924	29.4029	1524	32.9522	1562	26.0374	1248	26.8162	1411	20.6893	1075	25.2918	1290	35.5079	1765	22.4654	1102	35.2783	1727	35.6995	1894	38.3131	2175	30.4565	1489	36.7952	1848	61.9173	2919	56.0234	2593	57.4442	2908	40.3305	2033	41.9245
		Cla010918	1.0675	48	0	0	0	0	0	0	0.262338	14	0	0	0	0	0.597329	29	0	0	0.127723	7	0.169256	9	0.352398	19	0	0	0	0	0	0	0	0	0	0	0	0	1.30118	61	0	0	0	0	0	0	0	0	0
		Cla014433	0.545628	41	0.215218	16	0.11377	9	0.027533	3	0.049988	4	0.105578	8	0	0	0.427252	33	0.021465	2	0.092666	8	0.086551	8	0.458538	37	0.218774	18	0.237749	19	1.01629	76	0.346714	28	0.51514	43	0.260833	21	1.06006	79	0.137614	11	0.426663	32	0.294632	24	0.277733	22	0.700313
		Cla015003	6.31993	245	3.5698	137	6.85628	262	5.39631	211	10.1647	407	4.86852	188	6.34664	240	7.3619	292	3.98465	159	7.43514	299	4.07695	176	8.77841	370	0.573017	26	3.36455	139	2.89516	129	0.796057	32	0.869345	36	0.894736	36	4.92925	198	0.573785	30	1.99824	78	0.707838	31	0.361042	20	3.11026
		Cla021806	1.46062	61	1.63411	66	1.29661	53	2.74677	115	1.75247	74	2.30859	97	2.65941	111	3.01379	127	2.2986	100	1.11444	48	1.651	76	1.61081	73	0.868127	39	3.92147	169	1.40929	59	1.82629	80	1.87703	86	1.87509	82	3.53095	146	2.1906	92	1.66875	70	1.36467	60	0.959499	43	1.52652
		Cla007307	0.495458	17	0.414775	14	1.43805	48	0.316634	11	0.119016	5	0.195777	7	0.180323	7	0.853692	30	0.376009	14	0.605775	22	0.536437	21	1.0032	38	0.150549	6	0.820636	29	0.302092	11	0.114678	5	0.055133	3	0.102482	4	1.68072	57	0.240842	9	0.052214	2	0.344435	13	0.057061	3	0.220246
	BZIP	Cla014572	16.6272	302	33.5862	583	15.3404	270	65.4092	1190	33.5685	614	41.0435	746	36.0789	656	26.386	484	40.9507	774	36.7353	689	21.1105	423	43.6191	858	1.66515	33	2.97632	56	0.71877	13	0.634742	13	1.13629	23	1.25411	24	3.23825	59	1.25375	23	2.21248	41	0.2911	6	0.427667	9	0.174067
	HD-Zip	Cla015276	13.8546	557	19.306	742	15.3767	600	19.0406	768	21.8596	887	20.254	816	20.1889	814	22.5541	917	21.8647	916	19.1849	798	14.9103	662	37.0669	1615	10.6825	456	11.2822	469	12.5804	504	10.5891	448	9.58878	423	10.3967	436	15.6128	623	6.85734	276	4.62418	187	13.353	567	10.6277	451	16.2459
	TIFY	Cla001487	2.9272	76	1.34535	46	1.80365	72	0.792762	23	1.4426	65	1.45078	67	1.94733	70	2.40908	90	1.64996	75	1.82826	55	1.14366	61	1.18566	51	0.15962	9	1.60561	75	1.85204	59	0.591612	29	0.355255	21	0.040101	3	6.58324	299	0.638559	31	0.326359	16	0.698997	26	0.175392	8	2.23479
		Cla011143	3.03733	166	3.18826	167	5.40624	287	5.04217	278	3.06748	170	2.48464	137	3.65233	201	3.90145	216	4.02953	230	3.19239	182	3.03388	185	3.56406	212	1.85998	109	3.92626	221	2.96457	163	1.92819	111	1.43297	87	1.41382	82	46.4051	2519	2.19011	121	2.28921	127	2.95083	171	1.63366	96	4.04043
		Cla005434	0	0	0	0	0.135556	2	0	0	0	0	0	0	0	0	0	0	0	0	0	0	0.120354	3	0	0	0	0	0.255944	5	0.407917	7	0.258252	5	0.061873	2	0	0	22.8898	344	0.13062	2	0	0	0.170987	3	0	0	0.685173
Thaumatin family	TLP	Cla013044	1.1831	95	2.74623	171	1.20218	94	0.850696	86	3.18711	143	0.894999	80	2.25858	86	2.0673	190	4.3905	202	3.43095	178	3.88684	161	1.3439	138	0.640795	63	4.3847	331	1.49052	122	1.54094	74	0.478741	29	0.511579	49	0.436131	34	0.754576	66	0.580865	73	0.744633	83	0.477075	50	3.4607
	PR	Cla010151	1.53665	52	4.64082	148	1.5598	51	0.836247	28	1.81411	61	1.59961	54	1.76221	59	2.53957	86	2.27631	79	2.59817	90	2.35462	87	3.3187	120	0	0	0	0	0	0	0	0	0	0	0	0	0	0	0	0	0	0	0	0	0	0	0
		Cla013855	11.3211	317	7.82334	210	10.4145	284	4.34999	123	7.21231	204	4.95594	140	4.32392	122	8.19246	233	5.9792	175	5.47754	159	8.91984	277	7.66532	233	0.205271	7	0.517997	16	1.22673	35	0.6542	20	0.533444	17	0.256245	8	1.30449	37	0.623038	18	0.468064	14	0.429607	13	0.138888	5	0.263314
Thioredoxin family	CBSX5 (thioredoxin family)	Cla019495	2.42558	115	3.7362	170	2.19127	101	1.29934	62	2.56581	123	3.073	146	3.57666	170	2.00355	96	3.17642	157	1.82509	90	1.5268	80	6.41856	330	0.26843	14	1.5317	75	1.11357	53	0.690498	35	1.23458	65	0.584121	29	2.89596	136	0	0	0.959549	46	1.30695	66	0.344209	18	0.672403
	TRXh (thioredoxin family)	Cla022461	33.3863	721	27.8929	553	17.1777	357	8.45347	180	37.843	766	21.7635	445	16.1223	361	18.259	384	21.4682	494	18.448	419	17.1998	406	48.6236	1081	0.876744	23	4.13721	79	2.3382	50	7.43777	246	2.13715	47	1.42225	33	1.59139	41	4.15026	84	1.70912	35	1.8605	43	2.84149	57	1.44821
NB-LRR family	RGA2 (NB-LRR family)	Cla002912	1.44482	73	0.645005	31	1.28466	63	0.663828	34	1.00402	51	0.435091	22	0.702878	36	1.35023	69	0.724936	38	0.557055	29	0.740325	42	1.3644	75	1.29503	70	1.45298	76	1.24586	63	1.48409	79	2.68736	148	1.31231	69	1.65762	83	1.06989	54	0.946954	48	1.34562	72	0.858736	46	1.32101
ABC transporters	ABC transporter	Cla010534	5.4538	816	4.10103	583	3.543	553	1.69829	271	3.96858	640	2.85096	460	2.74575	440	4.38933	660	3.28089	540	3.61414	568	2.94693	521	4.93261	856	0.091666	16	0.455198	77	0.595739	97	0.072428	13	0.163913	30	0.03654	7	1.79574	286	0.089553	15	0.476218	78	0.192757	33	0.077448	14	0.526264
		Cla022922	0.113735	17	0	0	0	0	0	0	0	0	0	0	0.012754	2	0	0	0.013655	3	0.041053	7	0	0	0.055479	9	0	0	0.013765	3	0	0	0	0	0	0	0	0	0	0	0.028345	5	0	0	0.040223	7	0	0	0.05737
		Cla019124	0.033327	5	0.026106	4	0	0	0.057122	8	0.04948	7	0.089478	12	0.030662	4	0.120993	16	0.076732	10	0	0	0.015065	3	0.343337	47	0	0	0.046738	6	0	0	0	0	0	0	0	0	0	0	0	0	0	0	0	0	0	0	0
		Cla004710	1.46525	131	0.328011	28	0.797635	69	0.84506	76	0.380182	35	0.647366	58	1.18995	106	0.968519	87	0.829094	77	0	0	1.59686	157	0.678916	66	0.059937	6	1.13631	105	0.869943	77	0	0	0.317431	31	0	0	0.820747	73	0.114216	11	0	0	0.70066	66	0	0	1.17205
		Cla012974	3.26674	637	1.09722	205	0.729114	139	0.511816	101	0.781588	154	0.743717	146	0.874873	172	0.697456	138	0.674206	138	1.49714	303	0.717086	155	6.28363	1330	0.315373	66	1.40037	283	1.38599	270	0.309773	64	0.769659	165	0.424729	87	0.614489	119	0.538336	106	0.397761	78	2.18367	450	0.641143	133	2.31228
DNA repair related genes	H2A	Cla013285	118.093	2110	196.462	3361	126.545	2198	193.554	3473	225.057	4063	214.086	3836	213.591	3830	128.61	2325	159.945	2982	209.422	3874	178.275	3524	253.194	4910	4.31412	82	18.9499	351	8.18427	146	7.86314	148	7.34275	145	7.2577	136	20.3404	361	12.1858	219	15.5317	279	4.53321	86	5.37305	102	6.25078
	UDC	Cla016964	8.13219	722	7.65367	651	5.58655	485	6.7866	606	7.42297	668	6.60739	588	6.56691	583	7.23047	647	6.57298	608	7.87883	724	7.10127	699	10.4816	1002	2.58358	246	2.67303	247	3.04413	271	4.29683	402	3.94389	382	4.36934	408	4.64279	410	6.94344	617	5.44969	488	4.80317	444	4.63552	437	4.15207
	RPA	Cla016882	1.72979	83	2.17845	98	1.39171	63	1.34302	64	3.98679	191	2.25553	100	2.80885	132	1.69953	80	3.05306	151	3.76045	182	2.39626	127	4.49439	232	0.303351	16	0.139029	7	0.260276	13	0.342239	17	0.417814	23	0.234486	12	0.651164	31	0.378391	19	0.525792	20	0.784601	32	0.528726	26	0.484743
	DPL	Cla011535	0.533973	40	0.184028	14	0.337618	24	0.300329	22	0.328585	24	0.073333	6	0.148321	12	1.085	82	0.399482	32	0.101084	8	0.294787	24	0.289405	22	0.110708	9	0.243074	18	0.023213	2	0.055937	5	0.011387	1	0.100503	8	0.344081	22	0	0	0.099764	7	0.753034	48	0.119119	9	0.323946
	ARP	Cla019052	17.833	1742	30.4063	2838	18.2023	1729	19.5256	1917	30.7126	3025	29.8585	2920	29.2202	2863	17.9508	1776	28.8245	2927	27.6799	2802	26.5023	2865	39.4968	4178	0.970317	101	2.4322	246	1.03506	101	0.750004	74	1.20878	130	0.894414	92	2.82224	274	1.91397	186	3.03563	298	1.61523	167	1.31663	137	1.05387
E3 ubiquitin-protein ligases	UbE3	Cla001011	9.88975	513	12.1517	604	11.4964	575	8.70745	454	11.6646	612	11.4167	592	9.32766	485	11.4561	599	9.81884	532	9.01192	481	11.9124	684	12.6541	710	10.9232	604	16.3053	873	19.8286	1025	12.953	708	12.9501	739	12.1892	662	19.8017	1021	12.7201	661	12.0756	629	13.6138	748	15.0955	827	21.0129
		Cla012118	0.479926	13	0.993338	26	0.18093	5	0.885996	24	0.99974	27	0.416874	12	0.357949	10	1.00771	28	0.553175	16	0.888282	25	0.566522	17	1.04402	31	0.326985	10	0.254647	7	0.187895	5	0.191689	6	0.070474	3	0	0	0	0	0.308883	9	0.087226	3	0.2238	7	0.180269	6	0.098656
		Cla004111	0.257925	14	0.041614	3	0.076213	4	0.039678	3	0.509129	27	0.384491	20	0	0	0	0	0	0	0.212182	12	0.03602	3	1.68806	95	0	0	0.115362	7	0.586606	31	0	0	0	0	0.019213	2	0	0	0.807189	42	0	0	0.738063	41	0.995366	55	0.717744
		Cla015062	5.66179	388	8.93919	561	8.75452	537	8.06076	644	6.55018	530	6.61025	455	4.50017	352	6.77088	522	8.08165	545	5.69731	404	7.81958	556	10.8617	854	5.19289	354	11.7438	822	7.96269	579	5.56268	408	6.37466	517	5.82013	401	13.9907	945	6.87622	496	6.66093	468	7.53432	624	6.49127	525	7.97714
		Cla010016	1.52746	92	1.28004	72	1.05163	56	1.63702	90	1.15951	77	1.14186	63	0.733765	42	1.46079	96	0.981624	71	0.382259	28	0.590289	46	1.94327	117	0.02667	2	0.384556	28	0.072688	6	0.081855	6	0.107112	9	0.143888	11	0.066429	5	0.288329	21	0.204192	15	0.111234	9	0.161193	12	0.037204
		Cla013300	89.3029	4891	66.3453	3463	98.7001	5224	75.3321	4131	63.6969	3480	69.4524	3805	102.505	5568	91.5839	5024	69.6803	3961	70.5511	4015	84.5111	5114	69.7019	4131	22.3519	1308	26.2231	1465	21.6424	1183	22.6803	1295	17.4615	1054	30.607	1736	33.6356	1817	41.5496	2266	26.6644	1477	14.2399	814	16.4127	954	15.5196
		Cla021750	74.6479	15574	51.2343	10228	52.8559	10685	28.5087	5973	63.1719	13282	47.2297	9841	56.5327	11833	48.6982	10274	45.0276	9790	57.8477	12451	54.2333	12458	48.0236	10809	5.64794	1253	5.70552	1234	6.6221	1361	7.88652	1732	7.27953	1643	10.1168	2171	15.5963	3232	12.1113	2531	8.50043	1779	6.66222	1470	7.63607	1685	6.46127
Other anti-disease genes	Defensin	Cla007847	1112.07	15170	1230.31	16122	1145.83	15199	696.342	9620	921.755	12522	784.985	10769	757.677	10384	792.254	10971	834.646	12030	834.261	11737	1088.57	16279	634.31	9304	128.949	1912	181.302	2543	203.582	2803	69.159	928	29.6992	445	43.615	626	304.357	4147	109.819	1487	148.472	2037	69.1775	1015	116.159	1678	139.432
	SBT	Cla004591	3.34624	301	0.341024	30	0.069425	7	0.067268	7	0.268613	25	0.135359	13	0.068308	7	0.351298	32	0.089657	9	0.470523	44	0.084216	9	9.40478	918	3.2859	315	9.20064	857	13.1871	1182	2.13151	202	3.7033	366	1.25041	118	3.24746	290	3.82061	345	2.6449	239	6.81864	648	5.28739	503	11.5059
		Cla015540	119.512	10932	169.124	14812	128.728	11446	188.677	17331	173.905	16072	191.119	17531	155.622	14286	154.22	14275	199.318	19022	152.634	14455	152.637	15444	203.992	20252	8.61393	838	24.7365	2342	12.0196	1096	10.2809	990	13.423	1348	22.7927	2177	24.9073	2262	17.7017	1623	37.8136	3467	12.3637	1195	8.7103	843	10.6215
		Cla020288	179.525	16528	185.918	16389	151.437	13553	162.852	15056	175.65	16339	185.57	17132	229.951	21247	189.355	17641	156.509	15034	174.85	16666	181.338	18468	164.322	16420	127.409	12471	104.733	9980	103.966	9538	115.16	11154	87.8451	8879	103.167	9915	117.103	10704	113.795	10497	80.4983	7428	90.4739	8802	76.9904	7494	79.7386
		Cla022616	339.036	29518	253.645	21144	217.417	18401	305.181	26682	132.061	11617	214.825	18756	214.171	18714	273.063	24057	215.101	19539	218.402	19687	235.072	22639	162.972	15401	25.8869	2397	53.1842	4793	38.3822	3330	34.0086	3115	70.6301	6751	77.4738	7041	181.476	15686	32.6476	2848	96.8435	8451	42.0756	3871	23.4569	2160	25.4519
		Cla015514	219.324	21055	251.597	23125	214.096	19979	219.438	21154	289.989	28126	299.87	28867	232.72	22421	232.722	22606	282.65	28309	228.967	22756	227.672	24176	313.267	32640	28.1882	2877	49.4683	4915	64.8031	6199	48.23	4871	50.5496	5328	37.3595	3744	212.638	20265	44.6437	4294	54.9688	5289	84.3898	8561	51.5373	5231	63.6574
	NDR1	Cla011071	15.0634	458	17.5579	511	12.2582	362	15.2168	465	20.8706	641	18.3718	560	20.7924	634	14.4729	445	14.461	459	12.5465	395	10.5325	354	13.0973	432	1.13553	37	5.79455	183	3.57193	109	0.612229	20	1.26219	43	1.51735	49	8.57743	259	0.73608	23	1.8881	58	1.10599	36	0.945242	31	3.97072
	DIR1	Cla010743	1320.79	15889	1704.38	19631	1315.65	15385	984.058	11887	2388.53	29029	1803.58	21756	1379.01	16648	1530.34	18628	57.3278	720	2432.29	30292	1691.37	22506	2694.25	35177	3.67591	48	9.25512	116	5.96757	72	8.45931	108	3.70314	49	6.12662	77	17.7133	212	14.7522	178	9.84922	119	1.42259	19	3.61635	46	3.05072
	HSP	Cla004568	0	0	0.165411	4	0	0	0	0	0	0	0.065156	2	0.150007	4	0	0	0	0	0.45601	11	0.081659	3	0	0	0.169643	5	0.106473	3	0.397654	10	0	0	0.487929	13	0.216337	6	0.111003	3	0.235012	6	0.223507	6	0.194618	5	0.071771	2	0.156712
		Cla012373	0.175568	4	0	0	0.18781	5	0	0	0	0	0.159303	4	0.045478	2	0	0	0	0	0.087876	3	0	0	0.071208	2	29.472	706	7.49319	175	23.9068	537	14.6596	348	11.2948	280	10.4728	247	1.53463	35	5.44153	123	14.11	319	7.64709	182	25.3733	604	14.4102
	GRAM	Cla010907	44.4963	1389	27.6891	828	43.178	1310	25.7147	806	23.4237	739	26.4969	830	26.7101	837	34.9835	1105	22.4792	732	32.2108	1041	33.0401	1141	19.919	675	130.743	4338	208.541	6736	279.774	8700	183.396	6021	92.7206	3177	93.445	3044	252.359	7818	89.3827	2795	124.912	3907	184.301	6076	146.496	4833	238.249
	PLD	Cla019943	1.14126	136	1.65337	188	0.821562	95	1.07011	128	2.37002	284	1.89819	226	2.03875	243	1.54246	185	1.75631	218	2.7977	344	1.31849	173	4.95255	638	0.041308	6	0.10485	13	0.19496	24	0.095432	12	0.089577	12	0.173658	22	0.244552	29	0.042113	5	0.111644	14	0.178811	23	0.206604	26	0.153231
[truncated: 83 more columns]

## Sheet: cell wall  and cell membrane
Table S8 DEGs of various biological functional classifications.
Cell wall and cell membrane
Biological functional classification	secondary classification	Gene name	Gene ID	P+H_1_1_FPKM	P+H_1_1_count	P+H_1_2_FPKM	P+H_1_2_count	P+H_1_3_FPKM	P+H_1_3_count	P+B_1_1 _FPKM	P+B_1_1 _count	P+B_1_2 _FPKM	P+B_1_2 _count	P+B_1_3_FPKM	P+B_1_3_count	C+H_1_1_FPKM	C+H_1_1_count	C+H_1_2_FPKM	C+H_1_2_count	C+H_1_3_FPKM	C+H_1_3_count	C+B_1_1_FPKM	C+B_1_1_count	C+B_1_2_FPKM	C+B_1_2_count	C+B_1_3_FPKM	C+B_1_3_count	P+H_2_1_FPKM	P+H_2_1_count	P+H_2_2_FPKM	P+H_2_2_count	P+H_2_3_FPKM	P+H_2_3_count	P+B_2_1 _FPKM	P+B_2_1 _count	P+B_2_2 _FPKM	P+B_2_2 _count	P+B_2_3_FPKM	P+B_2_3_count	C+H_2_1_FPKM	C+H_2_1_count	C+H_2_2_FPKM	C+H_2_2_count	C+H_2_3_FPKM	C+H_2_3_count	C+B_2_1_FPKM	C+B_2_1_count	C+B_2_2_FPKM	C+B_2_2_count
Cell wall	Cell wall synthesis	MUR4	Cla009165	4.50465	356	4.92341	282	2.612	199	2.95294	235	3.47062	253	2.8646	234	2.37539	174	2.246	174	2.61573	213	3.10947	234	2.57565	226	11.1522	924	4.77905	325	9.34637	860	4.82113	401	3.50355	304	3.8355	320	2.75411	184	6.86705	533	3.8121	312	3.08539	258	6.41531	523	5.08362	476
		API	Cla005971	23.9695	1016	11.5308	469	8.41226	349	5.35457	231	17.6062	759	10.1538	433	6.35692	275	7.70009	332	12.1584	540	10.3319	455	12.6921	596	14.1261	656	1.21405	59	4.59813	204	3.98644	170	1.64809	80	1.9684	96	1.35287	61	7.23887	306	2.00995	88	2.03336	90	1.7051	78	1.03814	51
		CSLD3	Cla012972	3.68499	599	2.79856	471	2.14851	367	1.56962	276	2.84746	505	3.20289	559	2.97986	525	3.01039	486	1.84634	338	2.2514	409	2.26348	439	2.39441	455	0.779659	146	3.65074	662	1.32466	232	1.71	315	2.1689	418	1.84298	337	2.66678	465	1.19841	211	0.846053	150	1.38546	257	1.57048	291
		CSLD5	Cla017383	0.706582	104	1.09432	154	0.733633	105	0.649414	95	1.39574	212	1.02057	139	1.38942	204	0.930861	139	0.835085	130	0.931394	140	0.506368	84	1.19501	189	1.47673	222	3.75796	581	0.275587	40	0.932939	145	1.3386	223	0.929421	140	0.255037	37	0.173341	26	0.228983	35	0.188776	31	0.341638	54
		CESA4	Cla007070	7.90547	1047	3.29968	423	4.06766	513	2.25854	285	2.7982	382	3.39879	428	3.45049	456	4.36698	568	2.81581	389	5.8291	790	3.02158	449	12.8862	1924	1.06414	144	0.644875	83	1.19291	140	0.521727	87	1.352	183	1.50333	183	1.32758	159	1.23693	144	1.17106	137	1.01642	131	1.21007	146
		COBRA	Cla021771	6.13442	476	4.88314	363	5.0508	381	3.35484	262	7.17478	563	5.08505	396	6.65601	518	6.54378	514	5.20479	422	6.17913	497	4.43148	381	6.35156	535	2.64675	219	2.73185	220	4.4682	346	1.54685	127	1.30345	111	0.928218	76	8.99565	693	2.29938	179	2.37791	185	2.66806	219	1.42637	117
		GAP	Cla019882	5.95475	63	5.41118	55	5.51468	57	4.84506	51	7.53032	80	4.90401	52	5.73548	61	4.42719	47	6.14961	68	5.47581	60	7.63832	89	7.55341	86	3.66482	41	3.15451	35	4.16133	44	2.03435	23	6.13033	71	3.24866	36	5.35307	56	2.32929	25	12.5992	133	1.87146	21	10.0061	111
		GRP	Cla018176	0.286189	3	0.142033	2	0	0	0	0	0	0	0	0	0	0	0.15579	2	0.09727	2	0.179711	2	0.587175	7	0	0	0.878856	10	1.92578	21	1.81902	19	1.00259	11	2.04736	23	1.61847	18	2.45751	25	0.607097	7	0.52721	6	0.096043	2	1.42778	16
		CCR1	Cla018764	13.9638	735	15.7927	791	14.1031	724	27.0018	1424	17.2988	920	16.2858	859	14.4068	761	15.2839	816	20.0784	1091	15.4534	838	10.5066	613	19.2465	1101	23.0368	1282	34.9541	1887	36.055	1878	14.2332	783	21.1886	1220	11.9201	655	26.0641	1354	28.9737	1529	9.78532	515	36.6477	2009	21.9144	1215
	Cell wall decomposition	BG12	Citrullus_lanatus_newGene_451	1047.72	80736	1007.55	74338	931.59	69783	370.642	28681	1381.08	107523	1244.05	96131	770.6	59595	628.662	49020	855.596	68789	774.792	61813	714.033	60864	975.618	81598	30.8138	2525	33.1655	2646	38.643	2968	34.8362	2825	40.3023	3410	55.3024	4449	74.6778	5713	44.142	3408	130.913	10111	19.8183	1614	17.6418	1438
		Pel13	Cla020532	14.2563	1304	17.3913	1529	11.8604	1053	10.8885	990	21.8667	2010	13.7495	1265	9.94593	908	12.0038	1042	17.5257	1686	12.7535	1101	11.6836	1162	19.9507	1985	1.1167	109	1.91253	178	1.08128	88	0.72037	49	1.11985	108	1.08251	105	3.9577	361	1.13797	100	1.40615	124	0.592786	48	0.45739	45
		β-gal3	Cla014254	113.049	15482	119.997	15715	100.254	13330	24.9833	3432	129.299	17867	74.6947	10245	92.8229	12741	66.6673	9227	75.469	10770	101.076	14315	69.4317	11622	84.9563	12612	25.1504	3661	26.7218	3786	19.6306	2699	11.9174	1717	13.8386	2078	8.45999	1209	18.225	2475	13.798	1892	3.83411	528	16.3267	2374	11.5675	1675
			Cla007856	33.6795	4341	50.8215	6272	36.2092	4499	36.3568	4775	70.0638	9073	52.9696	6824	42.5959	5594	32.3358	4179	44.4572	6069	44.7982	6032	30.3157	4281	51.8408	7233	1.14558	160	1.44219	196	0.857141	113	3.0832	426	2.81056	405	4.86897	666	4.46826	582	3.89419	512	3.07421	404	0.880443	122	1.34978	188
		CenA	Cla010912	29.2796	2163	57.1987	4045	34.8645	2503	21.8054	1617	48.6605	3631	33.4415	2477	30.1382	2234	29.7122	2221	32.0043	2466	62.2647	4761	27.6919	2262	50.851	4076	0.082012	7	0.401211	31	0.199766	15	0.194898	16	0.079767	7	0.302631	24	0.693954	51	0.281541	21	1.33618	99	0.275568	22	0.250558	20
	Cell wall modification	XTH1	Cla005528	6.16349	388	5.36309	345	4.87468	275	6.40598	403	21.0903	1220	13.1234	751	24.8998	1456	4.86148	246	8.52355	532	9.27795	650	3.34209	252	9.41428	581	0.21645	12	0.795365	50	1.07723	64	0.222724	13	0.154426	9	0.488438	70	0.754641	65	0.314725	49	0.094494	14	0.306064	49	0.07722	6
		XTH23	Cla018816	25.0574	648	26.3717	653	19.3899	488	29.7067	771	49.8385	1302	25.3502	657	31.5136	818	23.5202	616	29.8049	804	27.7174	742	23.5298	673	45.8707	1287	2.61891	72	11.7786	316	11.4831	296	3.39467	93	5.27992	150	2.93343	80	25.2351	648	7.31528	190	9.36836	243	2.09647	58	2.66424	73
		XTH30	Cla016245	6.76129	282	2.24404	90	1.37357	56	1.09106	46	1.47732	63	2.03828	85	1.24523	52	2.41191	102	1.42995	63	1.96818	85	1.81188	84	7.87537	356	4.02042	178	7.57501	327	6.81872	283	6.06857	266	7.35923	336	7.45268	324	5.91894	245	6.40454	267	7.0885	296	11.8027	519	7.14403	314
		PE/PEI	Cla014466	20.6071	1198	45.4872	2532	25.3873	1435	12.1811	711	49.7056	2919	27.0025	1574	24.6416	1438	23.4291	1378	38.4073	2330	35.1943	2118	27.7595	1785	57.7866	3646	3.17033	196	3.06683	185	4.63736	269	3.96432	243	3.57705	229	3.81943	232	4.20132	243	4.21001	246	5.77974	337	2.9638	183	4.82123	297
		PE/PEI7	Cla015103	6.42004	427	7.61967	485	8.09807	524	8.97867	600	12.964	871	10.0784	672	5.79189	387	12.9993	875	9.03766	627	7.16041	493	7.96939	586	7.55705	546	45.3744	3206	53.8717	3706	43.2079	2862	60.4098	4224	44.9542	3280	28.9612	2010	65.3215	4310	29.0987	1938	16.7724	1118	69.5805	4887	35.1453	2470
		PE/PEI51	Cla007801	17.5133	824	63.9284	2880	21.0208	962	44.8298	2118	49.2979	2344	30.0556	1418	15.365	726	28.9359	1378	43.8844	2155	35.0653	1708	43.2468	2251	65.4529	3343	2.41297	121	7.04789	344	2.89375	136	3.87293	192	5.07254	262	11.3679	559	9.87401	462	7.40178	349	8.89574	420	2.35169	117	4.18009	208
		PE/PEI61	Cla004896	83.1802	5994	63.7689	4400	73.9589	5181	73.2048	5297	44.3084	3226	50.2133	3629	62.5739	4526	102.553	7478	81.332	6115	58.45	4361	92.4033	7366	58.5997	4583	7.05162	541	15.9816	1192	11.7489	844	9.05523	687	18.9463	1499	32.7813	2466	42.5922	3047	15.3797	1111	45.1797	3263	5.8506	446	9.02931	688
	Expansin	EXLA1	Cla015774	77.7708	2214	80.9566	2208	79.215	2196	74.1754	2119	46.7076	1344	82.1584	2348	64.1707	1837	82.2806	2370	91.0821	2709	70.4989	2081	53.4941	1687	76.8001	2377	358.696	10835	753.694	22164	428.312	12129	517.196	15465	339.183	10587	316.385	9386	346.326	9775	185.912	5291	775.895	22091	195.202	5865	162.396	4882
			Cla015775	0.030176	1	0	0	0	0	0.004137	1	0.044697	2	0.179377	6	0	0	0	0	0	0	0	0	0	0	0.060439	3	0	0	0	0	0	0	0	0	0	0	0	0	0.119381	4	0.025536	1	0	0	0	0	0	0
Cell cytoskeleton		PI4KA	Cla016547	0.791494	53	2.20686	119	0.970353	53	0.856663	57	1.69318	115	1.06298	64	1.71399	92	1.42292	93	1.36308	97	1.08671	87	1.8268	134	1.21084	88	0.023824	5	0.060984	11	0.077575	13	0.023995	5	0.19879	11	0.054514	10	0.086183	14	0.229317	16	0.063177	11	0.0477	9	0.161772	12
		RTNLB21	Cla018727	38.3737	2537	43.8816	2778	29.8945	1921	30.6359	2034	54.9166	3668	45.0111	2984	39.3673	2612	30.4147	2035	39.5817	2730	45.7432	3131	32.6071	2385	56.2251	4034	2.05033	145	2.02177	139	2.62527	173	1.90888	133	2.32522	169	2.93849	203	6.09105	400	3.51287	233	3.5732	237	1.11203	78	1.47545	104
		TUB	Cla014067	279.465	15079	273.948	14220	208.86	10969	225.946	12223	268.467	14601	238.85	12901	297.88	16187	218.24	11917	136.479	7743	384.802	21452	239.525	14392	170.121	9933	28.5815	1752	32.6523	2156	29.9255	1746	28.2402	1758	24.9395	1576	30.5389	1812	98.2873	6075	34.1063	1985	45.6866	2556	20.3666	1321	16.7634	1097
		TUBB1	Cla017951	523.462	28322	441.804	22978	362.77	19128	226.228	12346	445.751	24488	339.987	18523	451.609	24525	353.743	19370	212.31	12027	441.125	24730	425.73	25501	254.719	14970	24.0516	1406	37.3874	2105	31.8952	1745	33.7894	1931	32.0739	1902	43.299	2445	123.875	6676	51.4881	2799	57.1944	3119	25.5864	1473	17.6197	1011
Plasmodesmata		Beta-1,3-glucanase	Cla018568	41.0158	1505	66.9911	2355	46.4092	1655	28.9664	1062	57.462	2130	39.5151	1454	53.3952	1967	38.6881	1428	52.6561	2016	57.9412	2201	49.776	2021	59.9131	2388	1.91231	76	4.09498	156	2.0433	72	2.36276	93	2.58758	105	2.46653	91	14.0013	505	4.36576	160	5.33983	198	2.08514	82	2.11611	83
		Beta-1,3-glucanase13	Cla011251	18.9819	1623	18.6158	1524	17.482	1453	12.9082	1108	25.5809	2210	21.0276	1803	25.3649	2176	18.5863	1608	17.6422	1574	24.0416	2128	15.9656	1510	21.4625	1992	6.75169	614	5.86773	520	4.8765	416	5.54375	499	6.16349	579	6.67215	596	7.52744	639	8.64786	741	3.59036	308	5.19344	470	3.79627	344
Cell membrane	Water permeability and pH homeostasis	TIP2-1	Cla015463	336.436	9978	563.717	16007	208.61	6014	771.301	22970	671.215	20112	679.079	20195	680.032	20240	385.33	11564	440.141	13619	621.904	19095	436.545	14321	545.337	17554	59.1035	1864	114.304	3509	83.4372	2466	109.224	3408	125.871	4098	123.712	3830	56.0492	1651	88.3102	2624	252.759	7513	84.6095	2652	106.593	3342
		TIP4-1	Cla022216	91.0706	2690	128.467	3634	72.2937	2076	65.2152	1935	110.513	3298	79.9556	2369	105.898	3140	100.392	3001	107.527	3314	115.826	3542	110.671	3616	137.679	4414	12.9981	409	13.1371	402	10.3774	306	30.0719	935	23.8558	774	30.9848	956	29.1744	856	38.9661	1154	21.822	647	16.0801	502	18.5885	581
		PIP2-1	Cla018286	90.0792	3058	134.947	4386	34.3635	1134	27.5748	940	69.8091	2395	58.4503	1990	68.0876	2320	34.19	1175	70.2578	2489	42.5406	1495	95.7937	3597	41.8363	1542	1.54992	56	6.25167	220	1.29348	44	10.7949	386	2.14106	80	3.74443	133	3.92223	133	11.0997	378	4.43087	151	1.32558	48	2.07902	75
		PIP2-7	Cla015820	249.22	8636	334.466	11006	158.579	5288	234.287	8084	474.529	16405	321.641	11046	362.742	12515	249.018	8721	328.893	11802	385.873	13688	233.861	8880	607.538	22652	0.66142	26	1.38668	51	0.325591	14	0.476911	20	0.568209	25	0.996228	37	1.52499	52	1.34775	49	1.44956	54	0.372763	14	0.287773	11
		TDT	Cla009011	94.1593	6390	76.2095	4920	61.6643	4065	185.827	12639	64.0049	4380	85.034	5764	75.0994	5090	110.866	7619	83.7847	5906	64.3603	4560	78.9453	5925	68.6189	5046	10.4455	780	38.3863	2696	14.9522	1041	18.5654	1356	23.236	1751	27.809	2007	38.7258	2648	18.6775	1299	41.4505	2859	19.6386	1430	21.9526	1585
[truncated: 84 more columns]

## Sheet: energy and secondary metabolite
Table S8 DEGs of various biological functional classifications.
Energy and secondary metabolites
Biological functional classification		Gene name	Gene ID	P+H_1_1_FPKM	P+H_1_1_count	P+H_1_2_FPKM	P+H_1_2_count	P+H_1_3_FPKM	P+H_1_3_count	P+B_1_1 _FPKM	P+B_1_1 _count	P+B_1_2 _FPKM	P+B_1_2 _count	P+B_1_3_FPKM	P+B_1_3_count	C+H_1_1_FPKM	C+H_1_1_count	C+H_1_2_FPKM	C+H_1_2_count	C+H_1_3_FPKM	C+H_1_3_count	C+B_1_1_FPKM	C+B_1_1_count	C+B_1_2_FPKM	C+B_1_2_count	C+B_1_3_FPKM	C+B_1_3_count	P+H_2_1_FPKM	P+H_2_1_count	P+H_2_2_FPKM	P+H_2_2_count	P+H_2_3_FPKM	P+H_2_3_count	P+B_2_1 _FPKM	P+B_2_1 _count	P+B_2_2 _FPKM	P+B_2_2 _count	P+B_2_3_FPKM	P+B_2_3_count	C+H_2_1_FPKM	C+H_2_1_count	C+H_2_2_FPKM	C+H_2_2_count	C+H_2_3_FPKM	C+H_2_3_count	C+B_2_1_FPKM	C+B_2_1_count	C+B_2_2_FPKM	C+B_2_2_count
Energy metabolites	Chloroplastic	DnaJ11	Cla020300	31.3678	561	165.82	2837	74.3511	1292	183.082	3285	205.417	3708	147.032	2635	113.78	2040	99.373	1797	115.994	2163	123.441	2284	127.984	2530	272.808	5290	17.4801	332	82.7339	1530	8.44937	151	32.4438	610	57.2975	1124	112.944	2107	25.3111	449	24.0513	431	65.8525	1180	3.17586	60	24.5407	464
		CAB	Cla011748	6.10538	195	32.2103	981	22.6143	700	15.0235	480	44.1692	1420	17.2587	551	10.9304	349	17.4078	561	32.6953	1085	19.6645	648	15.2541	537	63.0432	2176	0.772923	27	2.21673	73	2.3946	76	0.905323	31	2.71327	95	4.15206	138	6.21977	197	2.95087	95	1.95861	63	1.61541	55	2.41326	82
			Cla009753	20.3749	646	49.1976	1493	34.6558	1068	12.1155	386	87.1645	2790	21.8975	696	12.1692	387	22.1253	710	29.6556	981	20.8778	685	21.652	759	91.6837	3153	1.73607	59	3.47368	114	5.24288	166	3.23418	108	3.49961	122	2.12862	71	6.57787	207	3.25771	104	3.22443	103	5.05954	170	3.20446	108
			Cla012368	16.078	560	54.9059	1829	48.1589	1629	25.5283	892	78.5535	2761	31.2031	1089	22.3965	782	36.2552	1276	70.4985	2559	35.8517	1291	28.9246	1113	95.4005	3602	9.98225	370	16.1315	581	18.5205	642	7.85673	288	19.1883	733	18.7193	680	14.2874	494	13.9157	485	16.9613	592	15.9334	586	13.6678	503
		ATPS1	Cla021584	225.831	12588	70.4717	3761	90.0741	4881	139.708	7820	108.991	6138	95.39	5332	56.8939	3183	91.9722	5188	107.548	6255	61.3922	3543	110.206	6795	128.888	7798	21.5066	1275	35.535	2051	20.2304	1124	18.155	1065	34.3717	2104	28.9919	1687	16.071	890	17.9607	1003	9.22864	516	22.9973	1355	14.4863	854
		TL17	Cla004271	2.91685	136	4.56651	204	4.92187	222	10.23	473	6.53595	304	7.29782	338	5.58452	259	5.88888	277	6.45287	302	7.32419	352	4.75269	244	8.27112	414	3.08932	152	7.3395	352	1.57208	73	7.66268	373	8.16183	416	12.3553	596	2.63997	122	5.40095	252	15.2055	706	1.66781	82	3.05063	149
		SPX1	Cla016705	7.67941	266	8.88067	294	8.33419	280	10.452	365	13.3116	464	12.4699	433	14.0219	485	11.4922	401	13.8237	498	16.0871	574	7.1177	272	19.1133	717	4.23336	156	6.89223	246	7.68398	264	5.47778	199	10.0177	383	5.83171	211	7.95215	273	5.4478	188	4.63912	162	8.63448	316	7.07836	260
		PSI-E A	Cla007871	2.75089	48	6.46449	107	6.71449	113	8.01664	140	15.2103	266	5.37757	94	3.39232	59	5.99826	105	9.70259	175	6.85146	123	4.48687	86	20.7646	390	0.691275	13	0.952442	18	1.93482	34	0.502903	10	1.65467	32	1.03653	19	0.940431	17	1.59851	28	0.974252	17	1.40979	26	0.381535	7
	Mitochondria	AGXT2	Cla018036	16.651	1115	11.9686	753	10.3638	657	12.4223	818	10.4991	701	12.3799	831	6.40348	422	9.07353	599	8.10186	588	11.7722	811	9.19899	677	41.2808	3031	1.62037	109	10.0465	678	7.78269	492	4.69371	290	7.33148	524	7.25557	492	2.97132	191	4.3946	281	11.6542	768	2.48237	162	4.06793	274
		AGXT2	Cla019456	1.84969	133	1.03273	90	1.03145	77	0.504875	41	0.869659	75	0.818635	72	1.15323	88	1.06467	89	0.738704	71	0.828504	70	1.32118	121	1.30173	104	0.589915	58	2.58223	220	2.60498	215	1.69352	150	0.801941	82	0.544031	49	1.99175	164	1.05041	91	1.41568	107	2.29103	202	2.60373	223
		UCP5	Cla014113	29.4932	1139	22.6721	838	17.2975	649	7.91912	307	22.6811	885	22.8368	884	26.2491	1017	22.1019	864	16.2128	653	19.6181	784	10.7916	461	20.448	857	0.822649	34	4.51085	181	5.4344	209	0.972558	40	1.06154	45	0.214764	9	5.82185	224	0.954903	37	6.28881	244	1.05673	44	1.49054	61
		AOX2	Cla002470	2.80629	132	1.65187	81	1.02904	48	2.79187	133	2.53269	127	2.17142	107	2.5987	128	1.91834	96	1.40118	73	1.85049	92	2.45197	127	2.01265	98	1.0831	50	4.54926	237	3.95502	199	4.87854	258	2.56261	137	2.17172	112	2.79464	139	3.25487	165	1.57349	74	4.86993	259	3.48891	185
		CACL	Cla012675	10.8227	400	7.36456	261	6.99313	251	5.47508	203	7.10129	265	4.80993	179	3.94576	147	5.7871	217	4.66366	180	5.19026	199	6.50707	266	7.17916	288	1.65543	65	4.3899	168	2.77066	102	1.78485	70	2.35905	96	1.74932	68	2.53108	93	1.69128	63	3.40737	127	3.48809	137	2.025	80
		FIS1	Cla007374	75.8991	1692	97.7744	2079	65.2901	1433	83.0863	1869	96.5542	2184	77.5101	1743	67.7014	1530	87.0736	1969	94.734	2223	87.4719	2056	72.7722	1798	115.407	2831	12.0687	295	21.3005	508	18.1044	485	15.7134	407	22.4832	602	26.0595	673	28.0571	643	23.8108	584	36.2411	888	10.242	265	21.6115	599
		TIM23	Cla003747	12.1893	268	11.2136	236	9.40938	201	9.71608	214	16.8181	373	10.114	223	8.14166	180	9.73517	216	5.9092	136	10.6898	243	8.83708	215	9.37062	223	2.10258	49	3.23237	74	1.6022	35	1.14169	27	1.72588	42	0.721012	17	4.32854	95	1.87457	42	1.94963	43	2.4355	57	2.51856	59
		BCS1-like protein 1	Cla017232	4.97312	299	9.19723	529	7.11203	415	9.81432	592	12.0485	731	7.53766	454	8.87386	535	7.07733	430	11.8293	741	9.54673	594	6.54046	435	15.3513	1001	0.237731	16	0.673822	42	0.315253	19	0.481016	31	0.430936	29	0.848271	54	1.07466	65	1.29869	79	1.20188	73	0.306894	20	0.406364	26
	Carbohydrate metabolism	TPPJ	Cla014481	12.173	893	17.2786	1213	8.04564	574	12.6755	933	11.2178	831	11.7282	863	8.29877	612	15.3247	1137	12.3786	947	12.3095	934	14.4427	1171	15.1713	1207	0.212476	17	1.5302	117	0.525666	39	0.268105	21	1.1568	94	1.74665	134	2.77273	202	0.523696	39	1.60577	115	0.566328	44	0.792363	62
		BFRUCT1 CWINV1	Cla015574	1.09206	83	1.41879	118	1.45186	122	0.866841	76	1.33989	117	1.29032	109	1.24792	109	1.98165	152	1.63	147	0.85489	77	1.04684	101	1.42821	127	0.044746	5	0.593226	54	0.31338	27	0.124274	12	0.138705	14	0.15737	15	0.879062	76	0.446689	39	0.144054	13	0.29222	27	0.601251	55
		PDC1	Cla009675	50.7629	3568	83.5895	5624	61.2392	4184	57.2348	4039	70.5513	5009	64.2162	4525	58.2947	4112	63.8329	4539	89.9782	6597	78.532	5714	70.1132	5450	76.9694	5871	16.7966	1255	29.0986	2117	19.8387	1390	26.2657	1942	39.0718	3015	46.6706	3424	19.7904	1381	28.2651	1990	40.1686	2830	19.8045	1471	37.8461	2812
		AKR1	Cla016930	17.5855	851	17.1314	791	16.6157	787	5.90237	313	21.3864	997	14.3752	716	14.8435	710	11.3443	633	13.7069	672	14.3436	716	13.5191	784	18.2562	927	5.20951	286	9.1183	493	5.71482	312	7.23798	358	3.76882	192	5.67258	270	5.61055	262	8.33187	397	4.25343	234	6.41079	316	5.98402	342
		AKR2	Cla010854	3.40269	252	0.469852	34	0.705009	51	0.482031	36	0.342655	26	0.572022	43	0.491578	37	4.77018	358	0.281744	22	0.84899	66	0.958011	79	2.63013	212	0.992083	79	3.63298	279	1.07681	80	1.14298	89	3.36931	274	4.11507	318	2.32995	172	1.7906	133	3.08422	229	1.26761	100	1.055	83
Secondary metabolites	Phenylpropanoid biosynthesis	4CL	Cla017226	47.5571	2981	21.2794	1301	22.8313	1403	15.6889	948	16.1054	994	16.1083	1021	20.7444	1292	33.3719	2103	12.7126	825	27.4322	1781	15.8269	1106	46.0861	3149	5.14939	350	8.07944	520	10.4435	642	5.70399	377	6.77681	452	5.91032	384	25.2011	1610	8.3908	592	5.50193	335	14.5689	940	10.7027	701
			Cla015295	0.914206	60	0.251869	16	0.583323	37	0	0	0.124219	9	0.509806	34	0.107852	8	0.919695	61	0.029438	2	0.363767	25	0.115085	9	0.320156	23	0	0	0	0	0	0	0	0	0.05364	4	0	0	0	0	0	0	0	0	0	0	0	0
			Cla007400	66.5697	4833	65.9921	4637	54.2014	3818	50.1516	3716	48.6539	3534	42.7934	3154	42.3253	3082	58.2534	4324	65.9159	5051	48.3403	3619	67.0431	5458	55.4766	4426	0.607962	50	2.01122	154	0.601454	48	0.452823	38	0.671744	52	1.00065	81	11.5	834	1.08849	81	1.77611	125	0.820715	67	0.599592	49
			Cla003642	90.0146	5740	92.9824	5720	81.8532	5163	77.2738	5046	61.0144	3963	68.9293	4446	83.8182	5384	81.1323	5287	74.0093	4947	77.7732	5142	99.6569	7094	50.4248	3499	32.4793	2249	40.3395	2666	30.3677	1958	36.6894	2456	29.8778	2120	42.3146	2829	48.6995	3114	43.2975	2777	44.1559	2841	33.4999	2280	31.1697	2129
	Flavonoid	CHS2	Cla000287	0.274757	14	0.465072	22	0.328859	16	0.965871	47	0.423354	21	0.359541	18	0.254647	13	0.732284	36	0.537933	27	0.12467	7	0.269384	15	0.661805	35	0	0	0.183293	10	0.291531	14	0.30023	16	0.25924	14	0.288247	15	0	0	0.462708	23	0.313487	16	0.455963	24	0.284137	15
		F3H	Cla010665	11.8854	531	11.7624	503	16.2022	704	10.9092	490	6.13451	277	5.49436	247	7.51843	337	14.6121	661	10.4825	489	9.46538	438	9.25967	458	10.589	514	4.11325	196	3.96311	184	2.01569	90	1.77036	84	2.19629	108	1.94562	91	5.67601	252	2.00658	90	2.05829	93	1.26628	60	1.4023	67
		IFR	Cla002685	20.542	759	11.692	414	12.5553	451	3.83627	143	11.3784	425	7.67887	285	10.2025	379	11.7119	438	7.10298	274	17.5165	670	9.31014	381	54.9871	2204	0.125384	5	0.293772	12	1.5756	58	0.441539	18	0.833442	34	1.23215	48	2.93564	108	2.04902	76	2.08637	78	2.32814	91	2.09976	82
		F3'H	Cla012528	41.0802	2486	89.1431	5165	79.5552	4679	98.4641	5983	63.5294	3884	53.4704	3245	44.0485	2675	110.498	6765	73.6355	4649	78.5496	4921	53.7211	3596	90.0402	5913	0.392283	26	14.8832	933	2.82425	171	1.22788	79	2.31096	154	1.89651	120	23.0864	1387	3.03325	184	3.07304	187	3.57135	229	2.63058	169
		2'-IHD	Cla013985	88.9137	5274	81.9601	4655	76.196	4394	165.746	9872	95.4792	5722	113.429	6747	93.1889	5548	121	7263	106.798	6609	105.88	6502	78.1363	5127	137.29	8839	36.6071	2309	35.299	2167	28.0902	1661	33.0298	2062	24.9793	1627	43.2118	2676	53.9925	3180	49.4412	2938	54.4123	3235	21.0914	1322	27.1947	1706
	Cytochrome	CYP81D1	Cla020621	0.093821	6	0	0	0	0	0	0	0	0	0	0	0	0	0.067412	5	0	0	0.021623	2	0.030885	3	0.422099	28	0	0	0	0	0.147455	9	0	0	0	0	0	0	0.034298	3	0	0	0	0	0.129326	9	0.025828	2
		CYP82A4	Cla020729	40.5688	2542	25.6952	1542	37.0378	2256	15.7378	991	26.7769	1695	28.8942	1816	32.0154	2013	25.8824	1641	26.0521	1703	30.9227	2006	30.3444	2103	20.7927	1414	7.11697	475	4.40824	286	7.58108	474	3.62316	239	3.67985	254	1.98663	130	13.5669	844	3.88808	245	4.15069	261	4.45537	295	3.47225	230
		CYP82C4	Cla020726	32.3364	2026	39.6353	2378	64.7639	3944	162.877	10247	50.187	3177	87.7604	5514	60.001	3773	73.3338	4649	59.915	3917	57.7448	3746	43.9779	3048	67.4292	4585	0.550599	37	10.0273	651	0.468618	30	1.22608	81	2.41742	167	7.10931	465	1.46604	92	2.11706	133	3.98248	251	0.304127	21	0.272471	19
		CYP84A1	Cla014265	2.23842	137	0.100096	6	0.100865	6	0	0	0.031475	2	0.033538	3	0.03083	2	0.219218	14	0	0	0.032484	3	0.075332	6	1.54649	103	0	0	2.11132	133	1.66221	102	0.159587	11	0.394489	27	0	0	0.256067	16	0.700988	43	0	0	1.21113	78	0.334366	22
		CYP86A1	Cla008176	0.566573	35	0.034989	3	0.382949	23	0.097969	7	0.289121	18	0.166656	11	0.168353	11	0.519004	33	0.167165	11	0.145157	10	0.21139	15	0.046298	4	2.51287	164	8.79075	559	5.83799	357	2.60654	169	1.36249	92	1.18029	76	6.04937	369	2.05662	127	1.86997	115	4.26668	277	2.7388	178
		CYP86B1	Cla008495	57.9206	3512	57.7591	3353	60.4357	3562	120.008	7306	57.5407	3525	88.757	5396	58.3382	3550	84.3343	5174	95.4923	6040	59.8758	3758	62.4498	4188	111.478	7335	14.0642	907	35.462	2226	10.1055	611	19.0901	1218	28.7318	1913	42.9467	2718	11.8387	713	14.876	904	28.6859	1743	7.64307	490	13.8689	889
		CYP734A1	Cla012276	1.69941	115	0.489587	34	1.66194	105	0.356314	26	0.757352	50	0.516215	39	0.08754	7	0.616766	45	0.479363	41	0.556308	37	0.440253	33	3.50332	245	1.91023	137	5.2913	353	4.95544	328	2.92296	199	7.67084	545	7.92142	536	4.0178	269	4.12887	270	6.49516	417	7.79116	543	9.07514	634
		cTBP	Cla009057	0.054848	1	150.73	1324	0.065592	1	0.056454	1	234.828	2176	0.008566	1	0.055127	1	0.061529	1	165.797	1587	194	1842	0.050176	1	0.061273	1	238.317	2324	160.932	1528	0.055083	1	0.065254	1	180.692	1820	340.241	3258	156.921	1429	211.329	1942	468.487	4307	0.053365	1	262.933	2550
		CYB5	Cla022031	22.9795	362	23.0958	348	20.9033	320	25.4859	403	26.0071	414	26.3063	415	24.4286	386	22.0311	351	27.8551	457	23.3382	380	24.8687	433	25.4554	435	4.82536	81	7.45566	122	8.00479	126	2.67312	45	5.08103	88	2.73758	45	8.97203	141	4.13155	66	4.45294	71	6.44581	108	3.71512	62
		CYB561D	Cla020358	10.9845	325	18.4354	521	7.91928	229	11.7132	346	20.1592	599	11.3055	334	9.55265	283	9.47273	283	14.0535	430	13.0499	400	11.204	366	22.5348	717	1.66488	54	1.40746	44	1.53217	47	1.05961	35	4.18616	135	2.57997	79	1.67195	50	1.76208	52	5.15164	154	1.09533	35	2.28398	74
[truncated: 84 more columns]
