# Supplementary material for: A novel strategy for improving watermelon resistance to cucumber green mottle mosaic virus by exogenous boron application
Source: Mol Plant Pathol. 2022 Jun 7;23(9):1361–80. doi: 10.1111/mpp.13234 (PMC9366068; doi:10.1111/mpp.13234)
Supplement: Supplementary file 15 — TABLE S9 Specific primers used for quantitative PCR, virus‐induced gene silencing, and northern blot assays [file MPP-23-1361-s002.xlsx]

## Sheet: Sheet1
Table S9. Specific primers used for qPCR, VIGS and Northern blot assays.
Primers of DEGs in qPCR for transcriptome accuracy validation
Gene ID	Gene description	Gene abbreviation	Primer name	Primer sequences
Cla016612	arginine decarboxylase-like	ADC	Cla016612-F	ATTGTGAATTGGTCCGTCTTG
			Cla016612-R	CGAGTCCATAAGCAACAGATAAC
Cla009280	probable protein phosphatase 2C 73-like	PP2C73	Cla009280-F	CCGATTCAAGGACTCCAGGATT
			Cla009280-R	TGGCTTACATCAGGCACAGAA
Cla009283	ethylene-responsive transcription factor RAP2-3-like	RAP2-3	Cla009283-F	GGCGAGGAATTAGCGAGTT
			Cla009283-R	CCATCATCCAAAGGTCTACATCA
Cla018816	probable xyloglucan endotransglucosylase/hydrolase protein 23-like precursor	XTH23	Cla018816-F	CTCCGTTCACCGCATCTTA
			Cla018816-R	CCTGAGAATACCACGACTTGT
Cla015774	expansin-like A1-like	EXLA1	Cla015774-F	TCATCCTCTCACTCTTCTCTTCTG
			Cla015774-R	GCGGACTCGTCTTGGTAGA
Cla017951	tubulin beta-1 chain-like	TUBB-1	Cla017951-F	GTCTGGTGCTGGAAACAACTG
			Cla017951-R	GCCTCCTTACGAACAACATCAAG
Cla001094	probable calcium-binding protein CML48-like	CML48	Cla001094-F	AGGACCGTTCGTTTGCTCAT
			Cla001094-R	GCCAAGACAGTTCCACAAAGC
Cla001815	salicylic acid-binding protein 2-like	SABP2	Cla001815-F	CTTGGCGGAATGAACTTGG
			Cla001815-R	AGGAAGGCTTATGGTGAGTATC
Cla010743	putative lipid-transfer protein DIR1-like	DIR1	Cla010743-F	ATTGGTGTTGATGGCTGTGATT
			Cla010743-R	TTGGTGGTGTTGGGTTTGG
Cla015169	NIM1-interacting 1, putative	NIMIN-1	Cla015169-F	CGCCGAGGAAGAGGAGGA
			Cla015169-R	CTCCGCCGATCACGCATT
Cla013922	NAC domain-containing protein 2-like	NAC2	Cla013922-F	GAGGAAGAAGACGAGAAG
			Cla013922-R	AATGTATGTAATCATCTACTGAC
Cla012519	transcription repressor MYB6-like	MYB6	Cla012519-F	TCAAGAACTATTGGAACACTCACA
			Cla012519-R	AGGCAAGGAGGAGGAGAG
Cla007761	probable WRKY transcription factor 12-like	WRKY12	Cla007761-F	CTGTAGGGTAAAGAAACGAGTAGA
			Cla007761-R	GAGCTTCGGAGTCTTCAGAA
Cla013285	histone H2A-like	H2A	Cla013285-F	AACGGAAGATACGCACAG
			Cla013285-R	CAGCCAACTCAAGAACCT
Cla020288	subtilisin-like protease-like	SBT	Cla020288-F	ACACGATTGAGTACAGAT
			Cla020288-R	CTATTCCAGAAGCATAACC
Cla022616	subtilisin-like protease-like isoform 1	SBT1	Cla022616-F	ACATCATCTCCGACGCTAAC
			Cla022616-R	AACTGAATGCTGCCACCA
Cla001011	E3 ubiquitin-protein ligase RNF170-like	E3	Cla001011-F	GGTGAGGAACTCCGACGATGG
			Cla001011-R	GGTGCCAAGTCCAGCCCTAA
Cla020300	chaperone protein dnaJ 11, chloroplastic-like	DnaJ 11	Cla020300-F	AGCGAGAACTTGTCATCCA
			Cla020300-R	TGTCGTAATCCGCCCTTT
Cla016930	probable aldo-keto reductase 1-like	AKR1	Cla016930-F	CCATTGCTCTCCTGCTCAACTTG
			Cla016930-R	GTGCCTGGAATTGGAACAACATCA
Cla009675	pyruvate decarboxylase isozyme 1-like	PDC1	Cla009675-F	CCAGAGCATCATCCACAGT
			Cla009675-R	CCAACGAAGACATAAGCATCAG
Cla007792	ACTIN gene	ACTIN	Cla007792-F	GTATCGCTGACCGTATGAG
			Cla007792-R	CTCCAATCCAGACACTGTATT
Probe primers of CGMMV
CGMMV-probe-F	ACGCGGATCCTAATACGACTCACTATAGGGCCCCTACCCGGGGAAAAGG
CGMMV-probe-R	ATCGTGAGCTCATGGCTTACAATCCGATCACACC
Primers of watermelon genes for pV190 VIGS
Gene ID	Gene description	Gene abbreviation	Fragment size	Primer name	Primer sequences
Cla016612	arginine decarboxylase-like	ADC	238 bp	P190-ADC-F	CCCGTCAGGACTTTACTTAATGGATCCTACGCTATTCAATCTCAGGG
				P190-ADC-R	CGACCTAGACCTATAACTGGATCCGAGCCAAAGAAATGTACTCC
Cla009280	probable protein phosphatase 2C 73-like	PP2C73	277 bp	P190-PP2C-F	CCCGTCAGGACTTTACTTAATGGATCCTCTGGTGATGGCTGCTT
				P190-PP2C-R	CGACCTAGACCTATAACTGGATCCTGGCGACAATGACAAAT
Cla010098	spermidine synthase-like	SPDS	224 bp	P190-SPDS-F	CCCGTCAGGACTTTACTTAATGGATCCATCACCCACCTCCCACT
				P190-SPDS-R	CGACCTAGACCTATAACTGGATCCACGCCATCACCAACATG
Cla009283	ethylene-responsive transcription factor RAP2-3-like	RAP2-3	276 bp	P190-RAP2-3-F	CCCGTCAGGACTTTACTTAATGGATCCCGCCAGAGCCTACGATGAAGCAGCC
				P190-RAP2-3R	CGACCTAGACCTATAACTGGATCCTCCTCGCTATCCAATCCC
Cla001094	probable calcium-binding protein CML48-like	CML48	258 bp	PV190-CML48-F	AGGACTTTACTTAATGGATCCATGGCGTCTTTCTTTG
				PV190-CML48-R	CCTAGACCTATAACTGGATCCTACCTCAGGGCTGGTC
Cla001815	salicylic acid-binding protein 2-like	SABP2	245 bp	PV190-SABP2-F	AGGACTTTACTTAATGGATCCCACGCTGCTCGACATG
				PV190-SABP2-R	CCTAGACCTATAACTGGATCCAAGGCTTATGGTGAGTATCA
Cla010743	putative lipid-transfer protein DIR1-like	DIR1	266 bp	PV190-DIR1-F	AGGACTTTACTTAATGGATCCTGGCTTTGGCATTGGTGTTG
				PV190-DIR1-R	CCTAGACCTATAACTGGATCCAGAGTTGGGAAGCTTGCACA
Cla015169	NIM1-interacting 1, putative	NIMIN-1	243 bp	PV190-NIMIN-1-F	AGGACTTTACTTAATGGATCCGAATCGCCGAGGAAGAGGAG
				PV190-NIMIN-1-R	CCTAGACCTATAACTGGATCCGCCCTCTCCCCTGAAATTCC
Cla013922	NAC domain-containing protein 2-like	NAC2	254 bp	PV190-NAC2-F	AGGACTTTACTTAATGGATCCCTCCAAGGGAACGGAAAT
				PV190-NAC2-R	CCTAGACCTATAACTGGATCCCAGAACCCAATCGTCAAG
Cla012519	transcription repressor MYB6-like	MYB6	255 bp	PV190-MYB6-F	CCCGTCAGGACTTTACTTAATGGATCCGGCTGCTGGATTGCTT
				PV190-MYB6-R	CGACCTAGACCTATAACTGGATCCCGGTGGGTTTGTGGAT
Cla007761	probable WRKY transcription factor 12-like	WRKY12	299 bp	PV190-WRKY12-F	AGGACTTTACTTAATGGATCCCCAATCTCAATGAAACCCTA
				PV190-WRKY12-R	CCTAGACCTATAACTGGATCCTCGCCATTTGTAACCATC
Cla013285	histone H2A-like	H2A	275 bp	PV190-H2A-F	AGGACTTTACTTAATGGATCCGGCAAGGCAAAGAAAGG
				PV190-H2A-R	CCTAGACCTATAACTGGATCCCTAATCGCCAATAGAACG
Cla020288	subtilisin-like protease-like	SBT	289 bp	PV190-SBT-F	AGGACTTTACTTAATGGATCCAAGGGTTTGGTCGTGAA
				PV190-SBT-R	CCTAGACCTATAACTGGATCCGTGCGATTAAGTCTGGTTTT
Cla018816	probable xyloglucan endotransglucosylase/hydrolase protein 23-like precursor	XTH23	242 bp	P190-XTH-F242	CCCGTCAGGACTTTACTTAATGGATCCATCAAGCTCGTTCCTGGCAA
				P190-XTH-R242	CGACCTAGACCTATAACTGGATCCACAATGCGCTGAGGATTCCA
Cla015103	probable pectinesterase/pectinesterase inhibitor 7-like	PE/PEI7	253 bp	P190-PE/PEI7-F	CCCGTCAGGACTTTACTTAATGGATCCACCTGGATTCGTAGCAGTAAA
				P190-PE/PEI7-R	CGACCTAGACCTATAACTGGATCCGGGAGGCGTGGGTAAAT
Cla017951	tubulin beta-1 chain-like	TuBB1	255 bp	PV190-TuBB1-F	AGGACTTTACTTAATGGATCCTCCGATCTACAACTTGAC
				PV190-TuBB1-R	CCTAGACCTATAACTGGATCCAGCCTCCTTACGAACA
Cla021584	ATP sulfurylase 1, chloroplastic-like ATP	ATPS1	253 bp	PV190-ATPS1-F	AGGACTTTACTTAATGGATCCCTGGTAACTGGCTGATAGG
				PV190-ATPS1-R	CCTAGACCTATAACTGGATCCCCACCCAAAGGATGAAG
Cla020300	chaperone protein dnaJ 11, chloroplastic-like	DnaJ 11	240 bp	PV190-DnaJ 11-F	AGGACTTTACTTAATGGATCCTTTTCTCACTTCCTTCACCCAC
				PV190-DnaJ 11-R	CCTAGACCTATAACTGGATCCTTCTCCGCCACCACGT
Cla016930	probable aldo-keto reductase 1-like	AKR1	268 bp	PV190-AKR1-F	AGGACTTTACTTAATGGATCCACCTGTTGGCAGTCAC
				PV190-AKR1-R	CCTAGACCTATAACTGGATCCGGGTACAGCCTCAGAAA
Cla009675	pyruvate decarboxylase isozyme 1-like	PDC1	279 bp	PV190-PDC1-F	AGGACTTTACTTAATGGATCCCTCCCACTTCAGTTCCA
				PV190-PDC1-R	CCTAGACCTATAACTGGATCCACACGCTAAGCCCACC
Cla010898	Phytoene desaturase	PDS	300 bp	P190-PDS-F	CCCGTCAGGACTTTACTTAATGGATCCTTTGGGGCTTATCCCAA
				P190-PDS-R	CGACCTAGACCTATAACTGGATCCTCTCATCCACTCTTGC
MN443913.1	green fluorescent protein	GFP	263 bp	PV190-GFP-F 263 bp	AGGACTTTACTTAATGGATCCTGCTTCAGCCGCTACCC
				PV190-GFP-R 263 bp	CCTAGACCTATAACTGGATCCTGCTTGTCGGCCATGATAT
Primers of Nicotiana benthamiana genes for TRV VIGS
Gene ID	Gene description	Gene abbreviation	Fragment size	Primer name	Primer sequences
Niben101Scf01025g02004	arginine decarboxylase	NbADC	351 bp	TRV-ADC-F	AGAAGGCCTCCATGGGGATCCGTTTACTTGTATGCAACGGGTTC
				TRV-ADC-R	GGGACATGCCCGGGCCTCGAGCAAGCAAAGCGGTTGAAGGT
Niben101Scf02290g01001	spermine synthase	NbSPDS	321 bp	TRV-SPDS-F	AGAAGGCCTCCATGGGGATCCGAGGTGAGCTGTCTCCGTGAT
				TRV-SPDS-R	GGGACATGCCCGGGCCTCGAGGCCCAGCCGTAACTTGACTA
Niben101Scf06913g00001	ethylene-responsive transcription factor RAP2-3	NbRAP2-3	335 bp	TRV-RAP2-3-F	AGAAGGCCTCCATGGGGATCCCGACTTCTGGTTTCCCTCTT
				TRV-RAP2-3-R	GGGACATGCCCGGGCCTCGAGTAGCCTTGTCACCACGGATT
Niben101Scf00711g02008	calcium-binding protein CML36	NbCML36	318 bp	TRV-CML36-F	AGAAGGCCTCCATGGGGATCCTACCCGCTTTATCCAACGAA
				TRV-CML36-R	GGGACATGCCCGGGCCTCGAGCGGCGTCAAAGAAATCAAAA
Niben101Scf11208g00002	NAC domain-containing protein 2	NbNAC2	324 bp	TRV-NAC2-F	AGAAGGCCTCCATGGGGATCCATCTCCAGAGGATCGGAAGC
				TRV-NAC2-R	GGGACATGCCCGGGCCTCGAGAGCGGCGACATCTGATAACT
Niben101Ctg15252g00002	transcription factor MYB48	NbMYB48	245 bp	TRV-MYB48-F	AGAAGGCCTCCATGGGGATCCTCTATAACCCATGAACAAAA
				TRV-MYB4-R	GGGACATGCCCGGGCCTCGAGAAGGTATTCCAGTCAAAGTC
Niben101Scf00788g03015	WRKY transcription factor 11	NbWRKY11	308 bp	TRV-WRKY11-F	AGAAGGCCTCCATGGGGATCCAGCTTATCGTCGAACTCATC
				TRV-WRKY11-R	GGGACATGCCCGGGCCTCGAGTTTCTCCAGGAATACTTGTCT
Niben101Scf00582g01035	histone H2A	NbH2A	302 bp	TRV-H2A-F	AGAAGGCCTCCATGGGGATCCCCCCTTCATTCAATAACCAT
				TRV-H2A-R	GGGACATGCCCGGGCCTCGAGAAGATAAACAGGAGCACCAC
Niben101Scf00984g04002	xyloglucan endotransglucosylase/hydrolase protein 28	NbXTH28	317 bp	TRV-XTH28-F	AGAAGGCCTCCATGGGGATCCATGGGATGGTTCTGGTTGGG
				TRV-XTH28-R	GGGACATGCCCGGGCCTCGAGCAAAGGCTCGGAGTCGTTCA
Niben101Scf06831g01009	beta-tubulin	NbTUB	317 bp	TRV-TUB-F	AGAAGGCCTCCATGGGGATCCTTGATCCTACTGGACGCTAT
				TRV-TUB-R	GGGACATGCCCGGGCCTCGAGCACCTGGAATCCTTGAAGAC
Niben101Scf06205g02014	ATP sulfurylase 1	NbATPS1	341 bp	TRV-ATPS1-F	AGAAGGCCTCCATGGGGATCCACGGTGTTCTTGATCCTGAG
				TRV-ATPS1-R	GGGACATGCCCGGGCCTCGAGCATCTTGGTGCCTGAAATGA
Niben101Scf11364g00001	chaperone protein DnaJ 20	NbDnaJ20	311 bp	TRV-DnaJ20-F	AGAAGGCCTCCATGGGGATCCCGACGTTGTTTCGTATGCTG
				TRV-DnaJ20-R	GGGACATGCCCGGGCCTCGAGCGCCTTTCTCCTCCACTGAC
Niben101Scf14708g00023	15-cis-phytoene desaturase, chloroplastic/chromoplastic	NbPDS	409 bp	TRV-PDS-F	AGAAGGCCTCCATGGGGATCCGGCACTTAACTTCATA
				TRV-PDS-R	GGGACATGCCCGGGCCTCGAGCTTCAGTTTTCTGTCA
MN443913.1	green fluorescent protein	GFP	311 bp	GFP-F1	AGAAGGCCTCCATGGGGATCCCACCTTGATGCCGTTCTT
				GFP-R1	GGGACATGCCCGGGCCTCGAGTCGTGACCACCCTGACC
Primers of watermelon VIGS for detecting the efficiency of silence
Gene ID	Gene description	Gene abbreviation	Primer name	Primer sequences
Cla016612	arginine decarboxylase-like	ADC	q-ADC-162+	TGGCGAGAAAGGGAAGT
			q-ADC-162-	GCAGCCTCACCAACACC
Cla009280	probable protein phosphatase 2C 73-like	PP2C73	q-PP2C73-158+	CGGTTCACATAGTTTCTTCA
			q-PP2C73-158-	ATCATTTTCTGCGGGTG
Cla010098	spermidine synthase-like	SPDS	q-SPDS-162+	TTACAAACTGCCGCCAAAT
			q-SPDS-162-	TGTCGATGCCGTTCACC
Cla009283	ethylene-responsive transcription factor RAP2-3-like	RAP2-3	q-RAP2-3-157+	CGACGAGTTCTACTACGG
			q-RAP2-3-157-	CTGCTCATTCAACGACA
Cla001094	probable calcium-binding protein CML48-like	CML48	q-CML48-196+	CCGCAGCCTTATGGGTC
			q-CML48-196-	GCAAACGAACGGTCCTA
Cla001815	salicylic acid-binding protein 2-like	SABP2	q-SABP2-154+	TCTGCGGAAATCCCTAT
			q-SABP2-154-	TGTGGCCCAGAACTACAT
Cla010743	putative lipid-transfer protein DIR1-like	DIR1	q-DIR1-212+	GGATAAATTAGCTATAAAGGTT
			q-DIR1-212-	AGTTTCGGTAGGCACAA
Cla015169	NIM1-interacting 1, putative	NIMIN-1	q-NIM1-101+	CGGCTTTGATTCTTCCG
			q-NIM1-101-	ATCCAAACACTCATCTCCATT
Cla013922	NAC domain-containing protein 2-like	NAC2	q-NAC2-196+	CAAGAAAGGCGTAATCG
			q-NAC2-196-	TCGCGGTATTGAATCTG
Cla012519	transcription repressor MYB6-like	MYB6	q-MYB6-115+	AGTCGAGATTGCGACAGAG
			q-MYB6-115-	AACCCATACAGCCACCC
Cla007761	probable WRKY transcription factor 12-like	WRKY12	q-WRKY12-162+	TACGGACAGAAAGTGGT
			q-WRKY12-162-	ATCATGGGAAGGAGAAT
Cla013285	histone H2A-like	H2A	q-H2A-147+	AGGCACGTTCTATTGGC
			q-H2A-147-	AGATTTCGGCTCTTTCG
Cla020288	subtilisin-like protease-like	SBT	q-SBT-154+	GATGACCACCGCAAGTAT
			q-SBT-154-	ATCGGCGTTCGTAATGT
Cla018816	probable xyloglucan endotransglucosylase/hydrolase protein 23-like precursor	XTH23	q- XTH23-200+	GATGAGGCTTCAATCCAG
			q- XTH23-200-	CCTGAGAATACCACGACTT
Cla015103	probable pectinesterase/pectinesterase inhibitor 7-like	PE/PEI7	q-PE/PEI7-197+	GGAGGGCTTGGAATGGG
			qPE/PEI7-197-	ATAGGGAACGCCGGTCTGC
Cla017951	tubulin beta-1 chain-like	TuBB1	q-TuBB1-166+	CTTTCCTCGTCTACACTTT
			q-TuBB1-166-	AGAGGCAGTAAGATAGCG
Cla021584	ATP sulfurylase 1, chloroplastic-like ATP	ATPS1	q-ATPS1-177+	TAGAGCGGCTAAACATCC
			q-ATPS1-177-	ATCCACCTGGGCACATA
Cla020300	chaperone protein dnaJ 11, chloroplastic-like	DnaJ 11	q-DNAJ11-111+	AGCGAGAACTTGTCATCCA
			q-DNAJ11-111-	TCGTAATCCGCCCTTTT
Cla016930	probable aldo-keto reductase 1-like	AKR1	q-AKR1-138+	CATCCTATTACAGCACTACA
			q-AKR1-138-	TTTACCAGCAAAGAAGC
Cla009675	pyruvate decarboxylase isozyme 1-like	PDC1	q-PDC1-199+	TGGGAGTTTCCAGGTTA
			q-PDC1-199-	GATAGTCCAGCACTTTCCT
Cla010898	Phytoene desaturase	PDS	q-PDS-158+	ATTGTCGAGCATATTCAG
			q-PDS-158-	ATATCAACAGGAGTGGC
Cla007792	ACTIN gene	ACTIN	Actin-105+	GTATCGCTGACCGTATGAG
			Actin-105-	CTCCAATCCAGACACTGTATT
KC851866.1	Cucumber green mottle mosaic virus isolate hn	CGMMV-hn	CGMMV-hn-165+	CCTAGCAATCCCACGAC
			CGMMV-hn-165-	TGACCAGACTACCGAAAA
Primers of Nicotiana benthamiana VIGS for detecting the efficiency of silence
Gene ID	Gene description	Gene abbreviation	Primer name	Primer sequences
Niben101Scf01025g02004	arginine decarboxylase	NbADC	q-ADC-121+	CTGTTCCTGGTCCGTCTTGT
			q-ADC-121-	TCTTCTTGTTCGTCGTGGTT
Niben101Scf02290g01001	spermine synthase	NbSPDS	q-SPDS-101+	GAGAAGACTCGGAGCCAGAA
			q-SPDS-101-	AAATGCAATCGCCTTGTTTA
Niben101Scf06913g00001	ethylene-responsive transcription factor RAP2-3	NbRAP2-3	q-RAP2-3-118+	ATCAGAAGGTCATGGGTTCG
			q-RAP2-3-118-	ATGCACTACACTCCCGCTAT
Niben101Scf00711g02008	calcium-binding protein CML36	NbCML36	q-CML36-128+	GGAAAGATAACGGCGGAAGA
			q-CML36-128-	TCGAAGCATACGAACCCATC
Niben101Scf11208g00002	NAC domain-containing protein 2	NbNAC2	q-NAC2-137+	TTTTCCTATTCCATTCTCCCTC
			q-NAC2-137-	GCAACTCTGCTGCTGTCATT
Niben101Ctg15252g00002	transcription factor MYB48	NbMYB48	q-MYB48-100+	ACTTGTATTTCTCCATCTTC
			q-SABP2-100-	CAATTTCTTTTGTATCGTAG
Niben101Scf00788g03015	WRKY transcription factor 11	NbWRKY11	q-WRKY11-149+	GTTCGATTCAACGGAGCAGA
			q-WRKY11-149-	ACCCCACCGCATTGTATCTC
Niben101Scf00582g01035	histone H2A	NbH2A	q-H2A-117+	ATTGCTCATGGAGGTGTTCT
			q-H2A-117-	GTGACTTGGTAGCCTTCGTT
Niben101Scf00984g04002	xyloglucan endotransglucosylase/hydrolase protein 28	NbXTH28	q-XTH28-123+	CTCCGGTTTGACCCTTCTGA
			q-XTH28-123-	CCCACCCATAGCCTCTGTCC
Niben101Scf06831g01009	beta-tubulin	NbTUB	q-TUB -140+	AGGCTTTCTTGCATTGGTAC
			q-TUB -140-	CTCCTCGTATTCACCTTCGT
Niben101Scf06205g02014	ATP sulfurylase 1	NbATPS1	q-ATPS1-111+	AGAAGAACGGATAGCAAGAA
			q-ATPS1-111-	ATAACTTCCAAATCACCACC
Niben101Scf11364g00001	chaperone protein DnaJ 20	NbDnaJ20	q-DnaJ20-110+	ATCCAGACAGAGTCGAGGGT
			q-DnaJ20-110-	ATGTAGAATCGCACAAATGA
Niben101Scf14708g00023	15-cis-phytoene desaturase, chloroplastic/chromoplastic	NbPDS	q-PDS-130+	GAAGCAAGCGTAGTTTAGCA
			q-PDS-130-	CATTTCTCGTATTTGGGTTA
AY179605.1	Nicotiana benthamiana actin gene	NbAction	q-Action-114+	CCGTGGAGAAGAGCTACGAG
			q-Action-114-	CAGCAGCTTCCATTCCGATC
